# Supplementary material for: Evolution of an Eurasian Avian-like Influenza Virus in Naïve and Vaccinated Pigs
Source: PLoS Pathog. 2012 May 31;8(5):e1002730. doi: 10.1371/journal.ppat.1002730 (PMC3364949; doi:10.1371/journal.ppat.1002730)
Supplement: Dataset S1 — 2091 publicly available HA1 sequences from swine H1 viruses (fasta format). (TXT) [file ppat.1002730.s001.txt]

>cds:AAA72339 A/swine/Nebraska/1/1992 1992// HA
ATGAAGGCAATACCATTAGTCTTGCTATATACATTTACAGCCGCAAATGCAGACACACTATGTATAGGTT
ACCATGCAAATAATTCAACTGACACTGTTGATACAGTACTAGAAAAGAATGTAACAGTAACACACTCTGT
TAACCTTCTAGAAGACAGACATAACGGAAAACTGTGTAAACTAGGGGGCATAGCCCCATTGCACTTAGGT
AAATGTAACATTGCTGGATGGCTTTTGGGAAACCCAGAATGTGAATCACTATCCACAATAAGCTCATGGT
CTTACATCGTGGAAACATCTAACTCAGACAATGGAACATGTTACCCGGGAGATTTCATCAATTATGAAGA
GCTGAGAGAGCAGTTGAGCTCAGTTTCATCATTTGAAAGATTTGAGATATTCCCCAAAGCAAGTTCGTGG
CCCAATCATGAAACAAACGGAGGTGTGACGACAGCATGCCCTTATGCTGGAGCAAAGAGCTTCTACAGAA
ATTTAATATGGCTAGTGAAAAAGGGAAATTCATATCCAAAGCTCAGCAAATCCTATGTTAACAATAAGGG
GAAGGAAGTCCTTGTGTTATGGGGCATTCATCATCCACCTACCAGTAATGATCAACAAGCTCTCTACCAG
AACGCAGATGCCTATGTTTTTGTGGGGTCATCAAAGTATAACAAGATGTTCAAGCCAGAAATAGCAACGA
GACCCAAGGTGAGAAATCAAACAGGGAGAATGAACTATTACTGGACACTAGTAGAGCCTGGAGACACAAT
AACATTCGAGGCAACTGGAAACCTAGTGGTACCAAGATATGCCTTTGCAATGAATAGAGGTTCTGAATCT
GGTATTATAATTTCAGATACCCCAGTTCACGATTGTAATACGACTTGTCAAACACCCAAAGGTGCTATAA
ACACTAGCCTCCCATTTCAGAATGTACATCCAGCCACAATTGGAGAATGTCCAAAGTATGTCAAAAGCAC
GAAATTGAGAATGGCTACAGGATTAAGAAATATCCCGTCTATTCAATCTAGAGGTCTGTTTGGAGCCATT
GCTGGTTTTATTGAAGGGGGGTGGACAGGAATGATAGATGGGTGGTACGGTTATCACCACCAAAATGGGC
AGGGATCAGGGTACGCAGCTGACCAAAAGAGCACACAGAATGCCATTGACGGGATCACTAACAAAGTAAA
TTCTGTTATTGAAAAGATGAACACACAGTTCACAGCGGTGGGTAAAGAATTCAACCACTTGGAAAAGAGA
ATAGAGAATTTAAACAAAAAGGTTGATGATGGGTTTCTGGATGTTTGGACTTACAATGCCGAACTTTTGG
TTCTATTGGAAAATGAAAGAACTTTGGATTTCCATGACTCAAATGTGAAGAACCTATATGAGAAAGTAAG
AAGCCAGCTAAGGAACAATGCCAAGGAAATTGGGAATGGATGCTTTGAATTCTATCACAAATGTGATGAC
ACATGTATGGAGAGTGTCAAAAATGGGACTTATGATTACTCAAAATACTCAGAAGAGTCAAAACTAAACA
GAGAGGTAATAGATGGGGTAAAACTGGATTCAACAAGGATTTACCAGATTTTGGCGATCTATTCAACTGT
CGCCAGTTCATTGGTACTGTTGGTCTCCCTGGGGGCAATCAGTTTCTGGATGTGCTCCAATGGGTCTTTA
CAGTGCAGAATATGTATTTAA
>cds:AAB39851 A/swine/New Jersey/11/1976 1976// HA
ATGAAGGCAATACTATTAGTCTTGTTATGTACATTTGCAGCCACAAATGCAGACACACTATGTATAGGTT
ATCATGCAAATAATTCAACTGACACTGTTGATACAGTACTAGAAAAGAATGTAACAGTAACACACTCTGT
TAATCTTCTTGAAGACAGACATAACGGGAAACTATGTAAACTGGGGGGGATAGCCCCATTGCACTTGGGT
AAATGTAACATTGCCGGTAGGCTTTTGGGAAACCCAGAATGTGAATTACTACTCACAGTAAGCTCATGGT
CTTACATTGTGGAAACATCGAAATCAGACAATGGGACATGTTACCCAGGAGATTTCATCAATTATGAAGA
GCTGAGAGAGCAGTTGAGCTCAGTGTCATCATTTGAAAGATTCGAGATATTCCCCAAGACAAGTTCGTGG
CCCAATCATGAAACAAACAGAGGTGTGACGGCAGCATGCCCTTATGCTGGAGCAAACAGCTTCTACAGAA
ATTTAATATGGCTGGTGAAAAAAGAAAATTCATACCCAAAGCTCAGCAAATCCTATGTTAACAATAAAGG
GAAGGAAGTCCTTGTGCTATGGGGCATTCATCATCCACCTACCAGTACTGATCAACAAAGTCTCTACCAA
AATGCAGATGCCTATGTTTTTGTAGGGTCATCAAAATATAACAGAAAGTTCAAGCCAGAAATAGCAGCAA
GACCCAAGGTGAGAGGTCAAGCAGGGAGGATGAGCTATTACTGGACACTAATAGAACCTGGAGACACAAT
AACATTTGAAGCAACTGGAAATCTAGTGGTACCAAGATATGCTTTCGCAATGAATAGAGGTTCTGGATCT
GGTATTATAATTTGGGATGCACCAGTTCATGATTGTAACACGAAGTGTCAAACACCCAAGGGTGCCATAA
ACACCAGCCTCCCATTTCAGAATATACATCCAGTCACAATTGGAGAATGTCCAAAATATGTCAAAAGCAC
AAAATTGAGAATGGCTACAGGACTAAGGAATGTCCCGTCTATTCAATCTAGAGGTCTGTTTGGAGCCATT
GCTGGTTTTATTGAGGGGGGATGGACAGGAATGATAGATGGATGGTATGGTTATCACCATCAGAATGAAC
AGGGATCAGGATATGCAGCGGACCAAAGGAGCACACAAAATGCCATTGACGGGATCACTAACAAAGTAAA
TTCTGTTATTGAAAAGATGAACACGCAATTCACGGCAGTGGGTAAAGAATTCAACCACTTGGAAAAAAGA
ATAGAGAATTTAAACAAAAAGGTTGATGATGGTTTTCTGGATATTTGGACATACAATGCAGAACTGTTGG
TTCTATTGGAAAATGAAAGAACTCTGGATTTCCACGACTCGAATGTAAAGAACCTGTATGAGAAAGTAAG
AAGCCAGCTAAGGAACAATGCCAAAGAAATTGGAAATGGCTGCTTTGAATTCTATCACAAATGTGATGAT
ACATGCATGGAGAGCGTCAAAAATGGGACTTATGATTACCCAAAGTACTCAGAAGAATCAAAGCTAAACA
GAGAGGAGATAGATGGAGTAAAGTTGGAGTCAACAAGAATTTACCAGATTTTGGCGATCTATTCAACTGT
CGCCAGTTCATTGGTACTGTTGGTCTCCCTGGGGGCAATCAGTTTTTGGATGTGCTCTAATGGGTCTTTA
CAGTGCAGAATATGTATTTAA
>cds:AAA67181 A/swine/29/1937 1937// HA
GACACACTATGTATAGGTTATCATGCAAATAACTCAACCGACACTGTTGACACAGTACTCGAGAAGAATG
TAACCGTAACACACTCTGTTAACCTGCTTGAAGACAGCCACAACGGAAAACTATGTAGACTAGGGGGAAT
AGCCCCATTGCAACTGGGTAAATGTAATATTGCCGGATGCGTCTTGGGAAACCCAGAATGCGATTTGCTG
CTCACAGTGAACTCATGGTCCTATATTGTAGAAACATCGAACTCAGATAATGGGACATGTTACCCAGGAG
ATTTCATTGACTATGAAGAACTGAGAGAGCAATTGAGCTCAGTGTCATCATTCGAAAGATTCGAGATATT
TCCCAAAACAAGTTCGTGGCCCAATCATGAAACAACCAGAGGTGTAACGGCAGCATGCCCCTATGCTGGA
GCAAGCAGCTTTTACAGAAATTTACTATGGCTGGTGAAGAAGGGAGATTCATATCCAAAGCTCAGCAAAT
CCTATGTTAACAATAAAGGGAAAGAAGTCCTTGTGCTATGGGGGGTTCACCATCCNCCTACCAGTACTGA
TCAACAAAGTCTCTATCAAAATGCAGATGCTTATGTTTTTGTAGGGTCATCAAAATATAACAGGAGGTTC
ACCCCAGAAATAGCAGCGAGACCCAAGGCGAGAGGTCAGACAGGGAGGATGAACTATTACTGGACATTAC
TAGAACCTGGAGACACAATAACATTTGAGGCAACTGGAAATCTAGTGGCACCAAGATATGCTTTCGCAAT
GAATAGAGGTTCTGGATCCGGCATCATCACTTCAGACGCACCAGTGCATGATTGTGACACGAAGTGTCAA
ACACCCCAGGGTGCTATAAACAGCAGCCTCCCTTTCCAGAATATACATCCAGTCACAATAGGAGAGTGCC
CAAAATACGTCAAAAGTACCAAATTAAGAATGGCTACAGGATTAAGAAACATCCCATCTATCCAATCTAG
A
>cds:AAA67182 A/swine/Northern Ireland/1938 1938// HA
GACACAATATGTATAGGCTACCATGCGAACAACTCAACCGACACTGTTGACACACTACTCGAGAAGAATG
TGACAGTGACACATTCTGTTAACCTGCTCGAAGACAGCCACAACGGGAAACTATGTAAATTAAAAGGAAT
AGCCCCACTACAATTGGGGAAATGTAACATCGCCGGATGGCTCTTGGGAAACCCAGAATGCGACTCACTG
CTTCCAGCGAGATCATGGTCCTACATTGTAGAAACACCAAACTCTGAGAATGGAGCATGTTATCCAGGAG
ATTTCATCGACTATGAGGAACTGAGGGAGCAATTGAGCTCAGTATCATCATTAGAAAGATTCGAAATATT
TCCCAAGGAAAGTTCATGGCCCAACCACAACACACTCAACGGAGTAACAGTATCATGCTCCCATAGGGGA
AAAAGCAGTTTTTACAGAAATTTGCTATGGCTGACGAAGAAGGGGGACTCATACCCAAAGCTGAACAATT
CCTATGTGAACAATAAAGGGAAAGAAGTCCTTGTACTATGGGGTGTTCATCACCCGTCTAGCAGTAATGA
GCAACAGAGTCTCTATCATAATGGAAATGCTTATGTCTCTGTAGCGTCTTCAAATTATAACAGGAGATTC
ACCCCGGAAATAGCTGCAAGACCCAAAGTAAGAGCTCAACCTGGGAGGATGAACTATTACTGGACCCTGC
TAGAACCCGGAGACACAATAATATTTGAGGCAACTGGTAATCTAATAGCACCATGGTATGCTTTCGCACT
GAGTAGAGGGTTTGGGTCCGGCATCATCACCTCAAACGCGTCAATGCATGAGTGTAACACGAAGTGTCAA
ACACCCCAGGGAGCTATAAACAGCAGTCTCCCTTTCCAGAATGTACACCCAGTCACAATAGGAGAGTGCC
CAAAATATGTCAGGAGTACCAAATTGAGGATGGTTACAGGACTAAGAAACATCCCATCCATTCAATCCAG
A
>cds:AAA67183 A/swine/Cambridge/1939 1939// HA
GACACAATATGTATAGGCTACCAGGCGAACAACTCAACCGACACTGTTGACACACTACTCGAGAAGAATG
TGACAGTGACACATTCTGTTAACCTGCTCGAAGACAGCCACAACGGGAAACTATGTAAATTAAAAGGAAT
AGCCCCACTACAATTGGGGAAATGTAACATCGCCGGATGGCTCTTGGGAAACCCAGAATGCGACTCACTG
CTTCCAGCGAGATCATGGTCCTACATTGTAGAAACACCAAACTCTGAGACTGGAGCATGTTATCCAGGAG
ATTTCATCGACTATGAGGAACTGAGGGAGCAATTGAGCTCAGTATCATCATTAGAAAGATTCGAAATATT
TCCCAAGGAAAGTTCATGGCCCAACCACAACACAACCAAAGGAGTAACAAAATCATGCTCCCATAGGGGA
GAAAGCAGTTTTTACAGAAATTTGCTATGGCTGACGAAGAAGGGGAACTCATACCCAGAGCTGAACAATT
CCTATGTGAACAATAAAGGGAAAGAAGTCCTTGTACTATGGGGTGTCCATCACCCGTCTAACAGTAATAA
TCAACAGACTCTCTATCATAATGCAAATGCTTATGTCTCTGTAGTGTCTTCAAATTATAATAGGAGATTC
ACCCCGGAAATAGCTGCAAGACCCAAAGTAAGAGATCAAACTGGGAGGATGAACTATTACTGGACCTTGC
TAGAACCCGGAGACACAATAATATTTGAGGCAACTGGAAATCTAATAGCACCATGGTATGCTTTCGCACT
GAGTAGAGGGTTTGGGTCCGGCATCATCACCTCAAACGCGTCAATGCATGAGTGTAACACGAAGTGTCAA
ACACCCCAGGGAGCTATAAACAGCAGTCTCCCTTTCCAGAATATACACCCAGTCACAATAGGAGAGTGCC
CAAAATATGTCAGGAGTACCAAATTGAGGATGGTTACAGGACTAAGAAACATCCCATCCATTCAATCCAG
A
>cds:BAA00718 A/swine/Cambridge/1939 1939// HA
ATGAAGGCAAGACTACTGGTCCTGTTATGTACACTTGCAGCTACAGATGCAGACACAATATGTATAGGCT
ACCAGGCGAACAACTCAACCGACACTGTTGACACACTACTCGAGAAGAATGTGACAGTGACACATTCTGT
TAACCTGCTCGAAGACAGCCACAACGGGAAACTATGTAAATTAAAAGGAATAGCCCCACTACAATTGGGG
AAATGTAACATCGCCGGATGGCTCTTGGGAAACCCAGAATGCGACTCACTGCTTCCAGCGAGATCATGGT
CCTACATTGTAGAAACACCAAACTCTGAGACTGGAGCATGTTATCCAGGAGATTTCATCGACTATGAGGA
ACTGAGGGAGCAATTGAGCTCAGTATCATCATTAGAAAGATTCGAAATATTTCCCAAGGAAAGTTCATGG
CCCAACCACAACACAACAGGAGTAACAAAATCATGCTCCCATAGGGGAGAAAGCAGTTTTTACAGAAATT
TGCTATGGCTGACGAAGAAGGGGAACTCATACCCAGAGCTGAACAATTCCTATGTGAACAATAAAGGGAA
AGAAGTCCTTGTACTATGGGGTGTCCATCACCCGTCTAACAGTAATAATCAACAGACTCTCTATCATAAT
GCAAATGCTTATGTCTCTGTAGTGTCTTCAAATTATAATAGGAGATTCACCCCGGAAATAGCTGCAAGAC
CCAAAGTAAGAGATCAAACTGGGAGGATGAACTATTACTGGACCTTGCTAGAACCCGGAGACACAATAAT
ATTTGAGGCAACTGGAAATCTAATAGCACCATGGTATGCTTTCGCACTGAGTAGAGGGTTTGGGTCCGGC
ATCATCACCTCAAACGCGTCAATGCATGAGTGTAACACGAAGTGTCAAACACCCCAGGGAGCTATAAACA
GCAGTCTCCCTTTTCAGAATATACACCCAGTCACAATAGGAGAGTGCCCAAAATATGTCAGGAGTACCAA
ATTGAGGATGGTTACAGGACTAAGAAACATCCCATCCATTCAATCCAGAGGTCTATTTGGAGCCATTGCT
GGTTTTATTGAGGGGGGATGGACTGGAATGATAGATGGATGGTATGGTTATCATCATCAGAATGAACAGG
GATCAGGCTATGCAGCGGATCAAAAAAGCACACAAAATGCCATTAACAGGATTACAAACAAGGTGAACTC
TGTTATCGAGAAAATGAACACTCAATTCACAGCTGTGGGTAAAGAATTCAACAACTTAGAAAAAAGGATG
GAAAATTTAAATAAAGAAGTTGATGATGGATTTCTGGACATTTGGACATATAATGCAGAATTGTTAGTTC
TACTGGAAAATGAAATGACTTTGGATTTCCATGACTCAAATGTGAAGAATCTGTACGAGAAAGTGAAAAG
CCAATTAAAGAATAATGCCAAAGAAATCGGAAATGGGTGTTTTGAGTTCTACCACAAGTGTGACAATGAA
TGCATGGAAAGTGTAAGAAATGGGACTTATGATTATCCAAAATATTCAGAAGACTCAAAGTTGAACAGGG
AAAAGATAGATGGAGTGAAATTGGAACCAATGGGGATGTATCAGATTCTGGCGATCTACTCAACTGTCGC
CAGTTCACTGGTGCTTTTGGTCTCCCTGGGGGCAATCAGTTTCTGGATGTGTTCTAATGGGTCTTTGCAG
TGCAGAATATGCATCTGA
>cds:AAA19935 A/swine/Iowa/1976/1931 1931// HA
ATGAAGGCAANACTATTANTCTTGTTATGTGCATTTNCAGCTACAAATCCAGACACACTATGTATAGGTT
ACCATGCAAATAACTCAACCGACACAGTTGACACAGTACTCGAGAAGAATGTAACCGTGACACACTCTGT
TAACCTGCTTGAAGACAGCCACAACGGAAAACTATGTAGACTGGGAGGAATAGCCCCATTACAACTGGGG
AAATGTAATATTGCCGGATGGCTCTTGGGAAACCCAGAATGCGATTTGCTGCTCACAGTGAGCTCATGGT
CCTATATTGTAGAAACATCCNNNTCAGATAATGGGACATGTTACCCAGGAGATTTCATCGACTATGAAGA
ACTGAGAGAGCAACTGAACTCAATGTCATCATTCGAAAAATTCGAGATATTTCCCAAGACAAGCTCGTGG
CCCAATCATGAAACAACCAAAGGTGTAACGGCAGCATGCCCCTATGCTGGAGCAAGCAGCTTTTACAGAA
ACTTACTATGGCTGGTAAAGAAGGAAAATTCATACCCAAAGCTTAGCAAATCCTATGTTAACAATAAAGG
AAAAGAAGTCCTTGTGCTATGGGGTGTTCATCATCCGCCTACCAGTACTGATCAACAAAGTCTCTATCAA
AATGCAGATGCTTATGTTTCTGTAGGGTCATCAAAATATTACAGGAGGTTCACTCCAGAAATAGCAGCGA
GACCCAAAGTGAGAGGTCAGGCAGGGAGGATGAACTATTACTGGACATTACTAGAACCCGGAGACACAAT
AACATTTGAGGCAACTGGAAATTTAGTGGCACCAAGATATGCTTTCGCACTGAATAGAGGTTCTGGATCC
GGTATCATCACTTCAAACGCACCAGTGCATGATTGTGACACGAAGGTTCAAACACCTCATGGTGCCATAA
ACAGCAGTCTCCCTTTCCAGAATGTACATCCAGTCACAATAGGAGAGTGCCCAAAATACGTCAAGAGTAC
CAAATTAAGGATGGTTACAGGACTAAGAAACATCCCATCTATCCAGTCT
>cds:AAA91616 A/swine/St-Hyacinthe/148/1990 1990// HA
ATGAAGGCAATACTATTAGTCTTGTTATGTGCATTTGCAGCTACAAATGCAGACACACTATGTATAGGTT
ACCATGCAAATAACTCAACCGACACTGTTGACACAGTACTCGAGAAGAACGTAACCGTGACACACTCTGT
TAACCTGCTTGAAGACAGCCACAACGGAAAACTATGTAGACTAGGGGGAATAGCCCCATTACAACTGGGG
AAATGTAATATTGCCGGATGGCTCTTGGGAAACCCAGAATGCGATTTGCTGCTCACAGTGAGCTCATGGT
CCTATATTGTAGAAACATCGAACTCAGATAATGGGACATGTTACCCAGGAGATTTCATCGACTATGAAGA
ACTGAGAGAGCAACTAAGCTCAGTGTCATCATTCGAAAAATTCGAGATATTTCCCAAGACAAGCTCGTGG
CCCAATCATGAAACAACCAGAGGTGTAACGGCAGCATGCCCCTATGCTGGAGCAAGCAGCTTTTACAGAA
ATTTACTATGGCTGGTAAAGAAGGAAANTTCATACCCAAAGCTTAGCAAATCCTATGTTAACAATAAAGG
GAAAGAAGTCCTTGTGCTATGGGGTGTTCATCATCCGCCTACCAGTACTGATCAACAAAGTCTCTATCAA
AATGCAGATGCTTATGTTTCTGTAGGGTCATCAAAATATGACAGGAGGTTCACTCCAGAAATAGCAGCGA
GACCCAAAGTGAGAGGTCAGGCAGGGAGGATGAACTATTACTGGACATTACTAGAACCCGGAGACACAAT
AACATTTGAGGCAACTGGAAATTTAGTGGCACCAAGATATGCTTTCGCACTGAATAGAGGTTCTGAATCC
GGTATCATCACTTCAGACGCACCAGTGCATGATTGTGACACGAAGTGTCAAACACCTCATGGTGCCATAA
ACAGCAGTCTCCCTTTCCAGAATATACATCCAGTCACAATAGGAGAGTGCCCAAAATACGTCAAGAGTAC
CAAATTAAGGATGGTTACAGGACTAAGAAACATCCCATCTATCCAGTCTAGAGGTCTGTTTGGAGCCATT
GCCGGTTTTATTGAGGGGGGATGGACTGGATTGATAGATGGATGGTATGGTTACCATCATCAGAATGGAC
AGGGATCAGGCTATGCAGCGGACCAAAAGAGCACACAAAATGCCATTGACGGGATTACTAACAAGGTGAA
TTCTGTTATCGAGAAGATGAACACGCAATTCACAGTAGTGGGTAAAGAATTCAACAACCTAGAAAGAAGG
ATAAAAAATTTAAATAAAAAAGTCGATGATGGATTTCTGGATGTTTGGACATATAATGCAGAACTGTTAG
TTCTATTGGAAAATGAAAGGACTCTGGATTTCCATGACTCAAATGTAAAGAACCTGTATGAGAAAGCAAG
AAGCCAACTAAGGAATAATGCCAAGGAAATCGGGAATGGATGCTTTGAATTCTACCACAAATGTGATGAT
GCATGCATGGAAAGCGTCAGAAATGGGACTTATGATTACCCAAAGTATTCAGAAGAATCAAAATTGAACA
GAGAGGAAATAGATGGAGTGAAATTGGAATCAATGATGGTCTATCAGATTCTGGCGATCTATTCAACCGT
CGCCAGTTCACTAGTGCTGTTAGTCTCCCTGGGGGCAATCAGCTTCTGGATGTGTTCTAATGGGTCTTTG
CAGTGCAGAATATGCATTTAA
>cds:CAA40728 A/swine/Hong Kong/1/1974 1974// HA
ATGAAGGCAATACTATTAGTCTTGTTATGTACATTTGCAGCCACAAATGCAGACACACTATGTATAGGTT
ATCATGCAAATAATTCAACTGACACTGTTGATACAGTACTAGAAAAGAATGTAACAGTAACACACTCTGT
TAATCTTCTTGAAGACAGACATAACGGGAAACTATGTAAACTAGGGGGGATAGCCCCATTGCACCTGGGT
AAATGTAACATTGCCGGATGGCTTTTGGGAAACCCAGAATGTGAATTACTATTCACAGTAAGCTCATGGT
CTTACATTGTGGAAACATCGAACTCAGACAATGGGACATGTTACCCAGGAGATTTCATCAATTATGAAGA
GCTGAGAGAGCAGTTGAGCTCAGTGTCATCATTTGAAAGATTCGAGATATTCCCCAAGACAAGTTCGTGG
CCCAATCATGAAACAAACAGAGGTGTGACGGCAGCATGCCCTTATGCTGGAGCAAACAGCTTCTACAGAA
ATTTAATATGGCTGGTGAAAAAAGGAGATTCATACCCAAAGCTCAGCAAATCCTATGTTAACAATAAAGG
GAAGGAAGTCCTTGTGCTATGGGGCATTCACCATCCACCTACCAGTACTGATCAACAAAGTCTCTACCAA
AATGCAGATGCCTATGTTTTTGTAGGGTCATCAAAATATAACAGGAAGTTCAAGCCAGAAATAGCAGCAA
GACCCAAGGTGAGAGGTCAAGCAGGGAGAATGAACTATTACTGGACACTAATAGAACCTGGAGACACAAT
AACATTCGAAGCAACTGGGAATCTAGTGGTACCAAGATATGCTTTCGCAATGAATAGAGGTTCTGGATCT
GGTATTATAATTTCGGATGCACCAGTTCATGATTGTAACACGAAGTGTCAAACACCCAAGGGTGCCATAA
ACACCAGCCTCCCATTTCAGAATATACATCCAGTCACAATTGGAGAATGTCCAAAATATGTCAAAAGCAC
AAAATTGAGAATGGCTACAGGACTAAGGAATATCCCGTCTATTCAATCTAGAGGTCTGTTTGGAGCCATT
GCTGGTTTCATTGAGGGGGGATGG
>cds:CAA40729 A/swine/Iowa/15/1930 1930// HA
ATGAAGGCAAGACTATTAGTCTTGTTATGTGCATTTGCATCTACAAATGCAGACACACTATGTATAGGTT
ACCATGCAAATAACTCAACCGACACTGTTGACACAGTACTCGAGAAGAATGTAACCGTGACACACTCTGT
TAACCTGCTTGAAGACAGCCACAACGGAAAACTATGTAGACTGGGAGGAATAGCCCCATTACAACTGGGG
AAATGTAATATTGCCGGATGGCTCTTGGGAAACCCAGAATGCGATTTGCTGCTCACAGTGAGCTCATGGT
CCTATATTGTAGAAACACGGACCTCAGATAATGGGACATGTTACCCAGGAGATTTCATCGACTATGAAGA
ACTGAGAGAGCAACTGAACTCAATGTCATCATTCGAAAAATTCGAGATATTTCCCAAGACAAGCTCGTGG
CCCAATCATGAAACAACCAAAGGTGTAACGGCAGCATGCCCCTATGCTGGAGCAAGCAGCTTTTACAGAA
ACTTACTATGGCTGGTAAAGAAGGAAAATTCATACCCAAAGCTTAGCAAATCCTATGTTAACAATAAAGG
AAAAGAAGTCCTTGTGCTATGGGGTGTTCATCATCCGCCTACCAGTACTGATCAACAAAGTCTCTATCAA
AATGCAGATGCTTATGTTTCTGTAGGGTCATCAAAATATTACAGGAGGTTCACTCCAGAAATAGCAGCGA
GACCCAAAGTGAGAGGTCAGGCAGGGAGGATGAACTATTACTGGACATTACTAGAACCCGGAGACACAAT
AACATTTGAGGCAACTGGAAATTTAGTGGCACCAAGATATGCTTTCGCACTGAATAGAGGTTCTGGATCC
GGTATCATCACTTCAAACGCACCAGTGCATGATTGTGACACGAAGTGTCAAACACCTCATGGTGCCATAA
ACAGCAGTCTCCCTTTCCAGAATGTACATCCAGTCACAATAGGAGAGTGCCCAAAATACGTCAAGAGCAC
CAAATTAAGGATGGTTACAGGACTAAGAAACATCCCATCTATCCAGTCTAGAGGTCTGTTTGGAGCCATT
GCCGGTTTTATTGAGGGGGGA
>cds:CAA40730 A/swine/Illinois/1963 1963// HA
ATGAAGGCAATACTATTAGTCTTGTTATGTGCATTTGCAGCCACAAATGCAGACACACTATGTATAGGTT
ATCATGCAAATAACTCAACTGACACTGTTGATACAGTACTAGAGAAGAATGTAACCGTAACACACTCTGT
TAATCTTCTTGAAGACAGACACAACGGGAAACTATGTAAACTAGGGGGAATAGCCCCATTGCACCTAGGT
AAATGTAACATTGCCGGATGGCTTTTGGGAAACCCAGAATGTGAATTACTGCTCACAGTAAGCTCATGGT
CTTATATTGTGGAAACATCGAACTCAGACAATGGGACATGTTACCCAGGAGATTTCATCAATTATGAAGA
GCTGAGAGAGCAATTGAGCTCAGTGTCATCATTTGAAAGATTCGAGATATTTCCCAAGATAAGTTCGTGG
CCCAATCATGAAACAAACAGAGGTGTAACGGCAGCATGCCCTTATGCTGGAGCAAACAGCTTTTTCAGAA
ATTTAATATGGCTGGTGAAGAAGGAGAGTTCATACCCAAAGCTCAGCAAATCCTATGTTAACAATAAAGG
GAAGGAAGTCCTTGTGCTATGGGGTATTCACCATCCGCCTACCAGTACTGATCAACAAAGTCTCTATCAA
AATGCAGATGCCTATGTTTTTGTAGGGTCATCAAAATATAACAGGAAGTTCAAGCCAGAAATAGCAGCGA
GACCCAAGGTGAGAGGTCAAGCAGGGAGGATGAACTATTACTGGACATTAATAGAACCTGGAGACACAAT
AACAATCGAGGCAACTGGAAATCTAGTAGTACCAAGATATGCTTTCGCAATGAATAGAGGTTCTGGATCT
GGTATTATCATTTCAGATGCACCAGTGCATAATTGTAACACGAAGTGTCAAACACCCAAGGGTGCCATAA
ACACCAGTCTCCCCTTTCAGAATATACATCCAGTCACAATTGGAGAATGTCCAAAATATGTCAAAAGCAC
CAAATTGAGAATGGCTACAGGACTAAGGAATATCCCGTCTATTCAATCTAGAGGTCTGTTTGGAGCCATT
GCTGGTTTTATTGAGGGGGGT
>cds:CAA40731 A/swine/Ehime/1/1980 1980// HA
ATGAAGGCAATACTATTAGTCTTGCTATGTACATTTGCAGACACAAATGCAGACACACTATGTATAGGTT
ACCATGCAAATAATTCAACTGACACTGTTGATACAATACTAGAAAAGAATGTAACAGTAACACACTCTGT
TAACCTTCTTGAAGACAGACATAACGGGAAACTATGTAAACTAGGGGGGATAGCCCCATTGCATCTGGGT
AAATGTAACATTGCCGGATGGCTTTTGGGAAATCCAGAATGTGAATTACTATTCACAGTAAGCTCATGGT
CTTACATTGTGGAAACATCGAACTCAGACAATGGGACATGTTACCCAGGGGATTTCATCAATTATGAAGA
GCTGAGAGAGCAGTTGAGCTCAGTGTCATCATTTGAAAGATTCGAGATATTCCCCAAGACAAGTTCGTGG
CCCAATCATGAAACAAACAGAGGTGTGACGGCAGCATGCCCTTATGCTGGAGCAAACAGTTTCTACAGAA
ATTTAATATGGCTTGTGAAAAAAGAAAACTCATATCCAAAGCTCCGCAAATCCTATGTTAACAATAAGGG
GAAGGAAGTCCTTGTGCTATGGGGCATTCACCATCCACCTACCAGTACTGATCAACAAAGTCTCTACCAG
AATGCAGATGCCTATGTTTTTGTAGGGTCATCAAAATATAACAGGAAGTTCAAGCCAGAAATAGCAGAAA
GACCCAAGGTGAAAGGTCAAGCAGGGAGGATGAACTATTACTGGACACTAATAGAACCTGGAGACACAAT
AACATTCGAAGCAACTGGAAACCTAGTGGTACCAAGATATGCTTTCGCCATGAATAGAGATCCTGGATCA
GGTATTATAATTTCGGATGCACCAGTTCATGATTGTAACACAACATGTCAAACACCCAAGGGTGCCATAA
ACACCAGCCTCCCATTTCAGAATATACATCCAGTCACAATTGGGGAATGTCCAAAATATGTCAAAAGCAC
AAAATTGAGAATGGCTACAGGACTAAGGAATATCCCATCTATTCAATCTAGAGGTCTGTTTGGAGCCATT
GCTGGTTTTATTGAGGGGGGA
>cds:BAA05874 A/sw/Obihiro/5/1992 1992// HA
ATGAAAGCAAAACTACTAGTCCTGCTATGTGCATTTACAGCTACATATGCAGACACAATATGTATAGGCT
ACCATGCGAACAACTCAACCGACACTGTTGACACAGTACTTGAGAAGAACGTGACAGTGACACACTCTGT
CAACCTACTTGAGGACAGTCACAACGGAAAACTATGTCGACTAAAGGGAATAGCCCCACTACAATTGGGT
AATTGCAGCGTTGCCGGATGGATCTTAGGAAACCCAGAATGCGAATCACTGTTTTCTAAGGAATCATGGT
CCTACATTGCAGAAACACCAAACCCTGAGAATGGGACATGTTACCCAGGGTATTTCGCCGACTATGAGGA
ACTGAGGGAGCAATTGAGTTCAGTATCATCATTCGAGAGATTCGAAATATTCCCCAAAGAAAGCTCATGG
CCCAACCACACCGTAACCAAAGGAGTAACGGCATCATGCTCCCATAATGGGAAAAGTAGTTTTTACAGAA
ATTTGCTATGGCTGACGGAGAAGAATGGCTTGTACCCAAATCTGAGCAAGTCCTATGTAAACAACAAAGA
GAAAGAAGTCCTTGTACTATGGGGTGTTCATCACCCGTCTAACATAAGGGACCAAGGGGCCATCTATCAT
ACAGAAAATGCTTATGTCTCTGTAGTGTCTTCACATTATAGCAGAAGATTCACCCCAGAAATAGCAAAAA
GACCCAAAGTAAGAGGTCAAGAAGGAAGAATTAACTACTACTGGACTCTGCTGGAACCCGGGGACACAAT
AATATTTGAGGCAAATGGAAATCTAATAGCGCCATGGTATGCTTTCGCACTGAGTAGAGGCTTTGGGTCA
GGAATCATCACCTCAAACGCATCAATGGATGAATGTGACGCGAAGTGTCAAACACCCCAGGGAGCTATAA
ACAGCAGTCTTCCTTTCCAGAATGTACACCCAGTCACAATAGGAGAGTGTCCAAAGTATGTCAGGAGTAC
AAAATTAAGGATGGTTACAGGACTAAGGAACATCCCATCCATTCAATCCAGAGGTTTGTTTGGAGCCATT
GCCGGTTTCATTGAAGGGGGGTGGACTGGAATGATAGATGGATGGTATGGTTATCATCCATCAGAAATGA
ACAGGGATCTGGCTATGCTGCGGACCAAAAA
>cds:AAC57166 strain A/swine/England/117316/86 1986// HA
ATGAAGGCAGTACTATTAGTCTTGCTATGTACATTTGCATCCACAAATGCAGACACACTATGCATAGGTT
ATCATGCAAATAATTCAACTGACACTGTTGATACGGTACTAGAAAAAAATGTAACAGTAACACACTCTGT
TAACCTTCTTGAGAATGTACATAATGGAAAGCTATGTAAACTAGGGGGGATAGCCCCGTTGCACCTGGGC
AAATGTAACATTGCCGGATGGCTTTTAGGAAACCCAGAATGTGAATTACTATTCACAGTGAGCTCATGGT
CTTACATTGTGGAAACATCGAACTCAGACAATGGGACATGTTACCCAGGAGATTTCATCAACTATGAAGA
GCTGAGAGAGCAGTTGAGCTCAGTGTCATCATTTGAAAGATTCGAGATATTCCCCAAGACAAGTTCGTGG
CCCAATCATGAAACAAACAGAGGTGTGACGGCAGCATGCCCTTCTGCTGGAGCAAACAGCTTCTACAGAA
ATTTAATATGGCTGGTAAAAAAAGGAAATTCATACCCAAAGCTCAGCAAATCCTATGTTAACAATAAAGG
GAAGGAAGTCCTTGTGCTGTGGGGCATTCACCATCCACCTACCAGTACTGATCAACAAAGTCTCTACCAG
AATGCAGATGCCTATGTTTTTATAGGGTCATCAACATATAACAAGAAATTCAAGCCAGAAATAGCGACAA
GACCCAAAGTGAGAGGTCAAGCAGGGAGAATGAACTATTACTGGACACTAATAGAACCTGGAGACACAAT
AACATTTGAAGCAACTGGAAATCTAGTGGTGCCAAGATATCGTTTCGCAATGAATAGAGGTTCTGGATCT
GGTATTATAATTTCAGATGCACCAATTCATGATTGTAACACGAAATGTCAAACACCCAAGGGTGCCATCA
ACACCAGCCTCCCATTTCAGAATATACATCCGGTCACAATTGGAGAATGTCCAAAATATGTCAGAAGCAC
AAAATTGAGAATGGCTACAGGATTAAGGAATATCCCGTCAATTCAATCTAGGGGTCTGTTTGGGGCCATT
GCTGGGTTTATTGAAGGGGGATGGACAGGAATGATAGATGGATGGTATGGTTATCACCATCAGAATGAAC
AAGGATCAGGATATGCAGCGGACCAAAGGAGCACACAAAATGCCATTGACGGGATCACTAACAAAGTAAA
TTCTGTTATTGAAAAGATGAACACACAATTCACAGCAGTGGGTAAAGAATTCAACCACTTAGAAAAAAGA
ATAGAGAATTTAAACAAAAAGGTTGATGATGGTTTTCTGGATGTTTGGACGTACAATGCCGAACTGTTGG
TTCTATTGGAAAATGAAAGAACTCTGGATTTCCACGATTCGAATGTAAAGAACCTGTATGAGAAAGTAAG
AGGTCAACTAAGGAACAATGCCAAAGAAATTGGGAATGGCTGCTTTGAATTCTATCACAAATGTGATGAT
ACATGCATGGAGAGCGTCAAAAATGGAACTTATGATTATCCAAAGTACTCAGAGGAATCAAAACTAAACA
GAGAGGAAATAGATGGAGTAAAGTTGGAGTCTACAAGGATTTACCAGATTTTGGCGATCTATTCAACTGC
CGCCAGTTCATTGGTGCTTTTGGTCTCCCTGGGGGCAATCAGTTTCTGGATGTGCTCTAATGGGTCTTTA
CAGTGCAGAATATGTATTTAA
>cds:AAC57167 strain A/swine/England/195852/92 1992// HA
ATGGAAGCAAAACTGTTTGTATTATTCTGTACATTCACTGCGCTGAAAGCTGATACCATCTGTGTAGGCT
ATCATGCTAACAACTCCACAGACACTGTTGACACAATACTGGAGAAAAATGTAACTGTTACCCATTCAGT
TAATTTACTAGAAAACAGCCATAATGGAAAACTCTGCAGCCTGAATGGAATAGCCCCCTTACAACTGGGG
AATTGCAACGTAGCAGGATGGATCCTTGGCAACCCAGAATGTGACTTGTTGCTCACAGCGAATTCGTGGT
CTTACATAATAGAGACTTCAAATTCAGGAAATGGAACATGCTATCCCGGAGAATTTGCTGATTATGAGGA
ATTAAGGGAGCAGCTGAGTTCAGTTTCTTCATTTGAAAGGTTTGAAATTTTCCCAAAAGCAACCTCATGG
CCAAATCATGAGACAACCAAAGGTGCCACAGCTGCATGCTCCCACTCTGGAGCCCGCAGTTTTTATCGAA
ACTTGCTATGGATAGTAAAGAAGGGAAACTCCTATCCTAAGCTCAGCAAGTCATACACAAACAACAAAGG
GAAAGAAGTGCTTGTAATCTGGGGAGTGCACCACCCTCCGACTAACAATGACCAACAAAGCCTCTATCAG
AATGCTTATACATATGTTTCAGTTGGATCATCAAAATACTACCGAAGGTTCACACCAGAAATAGCAGCTA
GACCTAAAGTCAGAGGACAAGCAGGCAGAATGAATTATTATTGGACACTGTTAGATCAAGGAGACACCAT
AACTTTTGAAGCCACTGGGAACTTAATAGCACCATGGTACGCATTCGCATTGAACAAGGGCTCTGGTTCT
GGAATTATGATGTCGGATGCTCAGGTTCACAATTGTACTACAAAGTGCCAAACTCCTCATGGGGCCTTGA
ACAGTAATCTTCCTTTTCAGAACGTACATCCCATCACTATTGGAGAATGCCCCAAATATGTTAAAAGCAC
CCAACTAAGAATGGCAACAGGATTAAGGAACGTCCCCTCTATTCAATCCAGAGGACTTTTCGGAGCAATT
GCTGGATTCATTGAAGGGGGATGGACAGGAATGATAGATGGATGGTATGGGTATCACCATCAAAATGAGC
AGGGATCTGGTTACGCAGCTGATCAGAAAAGCACACAAATTGCAATTGACGGGATCAGTAACAAAGTGAA
CTCAGTAATTGAAAAAATGAACATTCAATTTACTTCAGTGGGCAAGGAATTCAATGATCTAGAGAAAAGG
ATTGAGAATTTGAATAAGAAGGTCGATGATGGATTTTTGGATGTTTGGACATATAATGCTGAATTGCTCA
TTTTGCTCGAGAACGAAAGGACTCTAGATTTTCATGACTTTAACGTAAAAAATTTATATGAAAGGGTCAA
ATCGCAATTGAGGAACAATGCCAAAGAAGTCGGGAATGGTTGTTTTGAGTTCTATCACAAATGTGATAAC
GAATGCATGGAGAGCGTAAAGAATGGCACATATAATTATCCCAAATATTCAGAAGAATCCAAATTGAATA
GAGAGGAAATAGACGGTGTGAAACTAGAATCAATGGGAGTTCACCAGATTTTGGCGATCTACTCCACAGT
CGCCAGTTCCCTGGTCTTGTTAGTCTCCCTGGGGGCAATCAGCTTCTGGATGTGTTCTAATGGGTCATTG
CAATGCAGAATATGCATTTAA
>cds:AAC57168 strain A/swine/England/283902/93 1993// HA
ATGAAGGCAGTACTATTAGTCTTGCTATGTACATTTGCATCCACAAATGCAGACACATTATGCATAGGTT
ACCATGCAAATAATTCAACTGACACTGTTGATACGGTACTAGAAAAGAATGTAACAGTAACACACTCTGT
TAACCTTCTTGAGAATGTACATAACGGAAAGCTATGTAAACTAGGGGGGATAGCCCCGTTGCACCTAGGC
AAATGTAACATTGCCGGATGGCTTTTAGGAAACCCAGAATGTGACTTACTATCCACAGTAAGCTCATGGT
CTTACATTGTGGAAACATCAAACTCAGACAATGGGACATGTTATCCAGGAGATTTCATCAACTATGAAGA
GCTGAGAGAGCAGTTGAGCTCAGTGTCATCGTTTGAAAGATTCGAAATATTCCCCAAGACAAGTTCGTGG
CCCAATCATGAAACAAACAGAGGTGTGACGGCAGCATGTCCTTCTGCTGGAGCAAACAGCTTCTACAGAA
ATTTAATATGGCTGGTAAAAAAAGGAAATTCATACCCAAAGCTCAGCAAATCCTATGTTAACAATAAAGA
GAAGGAAGTCCTTGTACTATGGGGCATCCACCATCCACCTACCAGTACTGACCAACAAAGTCTCTACCAG
AATGCAGATGCTTATGTTTTTGTAGGGTCATCAACATATAACAGGAAATTCAAGCCAGAAATAGCGACAA
GACCCAAAGTAAGAGGTCAAGCAGGGAGAATGAACTATTACTGGACACTAATAGAACCTGGAGACACAAT
AACATTCGAAGCAACTGGAAATCTAGTGGTGCCAAGATATGCTTTCGCAATGAATAGAGGTTCTGGATCT
GGTATTATGATTTCAGATGCACCAATTCATGATTGTAACACGAAATGTCAAACACCCAAGGGTGCCATAA
ACACCAGCCTCCCATTTCAGAATATACATCCGGTCACAATTGGAGAATGTCCAAAATATGTTAGAAGCAC
GAAATTAAGAATGGCTACAGGATTAAGGAATATCCCGTCAATTCAATCTAGGGGTCTGTTTGGGGCCATT
GCTGGGTTTATTGAAGGGGGATGGACTGGAATGATAGATGGATGGTATGGTTATCATCACCAGAATGAGC
AAGGATCAGGATATGCAGCGGACCAAAGGAGCACACAAAATGCCATTGACGGGATCACTAACAAAGTAAA
TTCTGTTATTGAAAAGATGAACACACAATTCACAGCAGTGGGTAAAGAATTCAATCATTTAGAAAAAAGA
ATAGAGAATTTAAACAAAAAGGTTGATGATGGTTTTCTGGATGTTTGGACGTACAATGCCGAACTGTTGG
TCCTATTGGAAAATGAAAGAACTCTGGATTTTCACGACTCGAATGTAAAGAACCTATATGAGAAAGTAAG
AGGTCAATTAAGGAACAATGCCAAAGAAATTGGGAATGGCTGCTTTGAATTCTATCACAAATGTGATAAT
ACATGCATGGAGAGCGTCAAAAATGGAACTTATGATTATCCAAAATACTCAGAGGAATCAAAACTAAACA
GAGAGAAAATAGATGGAGTAAAGTTGGAGTCTACAAGGATTTACCAGATTTTGGCGATCTATTCAACTGC
CGCCAGTTCATTGGTGCTTTTGGTCTCCCTGGGGGCAATCAGTTTCTGGATGTGCTCTAATGGGTCTTTA
CAGTGCAGAATATGTATTTAA
>cds:AAC57169 strain A/swine/Schleswig-Holstein/1/93 1993// HA
ATGGAAGCAAAACTGTTTGTATTATTCTGTACATTCACTGTGCTGAAAGCTGACACCATCTGTGTAGGCT
ACCATGCCAACAACTCCACAGACACTGTCGACACAATACTGGAGAAAAATGTGACTGTTACCCATTCAGT
AAATTTACTAGAAAACAGCCATAATGGGAAACTCTGCAGCCTGAATGGAATATCCCCCTTACAATTGGGG
AATTGCAACGTAGCAGGATGGATCCTTGGCAACCCAGAATGTGACTTGTTGCTCACAGCGAATTCGTGGT
CTTACATAATAGAGACTTCAAATTCAGAAAATGGAACATGCTACCCCGGAGAATTCGCTGATTATGAGGA
ATTAAGGGAGCAGCTGAGTTCAGTTTCTTCATTTGAAAGGTTTGAAATTTTCCCAAAAGCAACCTCATGG
CCAAATCATGAGACAACCAAAGGTGTCACAGCTGCATGCCCCCACTCTGGAGCCCGCAGTTTTTATCGGA
ACTTGCTATGGATAGTAAAGAAGGGAGACTCTTATCCTAAGCTCAGCAAGTCATACACAAACAACAAAGG
AAAAGAAGTGCTTGTAATCTGGGGAGTACACCACCCTCCGACTAGCAATGACCAACAAAGCCTCTATCAG
AATGCTTATACATATGTTTCAGTTGGATCATCAAAATACTACCGAAGGTTCACACCAGAAATAGCAGCTA
GACCTAAAGTCAGAGGACAAGCAGGCAGAATGAATTATTATTGGACACTGTTAGATCAAGGAGACACCAT
AACTTTTGAAGCCACTGGGAACTTAATAGCACCATGGTACGCATTCGCATTGGATAAGGGGTCTGGTTCT
GGAATTATGATGTCGGATGCTCAGGTTCACAATTGTACTACAAAGTGCCAAACCCCTCGTGGGGCCTTGA
ACAGTAATCTTCCTTTTCAGAACGTACATCCCATCACTATTGGAGAGTGCCCCAAATATGTTAAAAGCAC
CCAACTAAGAATGGCAACAGGATTAAGGAACGTCCCCTCTATTCAATCCAGAGGACTTTTCGGAGCAATT
GCTGGATTCATTGAAGGAGGATGGACAGGAATGATAGATGGATGGTATGGGTATCACCATCAAAATGAGC
AGGGATCTGGTTACGCAGCTGATCAGAAAAGCACACAAAATGCAATTGACGGGATCAGCAACAAAGTGAA
CTCAGTAATTGAAAAAATGAACATTCAATTTACTTCAGTGGGCAAGGAGTTCAATGATCTAGAGAAAAGG
GTTGAGAATTTGAATAAGAAGGTCGATGATGGGTTTTTAGATGTTTGGACATATAACGCTGAGTTGCTCA
TTTTGCTCGAGAACGAAAGGACTCTAGATTTCCATGACTTTAACGTAAAAACTTTATATGAAAAGGTCAA
ATCGCAATTGAGGAACAATGCCAAAGAAGTCGGGAATGGTTGTTTTGAATTCTACCACAAATGTGATAAC
GAATGCATGGAGAGCGTGAAGAATGGCACATATAATTATCCCAAATATTCAGAAGAATCCAAATTGAATA
GAGAGGAAATAGACGGTGTGAAACTAGAATCAATGGGAGTTCAACAGATTTTGGCGATCTACTCCACAGT
CGCCAGTTCCCTGGTCTTGTTAGTCTCCCTGGGGGCAATCAGCTTCTGGATGTGTTCTAATGGGTCATTG
CAATGCAGAATATGCATTTAA
>cds:AAB50957 A/swine/Hong Kong/168/1993 1993// HA
AAACTATTCGTATTACTCTGCATGTTCACTACACTAAAAGCCGACACCATCTGTATAGGCTACCATACAA
ACAATTCTACGGACACGGTCGACACAGTGCTGGAGAAGAATGTAACTGTGACTCACTCAGTTAATTTACT
CGAAGACAACCATAATGGGAAACTCTGCAACCTGAACGGAATAGCTCCATTACAACTAGGGAAATGCAAC
GTGGCGGGGTGGCTCCTTGGCAACCCAGAATGTGACCTGCTGCTCACGGCGAACTCATGGTCCTATATAA
TAGAGACTTCAAATTCAGAAAATGGAACGTGCTACCCCGGGGAATTCATCGATTATGAAGAATTGCGAGA
ACAACTAAGTTCAGTATCTTCATTTGAGAAATTTCAGATTTTCCCGAAGGAAAGCTCGTGGCCAAATCAT
GAGACAACCAAAGGTGTCACAGCTGCGTGCTCTTACTCTGGAGCTAGCAGTTTTTACCAGAATTTGTTAT
GGATAACAAAGAAGGGAACTTCCTATCCTAAACTCAGTAAATCATATACGAACAACAAGGGGAAAGAAGT
GCTTATACTTTGGGGAGTGCATCATCCTCCGACTACAAGTGAACAACAAACCCTCTATCAGAATACTGAC
GCATATGTCTCGGTTGGGTCATCAAAGTATAACCGGAGATTCACACCTGAAATAGCGGCCAGACCTAAAG
TCAGAGGGCAAGCGGGTAGGATGAATTATTATTGGACACTATTGGATCAAGGAGACACCATAACATTTGA
AGCCACTGGGAACTTAATAGCACCATGGTATGCTTTCGCACTGAACAAGGGCTCTTATTCTGGTATTATA
ACATCAGATGCTCCGGTTCATAATTGTGACACAAAGTGCCAAACCCCTTATGGTGCCTTGAACAGTAGTC
TTCCTTTCCAGAATGTGCACCCTATCACTATTGGAGAATGCCCCAAATATGTTAAAAGCACTAAACTAAG
GATGGCAACAGGCTTAAGAAATATCCCTTCCATTCAATCCAGAGGACTTTTCGGAGCAATTGCTGGATTC
ATTGAAGGGGGGTGGACAGGAATGATAGATGGGTGGTATGGATACCATCATCAGAATGAGCA
>cds:AAB50958 A/swine/Hong Kong/176/1993 1993// HA
AAACTATTCGTATTACTCTGCATGTTCACTACACTAAAAGCCGACACCATCTGTATAGGCTACCATACAA
ACAATTCTACGGACACGGTCGACACAGTGCTGGAGAAGAATGTAACTGTGACTCACTCAGTTAATTTACT
CGAAGACAACCATAATGGGAAACTCTGCAACCTGAACGGAATAGCTCCATTACAACTAGGGAAATGCAAC
GTGGCGGGGTGGCTCCTTGGCAACCCAGAATGTGACCTGCTGCTCACGGCGAACTCATGGTCCTATATAA
TAGAGACTTCAAATTCAGAAAATGGAACGTGCTACCCCGGGGAATTCATCGATTATGAAGAATTGCGAGA
ACAACTAAGTTCAGTATCTTCATTTGAGAAATTTCAGATTTTCCCGAAGGAAAGCTCGTGGCCAAATCAT
GAGACAACCAAAGGTGTCACAGCTGCGTGCTCTTACTCTGGAGCTAGCAGTTTTTACCGGAATTTGCTAT
GGATAACAAAGAAGGGAACTTCCTATCCTAAACTCAGTAAATCATATACGAACAACAAGGGGAAAGAAGT
GCTTATACTTTGGGGAGTGCATCATCCTCCGACTACAAGTGAACAACAAACCCTCTATCAGAATACTGAC
GCATATGTCTCGGTTGGGTCATCAAAGTATAACCGGAGATTCACACCTGAAATAGCGGCCAGACCTAAAG
TCAGAGGGCAAGCGGGTAGGATGAATTATTATTGGACACTATTGGATCAAGGAGACACCATAACATTTGA
AGCCACTGGGAACTTAATAGCACCATGGTATGCTTTCGCACTGAACAAGGGCTCTTATTCTGGTATTATA
ACATCAGATGCTCCGGTTCATAATTGTGACACAAAGTGCCAAACCCCTTATGGTGCCTTGAACAGTAGTC
TTCCTTTCCAGAATGTGCACCCTATCACTATTGGAGAATGCCCCAAATATGTTAAAAGCACTAAACTAAG
GATGGCAACAGGCTTAAGAAATATCCCTTCCATTCAATCCAGAGGACTTTTCGGAGCAATTGCTGGATTC
ATTGAAGGGGGGTGGACAGGAATGATAGATGGGTGGTATGGATACCATCATCAGAATGAGCA
>cds:AAB50959 A/swine/Hong Kong/273/1994 1994// HA
ATGAAGGCAATACTAGTAGTCTTGCTATATACATTTACAACCGCAAATGCAGACACATTATGTATAGGTT
ACCATGCAAATAATTCAACTGACACTGTTGACACAGTACTAGAAAAGAATGTAACAGTAACACACTCTGT
TAACCTTCTAGAAGACAGACATAACGGGAAACTATGTAAACTAAGAGGGGTAGCCCCATTGCATTTGGGT
AAATGTAACATTGCTGGATGGCTCCTGGGAAATCCAGAGTGTGAATTACTATTCACAGCAAGCTCATGGT
CTTACATTGTGGAAACATCTAATTCAGACAATGGGACATGTTACCCAGGAGATTTCATCAATTATGAAGA
GCTAAGAGAGCAATTGAGCTCAGTGTCATCATTTGAAAGATTTGAGATGTTCCCCAAGTCAAGTTCATGG
CCCAATCATGAAACGAACAGAGGTGTGACGGCAGCATGTCCTTATGCTGGAGCAAACAGCTTCTACAGAA
ATTTAATATGGCTTGTAAAAAAAGGAAATTCATACCCAAAGCTCAGCAAATCCTATATTAACAATAAGGA
GAAAGAAGTCCTCGTGCTATGGGGAATTCACCATCCACCTACCAGTACTGACCAACAAAGTCTCTACCAG
AATGCAGATGCCTATGTTTTTGTGGGGTCATCAAAATACAACAAGAAATTCAAGCCAGAAATAGCAACAA
GACCCAAGGTGAGAGGTCAAGCAGGGAGAATGAACTATTACTGGACACTAGTAGAGCCTGGAGACACAAT
AACATTCGAAGCAACTGGAAATCTAGTGGTACCAAGATATGCCTTCGCAATGAAAAGAGGTTCTGGATCT
GGTATTATCATTTCAGATGCACCAGTCCACGATTGTAATACGACTTGTCAAACACCCAAAGGTGCTATAA
ACACCAGCCTTCCATTTCAGAATATACATCCAGTCACAATTGGAGAATGTCCAAAATATGTCAAAAGCAC
AAAATTGAGAATGGCTACAGGATTAAGGAATATCCCGTCTATTCAATCTAGAGGCCTGTTTGGAGCTATT
GCTGGCTTTATTGAGGGGGGATGGACAGGAATGATAGATGGATGGTACGGTTATCACCATCAAAATGAGC
AGGGATCAGGATATGCAGCCGACCGAAAGAGCACACAGAATGCCATTGACGGGATCACTAACAAAGTAAA
TTCTGTTATTGAAAAGATGAACACACAATTCACAGCAGTGGGTAAAGAATTCAACCATCTGGAAAAAAGA
ATAGAGAATTTAAACAAAAAGGTTGATAATGGTTCTCTGGATGTTTGGACTT
>cds:AAB50960 A/swine/Hong Kong/172/1993 1993// HA
ATGAAGGCAATACTGGTAGTCTTGCTATATACATTTGCAACCGGAAATGCAGACACATTATGTATAGGTT
ACCATGCAAATAATTCAACTGACACTGTTGACACAGTACTAGAGAAGAATGTAACAGTAACACACTCTGT
TAACCTTCTAGAAGACAGACATAACGGGAAACTATGTAAACTAAGAGGGGTAGCCCCATTGCATTTGGGT
AAATGTAACATTGCTGGATGGCTCCTGGGAAACCCAGAGTGTGAATTACTATTCACAGCAAGCTCATGGT
CTTATATTGTGGAAACATCTAATTCAGACAATGGGACATGTTACCCAGGAGATTTCATCAATTATGAAGA
GCTAAGAGAGCAGTTGAGCTCAGTGTCATCATTTGAAAGATTTGAGATATTCCCCAAGGCAAGTTCATGG
CCCAATCATGAAACGAACAGAGGTGTGACGGCAGCATGCCCTTATGCTGGAGCAAACAGCTTCTACAGAA
ATTTAATATGGCTGGTAAAAAAAGGAAATTCATACCCAAAGCTCAGCAAATCCTATATTAACAATAAGGA
GAAGGAAGTCCTCGTGCTATGGGGCATTCACCATCCACCTACCAGTAATGACCAACAAAGTCTCTACCAG
AATGCAGATGCCTATGTTTTTGTGGGGTCATCAAAATACAGCAAGACATTCAAGCCAGAAATAGCAACAA
GACCCAAGGTGAGAGGTCAAGCAGGGAGAATGAACTATTACTGGACACTAGTAGAGCCTGGAGACACAAT
AACATTCGAAGCAACTGGAAATCTAGTGGTACCAAGATATGCCTTCGCAATGAAAAGAGGTTCTGGATCT
GGTATTATCACTTCAGATACACCAGTCCACGATTGTAATACGACTTGTCAAACACCCAAAGGTGCTATAA
ACACCAGCCTTCCATTTCAGAATATACATCCAGTCACAATTGGAGAATGTCCAAAATATGTCAAAAGCAC
AAAATTGAGAATGGCTACAGGATTAAGGAATATTCCGTCTATTCAATCTAGAGGCCTGTTTGGAGCCATT
GCTGGCTTTATCGAGGGGGGATGGACAGGAATGATAGATGGATGGTACGGTTATCACCACCAAAATGAGC
AGGGATCAGGATATGCAGCCGACCGAAAGAGCACACAGAATGCCATTGACGGGATCACTAACAAAGTAAA
CTCTGTTATTGAAAAGATGAACACACAATTCACAGCAGTGGGTAAAGAATTCAGCCACCTGGAAAAAAGA
ATAGAGAATCTAAACAAGAAGGTTGATGATGGTTCTC
>cds:AAB50963 A/swine/Beijing/47/1991 1991// HA
ATACTAGTAGTCTTGCTATATACATTTACAACCGCAAATGCATACACACTATGTATAGGTTACCATGCAA
ATAATTCAACTGACACTGTTGACACAGTACTAGAAAAGAATGTAACAGTAACACACTCTGTTAACCTTCT
TGAAGACAGACATAACGGGAAACTATGTAAACTAAGAGGGGTAGCCCCATTGCATTTGGGTAAATGTAAC
ATTGCTGGTAGGCTCCCTGGAAACCCAGAGTGTGAATTACTATTCACAGTAAGCTCATGGTCTTACATTG
TGGAAACACCTAATTCAGACAATGGGACATGTTACCCAGGAGATTTCATCAATTATGAAGAGCTAAGAGA
GCAGTTGAGCTCAGTGTCATCATTTGAAAGATTTGAGATATTCCCCAAGGCAAGTTCATGGCCCAATCAT
GAAACGAACAGAGGTGTGACGGCAGCATGCCCTTATGCTGGAGCAAACAGCTTCTACAGAAATTTAATAT
GGCTGGTAAAAAAAGGAAATTCATACCCAAAGCTCAGCAAATCCTATATTAACAATAAGGAGAAGGAAGT
CCTCGTGCTATGGGGAATTCACCATCCACCTACCAGTACTGACCAACAAAGTCTCTACCAGAATGCAGAT
GCCTATGTTTTTGTGGGGTCATCAAAATACAACAGAAAGTTCAAGCCAGAAATAGCAACAAGACCCAAGG
TGAGAGGTCAAGCAGGGAGAATGAACTATTACTGGACACTAGTAGAGCCTGGAGACACAATAACATTCGA
AGCAACTGGAAATCTAGTGGTACCAAGATATGCTTTCGCAATGAAAAGAGGTTCTGGATCTGGTATTATC
ATTTCAGATGCACCAGTCCACGATTGTAATACGACTTGTCAAACACCCAAAGGTGCTATAAACACCAGCC
TTCCATTTCAGAATATACATCCAGTCACAATTGGAGAATGTCCAAAATATGTCAAAAGCACAAAATTGAG
AATGGCTACAGGATTAAGGAATATCCCGTCTATCCAATCTAGAGGTCTGTTTGGAGCCATTGCTGGTTTT
ATTGAGGGGGGATGGACAGGAATGATAGATGGATGGTATGGTTATCACCATCAAAATGAGCAGGGATCAG
GATATGCAGCCGACCGAAAGAGCACACAGAATGCCATTGACGGGATCACTAACAAAGTAAATTCTGTTAT
TGAAAAGATGAACACACAATTCACGGCAGTGGGTAAAGAATTCAACCACCTGGAAAAAAGAATAGAGAAT
TTAAACAAAAAGGTTGATGATGGTTTTCTGGATGTTTGGACTTACAATGCCGAACTGTTGGTTCTATTGG
AAAATGAAAGAACTTTGGATTATCACGATTCAAATGTGAAGAACCTATATGAGAAAGTAAGAAGCCAGCT
AAAAAACAATGCCAAGGAAATTGGAAATGGCTGCTTTGAATTTTACCACAAATGTGATGACACGTGCATG
GAGAGCGTCAAAAATGGGACTTATGATTACCCAAAATACTCAGAAGAATCAAAACTAAACAGAGAGGAGA
TAGATGGGGTAAAGCTGGAATCAACAAGAATTTACCAGATTTTGGCGATCTATT
>cds:AAB50965 A/swine/Netherlands/3/1980 1980// HA
GACACCATCTGTGTAGGCTACCATGCTAACAATTCCACCGACACTGTCGACACAGTACTGGAGAAGAATG
TGACTGTGACTCATTCAGTTAATTTACTAGAAAACAGCCATAATGGAAAACTCTGCAGCCTGAATGGAAT
AGCCCCCTTGCAACTAGGGAAATGCAACGTGGCAGGATGGATCCTTGGCAACCCAGAATGTGACCTGTTG
CTCACAGCGAATTCATGGTCTTACATAATAGAGACTTCAAATTCAGAAAATGGAACATGCTACCCCGGAG
AATTCATTGATTATGAGGAATTAAGGGAGCAGCTGAGTTCAGTGTCTTCATTTGAAAAGTTTGAAATTTT
CCCAAAAGCAAACTCATGGCCAAATCATGAGACAACCAAAGGTGTTACAGCTGCATGCTCTTACTCTGGA
GCCAGCAGTTTTTATCGGAATTTGCTATGGATAATAAAGAAGGGAAATTCCTATCCTAAACTCAGCAAAT
CATACACAAACAACAAAGGGAAAGAAGTGCTTGTAATCTGGGGAGTGCACCACCCTCCAACTACCAATGA
ACAACAAAGCCTCTATCAGAATGCTGATGCATATGTTTCAGTTGGATCATCAAAATACAACCGAAGGTTC
ACACCAGAAATAGCAGCTAGACCTAAAGTCAGAGAACAAGCAGGCAGAATGAATTATTATTGGACATTGT
TAGATCAAGGAGACACCATAACGTTTGAAGCCACTGGGAACTTAATAGCACCATGGTACGCATTCGCATT
GAATAAGGGCTCTGATTCTGGAATTATAACGTCGGATGCTCCGGTTCACAATTGTGATACAAAGTGCCAA
ACCCCTCATGGGGCCTTGAACAGTAGTCTTCCTTTTCAGAACGTACATCCCATCACTATTGGAGAATGCC
CCAAATATGTTAAAAGCACCAAACTGAGAATGGCAACAGGACTAAGGAACGTCCCCTCTATTCAATCCAG
A
>cds:AAB50966 A/swine/Netherlands/12/1985 1985// HA
GACACCATCTGTGTAGGATACCATGCTAACAATTCCACAGACACTGTCGACACAATACTAGAAAAGAATG
TAACAGTAACACACTCTGTTAACCTTCTAGAAGACAGACATAACGGAAAACTATGTAGCCTGAATGGAAT
AGCCCCCTTGCAACTAGGGAAATGCAACGTAGCAGGGTGGATCCTTGGCAACCCAGAATGTGACCTGTTA
CTCACAGCGAATTCATGGTCTTACATAATAGAGACTTCAGATTCAGAAAATGGAACATGTTACCCAGGAG
ATTTCATCAATTATGAAGAGCTAAGGGAGCAGCTGAGTTCAGTATCTTCATTTGAAAGGTTTGAAATTTT
CCCAAAAGCAAACTCATGGCCAAATCATGAGACCACCAAAGGTATTACAGCAGCATGCTCTTACTCCGGA
ACCCTCAGTTTTTATCGGAATTTGCTATGGATAGTAAAGAGGGGAAATTCCTATCCTAAACTCAGCAAAT
CATACACAAACAACAAGGGGAAAGAAGTGCTTATAATCTGGGGAGTGCATCACCCTCCAACTACCAGTGA
CCAACAAAGCCTCTATCAGAATGCTGATGCATATGTTTCAGTTGGATCATCAAAATACAACCGAAGGTTC
ACACCAGAAATAGCAGCTAGACCTAAAGTCAAAGGACAAGCAGGCAGAATGAATTATTATTGGACACTGT
TAGATCAAGGAGACACCATAACGTTTGAAGCCACTGGGAACTTGATAGCACCATGGTACGCCTTCGCATT
GAATAAGGGCTCTGGTTCTGGAATTATAACGTCGGATACTCCAGTTCACAATTGTGATACAAAGTGCCAA
ACCCCTCATGGGGCCTTGAACAGTAGCCTTCCTTTTCAGAACGTACATCCCATCACTATTGGAGAATGCC
CCAAATATGTTAAAAGCACCAAACTGAGAATGGCAACAGGACTAAGGAACGTCCCCTCTATTCAATCCAG
A
>cds:AAB52904 A/swine/Iowa/17672/1988 1988// HA
GACACATTATGTATAGGTTACCATGCAAATAATTCAACTGACACTGTTGATACAGTACTAGAAAAGAATG
TAACAGTAACACACTCTGTTAACCTTCTAGAAGACAGACATAACGGAAAACTATGTAAACTAAGGGGAGT
AGCCCCATTGCATTTGGGTAAATGTAACATTGCTGGATGGCTCCTGGGAAACCCAGAATGTGAATTACTA
TTCACAGCAAGCTCATGGTCTTACATTGTGGAAACATCTAACTCAGACAATGGGACATGTTACCCAGGAG
ATTTCATCAATTATGAAGAGCTAAGAGAGCAGTTGAGCTCAGTGTCATCATTTGAAAGATTTGAGATATT
CCCCAAGGCAAGTTCATGGCCCAATCATGAAACGAACAGAGGTGTGACGGCAGCATGCCCTTATGCTGGA
GCAAACAGCTTCTACAGAAATTTAATATGGCTGGTAAAAAAAGGAAATTCATACCCAAAGCTCAGCAAAT
CCTATGTTAACAATAAGGAGAAGGAAGTCCTCGTGCTATGGGGCATTCACCATCCACCTACCAGTACTGA
CCAACAAAGTCTCTACCAGAATGCAGATGCCTATGTTTTTGTGGGGTCATCAAAATACAACAAGAAATTC
AAGCCAGAAATAGCAACAAGACCCAAGGTGAGAGGTCAAGCAGGGAGAATGAACTATTACTGGACACTAG
TAGAGCCTGGAGACACAATAACATTCGAAGCAACTGGAAATCTAGTGGTACCAAGATATGCCTTCGCAAT
GAAAAGAGGTTCTGGATCTGGTATTATCATTTCAGATACACCAGTCCACGATTGTAATACGACTTGTCAA
ACACCCAAAGGTGCTATAAACACCAGCCTCCCATTTCAGAATATACATCCAGTCACAATTGGAGAATGTC
CAAAATATGTCAAAAGCACAAAATTGAGAATGGCTACAGGACTAAGGAATATCCCGTCTATTCAATCTAG
A
>cds:AAB52905 A/swine/Iowa/15/1930 1930// HA
GACACACTATGTATAGGTTACCATGCAAATAACTCAACCGACACTGTTGACACAGTACTCGAGAAGAACG
TAACCGTGACACACTCTGTTAACCTGCTTGAAGACAGCCACAACGGAAAACTATGTAGACTAGGGGGAAT
AGCCCCATTACAACTGGGGAAATGTAATATTGCCGGATGGATCTTGGGAAACCCAGAATGCGATTTGCTG
CTCACAGTGAGCTCATGGTCCTATATTGTAGAAACATCGAACTCAGATAATGGGACATGTTACCCAGGAG
ATTTCATCGACTATGAAGAACTGAGAGAGCAACTAAGCTCAGTGTCATCATTCGAAAAATTCGAGATATT
TCCCAAGACAAGCTCGTGGCCCAATCATGAAACAACCAGAGGTGTAACGGCAGCATGCCCCTATGCTGGA
GCAAGCAGCTTCTACAGAAATTTACTATGGCTGGTAAAGAAGGAAAATTCATACCCAAAGCTTAGCAAAT
CCTATGTTAACAATAAAGGGAAAGAAGTCCTTGTGCTATGGGGTGTTCATCATCCGCCTACCAGTACTGA
TCAACAAAGTCTCTATCAAAATGCAGATGCTTATGTTTCTGTAGGGTCATCAAAATATGACAGGAGGTTC
ACTCCAGAAATAGCAGCGAGACCCAAAGTGAGAGGTCAGGCAGGGAGGATGAACTATTACTGGACATTAC
TAGAACCCGGAGACACAATAACATTTGAGGCAACTGGAAATTTAGTGGCACCAAGATATGCTTTCGCCAT
GAATAGAGGTTCTGAATCCGGTATCATCACTTCAGACGCACCAGTGCATGATTGTGACACGAAGTGTCAA
ACACCTCATGGTGCCATAAACAGCAGTCTCCCTTTCCAGAATATACATCCAGTCACAATAGGAGAGTGCC
CAAAATACGTCAAGAGTACCAAATTAAGGATGGTTACAGGACTAAGAAACATCCCATCTATCCAGTCTAG
A
>cds:AAB52906 A/swine/Hokkaido/2/1981 1981// HA
GATACACTATGTATAGGTTACCATGCAAATAATTCAACTGACACTGTTGATACAATACTAGAAAAGAATG
TAACAGTAACACACTCTGTTAACCTTCTTGAAGACAAACATAACGGAAAACTATGTAAACTAGGGGGGAT
AGCACCATTACACCTGGGTAAATGTAACATTGCCGGATGGCTTTTGGGAAATCCAGAATGTGAATTACTA
TTCACAGTAAGCTCATGGTCTTACATTGTGGAAACATCGAATTCAGACAATGGGACATGTTACCCAGGGG
ATTTCATCAATTATGAAGAACTGAGAGAGCAGTTGAGCTCAGTGTCATCATTTGAAAGATTCGAGATATT
CCCCAAGACAAGTTCGTGGCCCGATCATGAAACAAACAGAGGTGTGACGGCAGCATGCCCTTATGCTGGA
GCAAACAGCTTCTACAGAAATTTAATATGGCTGGTGAAAAAAGGAAACTCATATCCAAAGCTCAGCAAAT
CCTATGTTAACAATAAGGGGAAGGAAGTCCTTGTGCTATGGGGCATTCACCATCCACCCACCAGTACTGA
TCAACAAAGTCTCTACCAGAATGCAGATGCCTATATTTTTGTAGGGTCATCAAAATATAACAGGAAGTTC
AAGCCAGAAATAGCAGAAAGACCCAAGGTGAGAGGTCAAGCAGGGAGGATGAACTATTATTGGACACTAA
TAGAACCTGGAGACACAATAAAATTCGAAGCAACTGGAAATCTAGTGGTACCAAGATATGCTTTCGCAAT
GAATAGAGATCCTGGATCAGGTATTATAACTTCGGATGCACCAGTTCATGATTGTAACACGACATGTCAA
ACACCCAAAGGTGCCATAAATACCAGTCTCCCATTTCAGAATATACATCCAGTCACAATTGGGGAATGTC
CAAAATATGTCAAAAGCACAAAATTGAGAATGGCTACAGGGCTAAGGAATATCCCATCTATTCAATCTAG
A
>cds:AAD25301 A/swine/Hokkaido/2/1981 1981// HA
ATGAAGGCAATACTATTAGTCTTGCTATGTACATTTGCAGCCACAAATGCAGATACACTATGTATAGGTT
ACCATGCAAATAATTCAACTGACACTGTTGATACAATACTAGAAAAGAATGTAACAGTAACACACTCTGT
TAACCTTCTTGAAGACAAACATAACGGAAAACTATGTAAACTAGGGGGGATAGCACCATTACACCTGGGT
AAATGTAACATTGCCGGATGGCTTTTGGGAAATCCAGAATGTGAATTACTATTCACAGTAAGCTCATGGT
CTTACATTGTGGAAACATCGAATTCAGACAATGGGACATGTTACCCAGGGGATTTCATCAATTATGAAGA
ACTGAGAGAGCAGTTGAGCTCAGTGTCATCATTTGAAAGATTCGAGATATTCCCCAAGACAAGTTCGTGG
CCCGATCATGAAACAAACAGAGGTGTGACGGCAGCATGCCCTTATGCTGGAGCAAACAGCTTCTACAGAA
ATTTAATATGGCTGGTGAAAAAAGGAAACTCATATCCAAAGCTCAGCAAATCCTATGTTAACAATAAGGG
GAAGGAAGTCCTTGTGCTATGGGGCATTCACCATCCACCCACCAGTACTGATCAACAAAGTCTCTACCAG
AATGCAGATGCCTATATTTTTGTAGGGTCATCAAAATATAACAGGAAGTTCAAGCCAGAAATAGCAGAAA
GACCCAAGGTGAGAGGTCAAGCAGGGAGGATGAACTATTATTGGACACTAATAGAACCTGGAGACACAAT
AAAATTCGAAGCAACTGGAAATCTAGTGGTACCAAGATATGCTTTCGCAATGAATAGAGATCCTGGATCA
GGTATTATAACTTCGGATGCACCAGTTCATGATTGTAACACGACATGTCAAACACCCAAAGGTGCCATAA
ATACCAGTCTCCCATTTCAGAATATACATCCAGTCACAATTGGGGAATGTCCAAAATATGTCAAAAGCAC
AAAATTGAGAATGGCTACAGGGCTAAGGAATATCCCATCTATTCAATCTAGAGGTCTGTTTGGGGCCATT
GCTGGTTTTATTGAGGGGGGATGGACAGGAATGATAGATGGATGGTATGGTTATCATCATCAGAATGAAC
AGGGATCAGGATATGCAGCGGACCAAAAAAGCACACAGAATGCCGTTGACGGGATCACCAACAAAGTAAA
TTCTGTTATTAAAAAGATGAACACACAATTCGCAGCAGTGGGCAAAGAATTCAACCACTTGGAAAAAAGA
ATAGAGAATTTAAACAAAAAGGTTGATGATGGTTTTCTGGATGTTTGGACATACAATGCCGAACTGTTGG
TTCTATTGGAAAATGAAAGAACCCTGGATTTTCATGACTCGAATGTAAAGAACCTGTATGAGAAAGTAAG
AAGTCAACTAAGGAACAATGCCAAGGAAATTGGGAATGGCTGCTTTGAATTCTATCACAAATGTGATGAT
ACATGTATGGAGAGCGTTAAAAATGGAACTTATGATTATCCAAGGTACTCAGAAGAATCAAAACTAAACA
GAGAGGAAATAGATGGAGTAAAGTTGGAGTCAACAAGGATTTACCAGATTTTGGCGATCTATTCAACTGC
CGCCAGTTCTTTGGTACTGTTGGTCTCCCTGGGGGCAATCAGTTTCTGGATGTGCTCCAATGGGTCTTTA
CAGTGCAGAATATGTATTTAA
>cds:AAD25302 A/swine/Wisconsin/1/1961 1961// HA
ATGAAGGCAATACTATTAGTCTTGTTATGTGCATTTGCAGCCACAAATGCAGACACACTATGTATAGGTT
ATCATGCAAATAACTCAACTGACACTGTTGATACAGTACTAGAGAAGAATGTAACCGTAACACACTCTGT
TAATCTGCTTGAAGACAGACACAACGGGAAACTATGTAAACTAGGGGGAATAGCCCCATTGCACCTAGGT
AAATGTAACATTGCCGGATGGCTTTTGGGAAACCCAGAATGTGAATTACTGCTCACAGTAAGCTCATGGT
CTTATATTGTGGAAACATCGAACTCAGACAATGGGACATGTTACCCAGGGGATTTCATCAATTATGAAGA
GCTGAGAGAGCAATTGAGCTCAGTGTCATCATTTGAAAGATTCGAGATATTTCCCAAGACAAGTTCGTGG
CCCAATCATGAAACAAACAGAGGTGTAACGGCAGCATGCCCTTATGCTGGAGCAAACAGCTTTTACAGAA
ATTTAATATGGCTGGTGAAGAAGGAGAGTTCATACCCAAAGCTCAGCAAATCCTATGTTAACAATAAAGG
GAAGGAAGTCCTTGTGCTATGGGGTATTCACCATCCGCCTACCAGTACTGATCAACAAAGTCTCTATCAA
AATGCAGATGCCTATGTTTTTGTAGGGTCATCAAAATATAACAGGAAGTTCAAGCCAGAAATAGCAGCGA
GACCCAAGGTGAGAGGTCAAGCAGGGAGGATGAACTATTACTGGACATTAATAGAACCTGGAGACACAAT
AACATTCGAGGCAACTGGAAATCTAGTGGTACCAAGATATGCTTTCGCAATGAATAGGGGTTCTGGATCT
GGTATTATCATTTCAGATGCACCAGTGCATGATTGTAACACGAAGTGTCAAACACCCAAGGGTGCCATAA
ACACCAGTCTCCCCTTTCAGAATATACATCCAGTCACAATTGGAGAATGTCCAAAATATGTCAAAAGCAC
CAAATTGAGAATGGCTACAGGACTAAGGAATATCCCGTCTATTCAATCTAGAGGTCTGTTTGGAGCCATT
GCTGGTTTTATTGAGGGGGGATGGACAGGAATGATAGATGGATGGTATGGTTATCACCATCAGAATGGGC
AGGGATCAGGATATGCAGCGGACCAAAAGAGCACACAAAATGCCATTGACGGGATTACTAACAAAGTAAA
TTCTGTTATTGAAAAGATGAACATGCAATTCACAGCAGTGGGTAAAGAATTCAACAACCTGGAAAAAAGA
ATAGAAAATTTAAATAAAAAAGTTGATGATGGTTTTCTAGATGTTTGGACATATAATGCCGAACTGTTGG
TTCTATTGGAAAATGAAAGAACTCTGGATTTCCACGACTCAAATGTAAAGAACCTGTATGAGAAAGTAAG
AAGCCAGCTAAGAAATAATGCCAAAGAAATTGGGAATGGATGCTTTGAATTCTATCACAAATGTGATGAT
ACATGCATGGAGAGCGTCAAAAATGGGACTTATGATTACCCAAAGTATTCAGAAGAATCAAAACTAAACA
GAGAAGAGATAGATGGAGTGAAGTTGGAATCAACAAGGGTCTACCAGATTCTGGCGATCTATTCAACTGT
CGCCAGTTCATTAGTACTGTTAGTCTCCCTGGGGGCAATCAGTTTCTGGATGTGCTCTAATGGGTCTTTG
CAGTGCAGAATATGTATTTAA
>cds:AAD25303 A/swine/Iowa/15/1930 1930// HA
ATGAAGGCAATACTATTAGTCTTGTTATGTGCATTTGCAGCTACAAATGCAGACACACTATGTATAGGTT
ACCATGCAAATAACTCAACCGACACTGTTGACACAGTACTCGAGAAGAACGTAACCGTGACACACTCTGT
TAACCTGCTTGAAGACAGCCACAACGGAAAACTATGTAGACTAGGGGGAATAGCCCCATTACAACTGGGG
AAATGTAATATTGCCGGATNNNTCTTGGGAAACCCAGAATGCGATTTGCTGCTCACAGTGAGCTCATGGT
CCTATATTGTAGAAACATCGAACTCAGATAATGGGACATGTTACCCAGGAGATTTCATCGACTATGAAGA
ACTGAGAGAGCAACTAAGCTCAGTGTCATCATTCGAAAAATTCGAGATATTTCCCAAGACAAGCTCGTGG
CCCAATCATGAAACAACCAGAGGTGTAACGGCAGCATGCCCCTATGCTGGAGCAAGCAGCTTTTACAGAA
ATTTACTATGGCTGGTAAAGAAGGAAAATTCATACCCAAAGCTTAGCAAATCCTATGTTAACAATAAAGG
GAAAGAAGTCCTTGTGCTATGGGGTGTTCATCATCCGCCTACCAGTACTGATCAACAAAGTCTCTATCAA
AATGCAGATGCTTATGTTTCTGTAGGGTCATCAAAATATGACAGGAGGTTCACTCCAGAAATAGCAGCGA
GACCCAAAGTGAGAGGTCAGGCAGGGAGGATGAACTATTACTGGACATTACTAGAACCCGGAGACACAAT
AACATTTGAGGCAACTGGAAATTTAGTGGCACCAAGATATGCTTTCGCACTGAATAGAGGTTCTGAATCC
GGTATCATCACTTCAGACGCACCAGTGCATGATTGTGACACGAAGTGTCAAACACCTCATGGTGCCATAA
ACAGCAGTCTCCCTTTCCAGAATATACATCCAGTCACAATAGGAGAGTGCCCAAAATACGTCAAGAGTAC
CAAATTAAGGATGGTTACAGGACTAAGAAACATCCCATCTATCCAGTCTAGAGGTCTGTTTGGAGCCATT
GCCGGTTTTATTGAGGGGGGATGGACTGGATTGATAGATGGATGGTATGGTTACCATCATCAGAATGGAC
AGGGATCAGGCTATGCAGCGGACCAAAAGAGCACACAAAATGCCATTGACGGGATTACTAACAAGGTGAA
TTCTGTTATCGAGAAGATGAACACGCAATTCACAGTAGTGGGTAAAGAATTCAACAACCTAGAAAGAAGG
ATAAAAAATTTAAATAAAAAAGTCGATGATGGATTTCTGGATGTTTGGACATATAATGCAGAAATGTTAG
TTCTATTGGAAAATGAAAGGACTCTGGATTTCCATGACTCAAATGTAAAGAACCTGTATGAGAAAGCAAG
AAGCCAACTAAGGAATAATGCCAAGGAAATCGGGAATGGATGCTTTGAATTCTACCACAAATGTGATGAT
GCATGCATGGAAAGCGTCAGAAATGGGACTTATGATTACCCAAAGTATTCAGAAGAATCAAAATTGAACA
GAGAGGAAATAGATGGAGTGAAATTGGAATCAATGATGGTCTATCAGATTCTGGCGATCTATTCAACCGT
CGCCAGTTCACTAGTGCTGTTAGTCTCCCTGGGGGCAATCAGCTTCTGGATGTGTTCTAATGGGTCTTTG
CAGTGCAGAATATGCATTTAA
>cds:AAD25309 A/swine/Netherlands/3/1980 1980// HA
ATGGAAGCAAAACTGTTTGTATTATTCTGTACATTCACTGCGCTGAAAGCTGACACCATCTGTGTAGGCT
ACCATGCTAACAATTCCACCGACACTGTCGACACAGTACTGGAGAAGAATGTGACTGTGACTCATTCAGT
TAATTTACTAGAAAACAGCCATAATGGAAAACTCTGCAGCCTGAATGGAATAGCCCCCTTGCAACTAGGG
AAATGCAACGTGGCAGGATGGATCCTTGGCAACCCAGAATGTGACCTGTTGCTCACAGCGAATTCATGGT
CTTACATAATAGAGACTTCAAATTCAGAAAATGGAACATGCTACCCCGGAGAATTCATTGATTATGAGGA
ATTAAGGGAGCAGCTGAGTTCAGTGTCTTCATTTGAAAAGTTTGAAATTTTCCCAAAAGCAAACTCATGG
CCAAATCATGAGACAACCAAAGGTGTTACAGCTGCATGCTCTTACTCTGGAGCCAGCAGTTTTTATCGGA
ATTTGCTATGGATAATAAAGAAGGGAAATTCCTATCCTAAACTCAGCAAATCATACACAAACAACAAAGG
GAAAGAAGTGCTTGTAATCTGGGGAGTGCACCACCCTCCAACTACCAATGAACAACAAAGCCTCTATCAG
AATGCTGATGCATATGTTTCAGTTGGATCATCAAAATACAACCGAAGGTTCACACCAGAAATAGCAGCTA
GACCTAAAGTCAGAGAACAAGCAGGCAGAATGAATTATTATTGGACATTGTTAGATCAAGGAGACACCAT
AACGTTTGAAGCCACTGGGAACTTAATAGCACCATGGTACGCATTCGCATTGAATAAGGGCTCTGATTCT
GGAATTATAACGTCGGATGCTCCGGTTCACAATTGTGATACAAAGTGCCAAACCCCTCATGGGGCCTTGA
ACAGTAGTCTTCCTTTTCAGAACGTACATCCCATCACTATTGGAGAATGCCCCAAATATGTTAAAAGCAC
CAAACTGAGAATGGCAACAGGACTAAGGAACGTCCCCTCTATTCAATCCAGAGGACTTTTCGGGGCAATT
GCTGGATTCATTGAAGGAGGATGGACAGGGATGATAGATGGGTGGTATGGGTATCACCATCAGAATGAGC
AGGGATCTGGTTACGCAGCTGATCAGAAAAGCACACAAAATGCAATTGACGGGATCAGCAACAAAGTGAA
CTCAGTAATTGAGAAAATGAACACTCAATTCACTGCAGTGGGCAAGGAGTTCAATAATCTAGAAAAAAGG
ATTGAGAATTTGAATAAGAAGGTCGATGATGGGTTTTTGGATGTTTGGACATATAATGCTGAGTTGCTCG
TTTTGCTCGAGAACGAAAGGACTCTAGATTTTCATGACTTTAACGTGAGAAATTTATATGAAAAGGTCAA
ATCACAATTGAGAAGCAATGCCAAAGAAATCGGGAATGGTTGTTTTGAGTTCTATCACAAATGTGATGAT
GAATGCATGGAGAGCGTGAAGAATGGCACATATGACTATCCCAAATATTCAGAAGAATCCAAATTGAATA
GAGAGGAAATAGACGGTGTGAAACTAGAATCAATGGGAGTTTACCAGATTTTGGCGATCTACTCCACAGT
CGCCAGTTCCCTGGTCTTGTTAGTCTCCCTGGGGGCAATCAGCTTCTGGATGTGTTCTAATGGGTCATTG
CAATGCAGAATATGCATTTAA
>cds:AAD25310 A/swine/Italy/671/1987 1987// HA
ATGGAAGCAAAACTGTTTGTATTATTCTGTACATTCACTGCGCTGAAAGCTGACACCATCTGTGTAGGCT
ACCATGCTAACAATTCCACAGACACTGTCGACACAATACTGGAGAAAAATGTGACTGTGACCCATTCAGT
TAATTTACTAGAAAACAGCCATAATGGAAAACTCTGCAGCCTGAATGGAATAGCCCCCTTACAACTGGGG
AAGTGTAACGTAGCAGGATGGATCCTTGGCAACCCAGAATGTGACTTGTTGCTCACAGCGAATTCATGGT
CTTACATAATAGAGACTTCAAATTCAGAAAATGGAACATGCTACCCCGGAGAATTCGCTGATTATGAAGA
ATTAAGGGAGCAGCTGAGTTCAGTTTCTTCATTTGAAAGGTTTGAAATTTTCCCAAAAGCAACCTCATGG
CCAAATCATGAGACAACCAAAGGTGCCACAGCTGCATGCTCTCACTCTGGAGCCCTCAGTTTTTATCGGA
ACTTGCTATGGATAGTAAAGAAGGGAAACTCCTATCCTAAACTCAGCAAATCATACACAAATAACAAAAG
GAAAGAAGTGCTTGTAATCTGGGGAGTGCACCACCCTCCAACTACCAATGACCAACAAAGCCTCTATCAG
AATGCTGATGCATATGTTTCAGTTGGATCATCAAAATACTACCGAAGGTTCACACCAGAAATAGCAGCTA
GACCTAAAGTCAAAGGACAAGCAGGCAGGATGAATTATTATTGGACACTGTTAGATCAAGGAGACACCAT
AACTTTTGAAGCCACTGGGAACTTAATAGCACCATGGTACGCATTCGCATTGAATAAGGGCTCTGGTTCC
GGAATTATAATGTCGGATGCTCCGGTTCACAATTGTGATACAAAGTGCCAAACCCCTCATGGGGCATTGA
ACAGTAGTCTTCCTTTTCAGAACGTACATCCCATCACTATTGGAGAATGCCCCAAATATGTTAAAAGCAC
CCAACTGAGAATGGCAACAGGATTAAGGAACGTCCCCTCTATTCAATCCAGAGGACTTTTCGGAGCAATT
GCTGGATTCATTGAAGGAGGATGGACAGGAATGATAGATGGGTGGTATGGGTATCACCATCAAAATGAGC
AGGGATCTGGTTACGCAGCTGATCAGAAAAGCACACAAAATGCAATTGACGGGATCAGCAACAAAGTGAA
CTCAGTAATTGAGAAAATGAACACTCAATTTACTTCAGTGGGCAAGGAGTTCAATGATCTAGAAAAAAGG
ATTGAGAATTTGAATAAGAAGGTCGATGATGGATTTTTGGATGTTTGGACATATAATGCTGAGTTGCTCG
TTTTGCTCGAGAACGAAAGGACTCTAGATTTCCATGACTTTAACGTAAGAAATTTATATGAAAAGGTCAA
ATCACAATTGAGGAACAATGCCAAAGAAGTCGGGAATGGTTGTTTTGAGTTCTATCACAAATGTGATGAT
GAATGCATGGAGAGCGTAAAGAATGGCACATATAATTATCCCAAATATTCAGAAGAATCCAAATTGAATA
GAGAGGAAGTAGACGGTGTGAAACTAGAATCAATGGGAGTTTACCAGATTTTGGCGATCTACTCCACAGT
CGCCAGTTCCCTGGTCTTGTTAGTCTCCCTGGGGGCAATCAGCTTCTGGATGTGTTCTAATGGGTCATTG
CAATGCAGAATATGCATTTAA
>cds:AAD25311 A/swine/Belgium/1/83 1983// HA
ATGGAAGCAAAACTATTCGTATTATTCTGTACATTCACTGCGCTGAAAGCTGACACCATCTGTGTAGGAT
ACCATGCTAACAATTCCACAGATACTGTCGACACAATACTGGAGAAGAATGTGACTGTGACTCATTCAGT
TAATTTACTAGAAAACAGTCATAATGGAAAACTCTGCAGCCTGAATGGAGTAGCCCCCTTGCAACTAGGG
AAGTGCAACGTAGCAGGGTGGATCCTTGGCAACCCAGAATGTGACCTGTTGCTCACAGCGAATTCATGGT
CTTACATAATAGAGACTTCAAATTCAGAAAATGGAACATGCTACCCCGGAGAATTCATTGATTATGAGGA
ATTAAGGGAGCAGCTGAGTTCAGTGTCTTCATTTGAAAGGTTTGAAATTTTCCCAAAAGCAAACTCATGG
CCAAATCATGAGACAACCAAAGGTATTACAGCTGCATGCTCTTACTCTGGAACCCGCAGTTTTTATCGGA
ATTTGCTATGGATAGTAAAGAGGGAAAATTCCTATCCTAAACTCAGCAAATCATACACAAACAACAAAGG
GAAAGAAGTGCTTATAATCTGGGGAGTGCACCACCCTCCAACTACCAATGACCAACAAAGCCTCTATCAG
AATGCTGATGCATATGTTTCAGTTGGGTCATCAAAATACAACCGAAGGTTCACACCAGAAATAGCAGCTA
GACCAAAAGTCAAAGGACAAGCAGGCAGAATGAATTATTATTGGACATTGTTAGATCAAGGAGACACCAT
AACGTTTGAAGCCACTGGGAACTTAATAGCACCATGGTACGCCTTCGCATTGAATAAGGGCTCTGGTTCT
GGAATTATAACGTCGGATACTCCGGTTCACAATTGTGATACAAAGTGCCAAACCCCTCATGGGGCCTTGA
ACAGTAGTCTTCCTTTTCAGAACGTACATCCCATCACTATTGGAGAATGCCCCAAATATGTTAAAAGCAC
CAAACTGAGAATGGCAACAGGACTAAGGAACGTCCCCTCTATTCAATCCAGAGGACTTTTCGGAGCAATT
GCTGGATTCATTGAAGGAGGATGGACAGGAATGATAGATGGGTGGTATGGGTATCACCATCAGAATGAGC
AGGGATCTGGTTACGCAGCTGATCAGAAAAGCACACAAATTGCAATTGACGGGATCAGCAACAAAGTGAA
CTCAGTAATTGAGAAAATGAACACTCAATTCACTGCAGTGGGCAAGGAATTCAATGATCTAGAAAAAAGG
ATTGAGAATTTGAATAAGAAAGTCGATGATGGGTTTTTGGATGTTTGGACATATAATGCTGAGTTGCTCG
TTTTGCTCGAGAACGAAAGGACTCTAGATTTCCATGACTTTAACGTAAGAAATTTATATGAAAAGGTCAA
GTCACAATTGAGAAACAATGCCAAAGAAATCGGGAATGGTTGTTTTGAGTTCTATCACAAATGTGATGAC
GAATGCATGAAGAGCGTAAAGAATGGCACATATAACTACCCCAAATATTCAGAAGAATCCAAATTGAATA
GAGAGGAAATAGACGGTGTGAAACTAGAATCAATGGGAGTTTACCAGATTTTGGCGATCTACTCCACAGT
CGCCAGTTCCCTGGTCTTGTTAGTCTCCCTGGGGGCAATCAGCTTCTGGATGTGTTCTAATGGGTCATTG
CAATGCAGAATATGCATTTAA
>cds:AAD25312 A/swine/Netherlands/12/1985 1985// HA
ATGGAAGCAAAACTATTTGTATTATTCTGTGCATTCACTACGCTGGAAGCTGACACCATCTGTGTAGGAT
ACCATGCTAACAATTCCACAGACACTGTCGACACAATACTGGAGAAGAATGTGACTGTGACTCATTCAGT
TAATTTACTAGAAAACAGTCATAATGGAAAACTCTGCAGCCTGAATGGAGTAGCCCCCTTGCAACTAGGG
AAGTGCAACGTAGCAGGGTGGATCCTTGGCAACCCAGAATGTGACCTGTTACTCACAGCGAATTCATGGT
CTTACATAATAGAGACTTCAGATTCAGAAAATGGAACATGCTACCCCGGAGAATTCATTGATTATGAGGA
ATTAAGGGAGCAGCTGAGTTCAGTATCTTCATTTGAAAGGTTTGAAATTTTCCCAAAAGCAAACTCATGG
CCAAATCATGAGACCACCAAAGGTATTACAGCTGCATGCTCTTACTCCGGAACCCTCAGTTTTTATCGGA
ATTTGCTATGGATAGTAAAGAGGGGAAATTCCTATCCTAAACTCAGCAAATCATACACAAACAACAAGGG
GAAAGAAGTGCTTATAATCTGGGGAGTGCATCACCCTCCAACTACCAGTGACCAACAAAGCCTCTATCAG
AATGCTGATGCATATGTTTCAGTTGGATCATCAAAATACAACCGAAGGTTCACACCAGAAATAGCAGCTA
GACCTAAAGTCAAAGGACAAGCAGGCAGAATGAATTATTATTGGACACTGTTAGATCAAGGAGACACCAT
AACGTTTGAAGCCACTGGGAACTTGATAGCACCATGGTACGCCTTCGCATTGAATAAGGGCTCTGGTTCT
GGAATTATAACGTCGGATACTCCAGTTCACAATTGTGATACAAAGTGCCAAACCCCTCATGGGGCCTTGA
ACAGTAGCCTTCCTTTTCAGAACGTACATCCCATCACTATTGGAGAATGCCCCAAATATGTTAAAAGCAC
CAAACTGAGAATGGCAACAGGACTAAGGAACGTCCCCTCTATTCAATCCAGAGGACTTTTCGGAGCAATT
GCTGGATTCATTGAAGGAGGATGGACAGGAATGATAGATGGGTGGTATGGGTATCACCATCAGAATGAGC
AGGGATCTGGTTACGCAGCTGATCAGAAAAGCACACAAATTGCAATTGACGGAATCAGCAACAAAGTGAA
CTCAGTAATTGAAAAAATGAACACCCAATTCACTGCAGTGGGCAAGGAGTTCAATGATCTAGAAAAAAGG
ATTGAGAATTTGAATAAGAAAGTCGATGATGGGTTTTTAGATGTTTGGACATATAATGCTGAGTTGCTCG
TTTTGCTCGAGAACGAAAGGACTCTAGATTTCCATGACTTTAACGTAAGAAATTTATATGAAAAGGTCAA
GTCACAATTGAGAAACAATGCCAAAGAAATCGGGAATGGTTGTTTTGAGTTCTATCACAAATGTGATGAC
GAATGCATGGAGAGCGTGAAGAATGGCACATATAACTACCCCAAATATTCAGAAGAATCCAAATTGAATA
GAGAGGAAATAGACGGTGTGAAACTAGAATCAATGGAAGTTTACCAGATTTTGGCGATCTACTCCACAGT
CGCCAGTTCCCTGGTCTTGTTAGTCTCCCTGGGGGCAATCAGCTTCTGGATGTGTTCTAATGGGTCATTG
CAATGCAGAATATGCATTTAA
>cds:AAF87274 A/swine/Wisconsin/125/97 1997// HA
ATGAAGGCAATACTAGTAGTCTTGCTATATACATTTACAACCGCAAATGCAGACACATTATGTATAGGTT
ACCATGCAAATAATTCAACTGACACTGTTGACACAGTACTAGAAAAAAATGTAACAGTAACACACTCTGT
TAACCTTCTAGAAAACAGACATAACGGGAAACTATGTAAACTAAAAGGGGTAGCCCCATTGCATTTGGGT
AAATGTAACATTGCTGGATGGCTCCTGGGAAACCCAGAGTGTGAATTACTATTCACAGCAAGCTCATGGT
CTTACATTGTGGAAACTTCTAATTCAGACAATGGGACATGTTACCCAGGAGATTTCATCAATTATGAAGA
GCTAAGAGAGCAGTTGAGCTCAGTGTCATCATTTGAAAGATTTGAGATATTCCCCAAGGCAAATTCATGG
CCCAATCATGAAACGAACAGAGGTGTGACATCAGCGTGTCCTTATGCTGGAGCAAACAGCTTCTACAGAA
ACTTAATATGGCTGGTAAAAAAAGGAAATTCATACCCAAAACTCAGCAAATCCTATATTAACAATAAGGG
GAAGGAAGTCCTCGTGCTATGGGGCATTCACCATCCACCTACCAGTAATGATCAACAAAGTCTCTACCAG
AATGCAGATGCCTATGTTTTTGTGGGGTCATCAAAATACAACAAGAAATTCATGCCAGAAATAGCAACAA
GACCCAAAGTGAGAGGTCAAGCAGGGAGAATGAACTATTACTGGACACTAATAGAGCCTGGAGACACAAT
AACATTCGAAGCAACTGGAAACCTAGTGGCACCAAGATATGCCTTCGCAATGGAAAGAGGCTCTGGATCT
GGTATTATCATTTCAGATACACCAGTCCACGATTGTAATGCGACCTGTCAAACACCCAAAGGTGCTATAA
ACACCAATCTTCCATTTCAAAATATACATCCAGTCACGATTGGAGAATGTCCAAAATATGTCAAAAGCAC
AAGATTGAGAATGGCTACAGGATTAAGGAATATCCCGTCTATTCAATCTAGAGGCCTGTTTGGAGCCATT
GCTGGCTTTATTGAGGGGGGATGGACAGGAATGATAGATGGATGGTATGGTTACCATCACCAAAATGAGC
AGGGATCAGGATATGCAGCAGACCGAAAGAGCACACAGAATGCCATAGACGGGATCACTAACAAAGTAAA
CTCTGTTATTGAAAAGATGAACACACAATTCACAGCAGTGGGTAAAGAATTCAATCACCTGGAAAAAAGA
ATAAAGAATTTAAACAAAAAGGTTGATGATGGTTTTCTGGATGTTTGGACTTACAATGCCGAACTGTTGG
TTCTATTGGAAAATGAAAGAACTTTGGATTATCACGATTCAAATGTGAAGAACCTATATGAGAAAGTAAG
AAGCCAACTAAGAAACAATGCCAAGGAAATTGGAAATGGCTGCTTTGAATTTTACCACAAATGTGATGAC
ACGTGCATGGAGAGCATCAAAAATGGGACTTATGATTATCCAAAATACTCAGAAGAAGCAAAACTAACCA
GAGAAGAGATAGATGGAGTAAAGCTGGAATCAACAAGGATTTATCAGATTTTGGCGATCTATTCAACTAT
CGCCAGTTCATTGGTACTGTTAGTCTCCCTGGGGGCAATCAGTTTCTGGATGTGCTCCAATGGGTCTTTA
CAGTGCAGAATATGTATTTAA
>cds:AAF87275 A/Swine/Wisconsin/136/97 1997// HA
ATGAAGGCAATACTAGTAGTCTTGCTATATACATTTACAACCGCAAATGCAGACACATTATGTATAGGTT
ACCATGCAAATAATTCAACTGACACTGTTGACACAGTACTAGAAAAAAATGTAACAGTAACACACTCTGT
TAACCTTCTAGAAAACAGACATAACGGGAAACTATGTAAACTAAAAGGGGTAGCCCCATTGCATTTGGGT
AAATGTAACATTGCTGGATGGCTCCTGGGAAACCCAGAGTGTGAATTACTATTCACAGCAAGCTCATGGT
CTTACATTGTGGAAACTTCTAATTCAGACAATGGGACATGTTACCCAGGAGATTTCATCAATTATGAAGA
GCTAAGAGAGCAGTTGAGCTCAGTGTCATCATTTGAAAGATTTGAGATATTCCCCAAGGCAAATTCATGG
CCCAATCATGAAACGAACAGAGGTGTGACATCAGCGTGTCCTTATGCTGGAGCAAACAGCTTCTACAGAA
ACTTAATATGGCTGGTAAAAAAAGGAAATTCATACCCAAAACTCAGCAAATCCTATATTAACAATAAGGG
GAAGGAAGTCCTCGTGCTATGGGGCATTCACCATCCACCTACCAGTAATGATCAACAAAGTCTCTACCAG
AATGCAGATGCCTATGTTTTTGTGGGGTCATCAAAATACAACAAGAAATTCATGCCAGAAATAGCAACAA
GACCCAAAGTGAGAGGTCAAGCAGGGAGAATGAACTATTACTGGACACTAATAGAGCCTGGAGACACAAT
AACATTCGAAGCAACTGGAAACCTAGTGGCACCAAGATATGCCTTCGCAATGGAAAGAGGCTCTGGATCT
GGTATTATCATTTCAGATACACCAGTCCACGATTGTAATGCGACCTGTCAAACACCCAAAGGTGCTATAA
ACACCAATCTTCCATTTCAAAATATACATCCAGTCACGATTGGAGAATGTCCAAAATATGTCAAAAGCAC
AAGATTGAGAATGGCTACAGGATTAAGGAATATCCCGTCTATTCAATCTAGAGGCCTGTTTGGAGCCATT
GCTGGCTTTATTGAGGGGGGATGGACAGGAATGATAGATGGATGGTATGGTTACCATCACCAAAATGAGC
AGGGATCAGGATATGCAGCAGACCGAAAGAGCACACAGAATGCCATAGACGGGATCACTAACAAAGTAAA
CTCTGTTATTGAAAAGATGAACACACAATTCACAGCAGTGGGTAAAGAATTCAATCACCTGGAAAAAAGA
ATAGAGAATTTAAACAAAAAGGTTGATGATGGTTTTCTGGATGTTTGGACTTACAATGCCGAACTGTTGG
TTCTATTGGAAAATGAAAGAACTTTGGATTATCACGATTCAAATGTGAAGAACCTATATGAGAAAGTAAG
AAGCCAACTAAGAAACAATGCCAAGGAAATTGGAAATGGCTGCTTTGAATTTTACCACAAATGTGATGAC
ACGTGCATGGAGAGCATCAAAAATGGGACTTATGATTATCCAAAATACTCAGAAGAAGCAAAACTAACCA
GAGAAGAGATAGATGGAGTAAAGCTGGAATCAACAAGGATTTATCAGATTTTGGCGATCTATTCAACTAT
CGCCAGTTCATTGGTACTGTTAGTCTCCCTGGGGGCAATCAGTTTCTGGATGTGCTCCAATGGGTCTTTA
CAGTGCAGAATATGTATTTAA
>cds:AAF87276 A/Swine/Wisconsin/163/97 1997// HA
ATGAAGGCAATACTATTAGTCTTGCTATATACATTCACAGCCGCAAATGCAGACACATTATGTATAGGCT
ATCATGCAAATAATTCAACTGACACTGTTGATACAGTACTAGAAAAGAATGTAACAGTAACACACTCTGT
TAACCTTCTAGAAGACAGACATAACGGAAAACTATGTAAGCTAAGGGGGATAGCCCCATTGCATTTGGGT
AAATGTAACATTGCTGGATGGCTCCTGGGAAACCCAGAATGTGAATTACTATTCACAGCAAGCTCATGGT
CTTACATTGTGGAAACATCTAATTCAGACAATGGGACATGTTACCCAGGAGATTTCATCAATTATGAAGA
GCTAAGAGAGCAGTTGAGCTCAGTGTCATCATTTGAAAGGTTTGAGATATTCCCTAAGGCAAGTTCATGG
CCCAATCATGAAACGAACAGAGGTGTGACGGCAGCATGTCCTTATGCAGGAGCAAACAGCTTCTACAGAA
ATTTAATATGGCTGGTAAAAAAAGGAAATTCATACCCAAAGCTCAGCAAATCCTATATTAACAATAAAGA
GAAAGAAGTCCTCGTGCTATGGGGTATCCACCATCCACCTACCAGTACTGACCAACAAAGTCTCTACCAG
AATGCAGATGCCTATGTTTTTGTGGGGTCTTCAAAGTACAACAAGAAATTCAAGCCAGAAATAGCATCAA
GACCCAAGGTGAGAGGTCAAGCAGGGAGGATGGACTATTACTGGACACTAGTTGAGCCTGGAGACACAAT
AACATTCGAAGCAACTGGAAATCTAGTGGTGCCAAGATATGCCTTCGCAATGAAAAGAGGTTCTGGATCT
GGTATTATCATTTCAGATACACCAGTCCACGATTGTAATACGACTTGTCAAACACCCAAAGGTGCTATAA
ACACCAGCCTCCCATTTCAGAATATACATCCAGTCACAATTGGAGAATGTCCAAAATATGTCAAAAGTAC
AAAATTGAGAATGGCTACAGGATTAAGGAATATCCCGTCTATTCAGTCTAGGGGTCTATTTGGAGCCATT
GCTGGCTTTATTGAGGGGGGATGGACAGGAATGATAGATGGATGGTACGGTTATCACCATCAAAATGAGC
AGGGATCAGGATATGCAGCCGACCGAAAGAGCACACAGAATGCCATTGACGGGGTCACTAACAAAGTAAA
CTCTGTTATTGAAAAGATGAACACACAATTCACAGCAGTGGGTAAAGAATTCAATCACCTGGAAAAAAGA
ATAGAAAATTTAAATAAAAAGGTTGATGATGGTTTTCTGGATGTTTGGACTTACAATGCCGAATTGTTGG
TTCTATTGGAAAATGAGAGAACCTTGGATTACCATGATTCAAATGTGAAGAACCTATATGAGAAAGTAAG
AAGCCAGCTAAAAAACAATGCCAAGGAAATTGGAAATGGCTGCTTTGAATTTTACCACAAATGTGATGAC
ACGTGCATGGAGAGCGTCAAAAATGGGACTTATGATTACCCCAAATACTCAGAAGAATCAAAACTAAACA
GAGAGGAGATAGATGGAGTAAAGCTGGAATCAACAAGGATTTACCAGATTTTGGCGATATATTCAACTGT
CGCCAGTTCATTGATACTGTTAGTCTCCCTGGGGGCAATCAGTTTCTGGATGTGCTCCAATGGGTCTTTA
CAGTGCAGAATATGTATTTAA
>cds:AAF87277 A/Swine/Wisconsin/164/97 1997// HA
ATGAAGGCAATACTATTAGTCTTGCTATATACATTCACAGCCGCAAATGCAGACACATTATGTATAGGCT
ATCATGCAAATAATTCAACTGACACTGTTGATACAGTACTAGAAAAGAATGTAACAGTAACACACTCTGT
TAACCTTCTAGAAGACAGACATAACGGAAAACTATGTAAGCTAAGGGGGATAGCCCCATTGCATTTGGGT
AAATGTAACATTGCTGGATGGCTCCTGGGAAACCCAGAATGTGAATTACTATTCACAGCAAGCTCATGGT
CTTACATTGTGGAAACATCTAATTCAGACAATGGGACATGTTACCCAGGAGATTTCATCAATTATGAAGA
GCTAAGAGAGCAGTTGAGCTCAGTGTCATCATTTGAAAGGTTTGAGATATTCCCTAAGGCAAGTTCATGG
CCCGATCATGAAACGAACAGAGGTGTGACGGCAGCATGTCCTTATGCAGGAGCAAACAGCTTCTACAGAA
ATTTAATATGGCTGGTAAAAAAAGGAAATTCATACCCAAAGCTCAGCAAATCCTATATTAACAATAAAGA
GAAAGAAGTCCTCGTGCTATGGGGTATCCACCATCCACCTACCAGTACTGACCAACAAAGTCTCTACCAG
AATGCAGATGCCTATGTTTTTGTGGGGTCTTCAAAGTACAACAAGAAATTCAAGCCAGAAATAGCATCAA
GACCCAAGGTGAGAGGTCAAGCAGGGAGGATGGACTATTACTGGACACTAGTTGAGCCTGGAGACACAAT
AACATTCGAAGCAACTGGAAATCTAGTGGTGCCAAGATATGCCTTCGCAATGAAAAGAGGTTCTGGATCT
GGTATTATCATTTCAGATACACCAGTCCACGATTGTAATACGACTTGTCAAACACCCAAAGGTGCTATAA
ACACCAGCCTCCCATTTCAGAATATACATCCAGTCACAATTGGAGAATGTCCAAAATATGTCAAAAGTAC
AAAATTGAGAATGGCTACAGGATTAAGGAATATCCCGTCTATTCAGTCTAGGGGTCTATTTGGAGCCATT
GCTGGCTTTATTGAGGGGGGATGGACAGGAATGATAGATGGATGGTACGGTTATCACCATCAAAATGAGC
AGGGATCAGGATATGCAGCCGACCGAAAGAGCACACAGAATGCCATTGACGGGGTCACTAACAAAGTAAA
CTCTGTTATTGAAAAGATGAACACACAATTCACAGCAGTGGGTAAAGAATTCAATCACCTGGAAAAAAGA
ATAGAAAATTTAAATAAAAAGGTTGATGATGGTTTTCTGGATGTTTGGACTTACAATGCCGAATTGTTGG
TTCTATTGGAAAATGAGAGAACCTTGGATTACCATGATTCAAATGTGAAGAACCTATATGAGAAAGTAAG
AAGCCAGCTAAAAAACAATGCCAAGGAAATTGGAAATGGCTGCTTTGAATTTTACCACAAATGTGATGAC
ACGTGCATGGAGAGCGTCAAAAATGGGACTTATGATTACCCCAAATACTCAGAAGAATCAAAACTAAACA
GAGAGGAGATAGATGGAGTAAAGCTGGAATCAACAAGGATTTACCAGATTTTGGCGATATATTCAACTGT
CGCCAGTTCATTGATACTGTTAGTCTCCCTGGGGGCAATCAGTTTCTGGATGTGCTCCAATGGGTCTTTA
CAGTGCAGAATATGTATTTAA
>cds:AAF87278 A/Swine/Wisconsin/166/97 1997// HA
ATGAAGGCAATACTATTAGTCTTGCTATATACATTCACAGCCGCAAATGCAGACACATTATGTATAGGCT
ATCATGCAAATAATTCAACTGACACTGTTGATACAGTACTAGAAAAGAATGTAACAGTAACACACTCTGT
TAACCTTCTAGAAGACAGACATAACGGAAAACTATGTAAGCTAAGGGGGATAGCCCCATTGCATTTGGGT
AAATGTAACATTGCTGGATGGCTCCTGGGAAACCCAGAATGTGAATTACTATTCACAGCAAGCTCATGGT
CTTACATTGTGGAAACATCTAATTCAGACAATGGGACATGTTACCCAGGAGATTTCATCAATTATGAAGA
GCTAAGAGAGCAGTTGAGCTCAGTGTCATCATTTGAAAGGTTTGAGATATTCCCTAAGGCAAGTTCATGG
CCCAATCATGAAACGAACAGAGGTGTGACGGCAGCATGTCCTTATGCAGGAGCAAACAGCTTCTACAGAA
ATTTAATATGGCTGGTAAAAAAAGGAAATTCATACCCAAAGCTCAGCAAATCCTATATTAACAATAAAGA
GAAAGAAGTCCTCGTGCTATGGGGTATCCACCATCCACCTACCAGTACTGACCAACAAAGTCTCTACCAG
AATGCAGATGCCTATGTTTTTGTGGGGTCTTCAAAGTACAACAAGAAATTCAAGCCAGAAATAGCATCAA
GACCCAAGGTGAGAGGTCAAGCAGGGAGGATGGACTATTACTGGACACTAGTTGAGCCTGGAGACACAAT
AACATTCGAAGCAACTGGAAATCTAGTGGTGCCAAGATATGCCTTCGCAATGAAAAGAGGTTCTGGATCT
GGTATTATCATTTCAGATACACCAGTCCACGATTGTAATACGACTTGTCAAACACCCAAAGGTGCTATAA
ACACCAGCCTCCCATTTCAGAATATACATCCAGTCACAATTGGAGAATGTCCAAAATATGTCAAAAGTAC
AAAATTGAGAATGGCTACAGGATTAAGGAATATCCCGTCTATTCAGTCTAGGGGTCTATTTGGAGCCATT
GCTGGCTTTATTGAGGGGGGATGGACAGGAATGATAGATGGATGGTACGGTTATCACCATCAAAATGAGC
AGGGATCAGGATATGCAGCCGACCGAAAGAGCACACAGAATGCCATTGACGGGGTCACTAACAAAGTAAA
CTCTGTTATTGAAAAGATGAACACACAATTCACAGCAGTGGGTAAAGAATTCAATCACCTGGAAAAAAGA
ATAGAAAATTTAAATAAAAAGGTTGATGATGGTTTTCTGGATGTTTGGACTTACAATGCCGAATTGTTGG
TTCTATTGGAAAATGAGAGAGCCTTGGATTACCATGATTCAAATGTGAAGAACCTATATGAGAAAGTAAG
AAGCCAGCTAAAAAACAATGCCAAGGAAATTGGAAATGGCTGCTTTGAATTTTACCACAAATGTGATGAC
ACGTGCATGGAGAGCGTCAAAAATGGGACTTATGATTACCCCAAATACTCAGAAGAATCAAAACTAAACA
GAGAGGAGATAGATGGAGTAAAGCTGGAATCAACAAGGATTTACCAGATTTTGGCGATATATTCAACTGT
CGCCAGTTCATTGATACTGTTAGTCTCCCTGGGGGCAATCAGTTTCTGGATGTGCTCCAATGGGTCTTTA
CAGTGCAGAATATGTATTTAA
>cds:AAF87279 A/Swine/Wisconsin/168/97 1997// HA
ATGAAGGCAATACTATTAGTCTTGCTATATACATTCACAGCCGCAAATGCAGACACATTATGTATAGGCT
ATCATGCAAATAATTCAACTGACACTGTTGATACAGTACTAGAAAAGAATGTAACAGTAACACACTCTGT
TAACCTTCTAGAAGACAGACATAACGGAAAACTATGTAAGCTAAGGGGGATAGCCCCATTGCATTTGGGT
AAATGTAACATTGCTGGATGGCTCCTGGGAAACCCAGAATGTGAATTACTATTCACAGCAAGCTCATGGT
CTTACATTGTGGAAACATCTAATTCAGACAATGGGACATGTTACCCAGGAGATTTCATCAATTATGAAGA
GCTAAGAGAGCAGTTGAGCTCAGTGTCATCATTTGAAAGGTTTGAGATATTCCCTAAGGCAAGTTCATGG
CCCAATCATGAAACGAACAGAGGTGTGACGGCAGCATGTCCTTATGCAGGAGCAAACAGCTTCTACAGAA
ATTTAATATGGCTGGTAAAAAAAGGAAATTCATACCCAAAGCTCAGCAAATCCTATATTAACAATAAAGA
GAAAGAAGTCCTCGTGCTATGGGGTATCCACCATCCACCTACCAGTACTGACCAACAAAGTCTCTACCAG
AATGCAGATGCCTATGTTTTTGTGGGGTCTTCAAAGTACAACAAGAAATTCAAGCCAGAAATAGCATCAA
GACCCAAGGTGAGAGGTCAAGCAGGGAGGATGGACTATTACTGGACACTAGTTGAGCCTGGAGACACAAT
AACATTCGAAGCAACTGGAAATCTAGTGGTGCCAAGATATGCCTTCGCAATGAAAAGAGGTTCTGGATCT
GGTATTATCATTTCAGATACACCAGTCCACGATTGTAATACGACTTGTCAAACACCCAAAGGTGCTATAA
ACACCAGCCTCCCATTTCAGAATATACATCCAGTCACAATTGGAGAATGTCCAAAATATGTCAAAAGTAC
AAAATTGAGAATGGCTACAGGATTAAGGAATATCCCGTCTATTCAGTCTAGGGGTCTATTTGGAGCCATT
GCTGGCTTTATTGAGGGGGGATGGACAGGAATGATAGATGGATGGTACGGTTATCACCATCAAAATGAGC
AGGGATCAGGATATGCAGCCGACCGAAAGAGCACACAGAATGCCATTGACGGGGTCACTAACAAAGTAAA
CTCTGTTATTGAAAAGATGAACACACAATTCACAGCAGTGGGTAAAGAATTCAATCACCTGGAAAAAAGA
ATAGAAAATTTAAATAAAAAGGTTGATGATGGTTTTCTGGATGTTTGGACTTACAATGCCGAATTGTTGG
TTCTATTGGAAAATGAGAGAACCTTGGATTACCATGATTCAAATGTGAAGAACCTATATGAGAAAGTAAG
AAGCCAGCTAAAAAACAATGCCAAGGAAATTGGAAATGGCTGCTTTGAATTTTACCACAAATGTGATGAC
ACGTGCATGGAGAGCGTCAAAAATGGGACTTATGATTACCCCAAATACTCAGAAGAATCAAAACTAAACA
GAGAGGAGATAGATGGAGTAAAGCTGGAATCAACAAGGATTTACCAGATTTTGGCGATATATTCAACTGT
CGCCAGTTCATTGATACTGTTAGTCTCCCTGGGGGCAATCAGTTTCTGGATGTGCTCCAATGGGTCTTTA
CAGTGCAGAATATGTATTTAA
>cds:AAF87280 A/Swine/Wisconsin/235/97 1997// HA
ATGAAGGCAATACTAGTAGTCTTGCTATATACATTTACAACCGCAAATGCAGACACATTATGTATAGGTT
ACCATGCAAATAATTCAACTGACACTGTTGACACAGTATTAGAAAAGAATGTAACAGTAACACACTCTGT
TAACCTTCTAGAAGACAGACATAACGGGAAACTATGTAAACTAAAAGGGATAGCCCCATTGCATTTGGGT
AAATGTAACATTGCTGGATGGCTCCTGGGAAACCCAGAGTGTGAATTACTATTCACAGCAAGCTCATGGT
CTTATATTGTGGAAACTTCTAATTCAGACAATGGGACATGTTACCCAGGAGATTTCATCAATTATGAAGA
GCTAAGAGAGCAGTTGAGCTCAGTGTCATCATTTGAAAGATTTGAGATATTCCCCAAGGCAAGTTCATGG
CCCAATCATGAAACGAACAGAGGTGTGACATCAGCGTGTCCTTATGCTGGAGCAAACAGCTTCTACAGAA
ACTTAATATGGCTGGTAAAAAAAGGAAATTCATACCCAAAACTCAGCAAATCCTATATTAACAATAAGGG
GAAGAAAGTCCTCGTGCTATGGGGCATTCACCATCCACCTACCAGTACTGACCAACAAAGTCTCTACCAG
AATGCAGATGCCTATGTTTTTGTGGGGTCATCAAAATACAACAAGAAATTCATGCCAGAAATAGCAACAA
GACCCAAAGTGAGAGGTCAAGCAGGGAGAATGAACTATTACTGGACACTAATAGAGCCTGGAGACACAAT
AACATTCGAAGCAACTGGAAATCTAGTGGTACCAAGATATGCCTTTGCAATGGAAAGAGGCTATGGATCT
GGTATTATCATTTCAGATACACCAGTCCATGATTGTAATACGACTTGTCAGACACCCAAAGGTGCTATAA
ACACCAGCCTTCCATTTCAAAATATACATCCAGTCACAATTGGAGAATGTCCAAAATATGTCAAAAGCAC
AAAATTGAGAATGGCTACAGGGTTAAGGAATATCCCGTCTATACAATCTAGAGGCCTGTTTGGAGCCATT
GCTGGCTTTATTGAGGGGGGATGGACAGGAATGATTGATGGATGGTACGGTTATCATCACCAAAATGAGC
AGGGATCAGGGTATGCAGCAGACCGAAAGAGCACACAGAATGCCATAGACGGGATCACTAACAAAGTAAA
CTCTGTTATTGAAAAGATGAACACACAATTCACAGCAGTGGGTAAAGAATTCAATCACCTGGAGAAAAGA
ATAGAGAATTTAAACAAAAAGGTTGATGATGGTTTTCTGGATGTTTGGACTTACAATGCCGAACTGTTAG
TTCTATTGGAAAATGAAAGAACTTTGGATTATCACGATTCGAATGTGAAGAACCTATATGAGAAAGTAAA
AAGCCAACTAAAAAACAATGCCAAGGAAATTGGAAATGGCTGCTTTGAATTTTACCACAAATGTGATGAC
ACGTGCATGGAGAGCGTCAAAAATGGGACTTATGATTATCCAAAATACTCAGAAGAAGCAAAACTAAACA
GAGAAGAGATAGATGGGGTAAAGCTGGAATCAACAAGGATTTACCAGATTTTGGCGATCTATTCAACTAT
CGCCAGTTCATTGGTACTGTTAGTCTCCCTGGGGGCAATCAGTTTTTGGATGTGCTCCAATGGGTCTTTA
CAGTGCAGAATATGTATTTAA
>cds:AAF87281 A/swine/Wisconsin/238/97 1997// HA
ATGAAGGCAATACTAGTAGTCTTGCTATATACATTTACAACCGCAAATGCAGACACATTATGTATAGGTT
ACCATGCAAATAATTCAACTGACACTGTTGACACAGTATTAGAAAAGAATGTAACAGTAACACACTCTGT
TAACCTTCTAGAAGACAGACATAACGGGAAACTATGTAAACTAAAAGGGATAGCCCCATTGCATTTGGGT
AAATGTAACATTGCTGGATGGCTCCTGGGAAACCCAGAGTGTGAATTACTATTCACAGCAAGCTCATGGT
CTTATATTGTGGAAACTTCTAATTCAGACAATGGGACATGTTACCCAGGAGATTTCATCAATTATGAAGA
GCTAAGAGAGCAGTTGAGCTCAGTGTCATCATTTGAAAGATTTGAGATATTCCCCAAGGCAAGTTCATGG
CCCAATCATGAAACGAACAGAGGTGTGACATCAGCGTGTCCTTATGCTGGAGCAAACAGCTTCTACAGAA
ACTTAATATGGCTGGTAAAAAAAGGAAATTCATACCCAAAACTCAGCAAATCCTATATTAACAATAAGGG
GAAGAAAGTCCTCGTGCTATGGGGCATTCACCATCCACCTACCAGTACTGACCAACAAAGTCTCTACCAG
AATGCAGATGCCTATGTTTTTGTGGGGTCATCAAAATACAACAAGAAATTCATGCCAGAAATAGCAACAA
GACCCAAAGTGAGAGGTCAAGCAGGGAGAATGAACTATTACTGGACACTAATAGAGCCTGGAGACACAAT
AACATTCGAAGCAACTGGAAATCTAGTGGTACCAAGATATGCCTTTGCAATGGAAAGAGGCTATGGATCT
GGTATTATCATTTCAGATACACCAGTCCATGATTGTAATACGACTTGTCAGACACCCAAAGGTGCTATAA
ACACCAGCCTTCCATTTCAAAATATACATCCAGTCACAATTGGAGAATGTCCAAAATATGTCAAAAGCAC
AAAATTGAGAATGGCTACAGGGTTAAGGAATATCCCGTCTATACAATCTAGAGGCCTGTTTGGAGCCATT
GCTGGCTTTATTGAGGGGGGATGGACAGGAATGATTGATGGATGGTACGGTTATCATCACCAAAATGAGC
AGGGATCAGGGTATGCAGCAGACCGAAAGAGCACACAGAATGCCATAGACGGGATCACTAACAAAGTAAA
CTCTGTTATTGAAAAGATGAACACACAATTCACAGCAGTGGGTAAAGAATTCAATCACCTGGAGAAAAGA
ATAGAGAATTTAAACAAAAAGGTTGATGATGGTTTTCTGGATGTTTGGACTTACAATGCCGAACTGTTAG
TTCTATTGGAAAATGAAAGAACTTTGGATTATCACGATTCGAATGTGAAGAACCTATATGAGAAAGTAAA
AAGCCAACTAAAAAACAATGCCAAGGAAATTGGAAATGGCTGCTTTGAATTTTACCACAAATGTGATGAC
ACGTGCATGGAGAGCGTCAAAAATGGGACTTATGATTATCCAAAATACTCAGAAGAAGCAAAACTAAACA
GAGAAGAGATAGATGGGGTAAAGCTGGAATCAACAAGGATTTACCAGATTTTGGCGATCTATTCAACTAT
CGCCAGTTCATTGGTACTGTTAGTCTCCCTGGGGGCAATCAGTTTTTGGATGTGCTCCAATGGGTCTTTA
CAGTGCAGAATATGTATTTAA
>cds:AAF87282 A/Swine/Wisconsin/457/98 1998// HA
ATGAAGGCAATACTATTAGTCTTGCTATATACATTCACAGCCGCAAATGCAGACACATTATGTATAGGCT
ATCATGCAAATAATTCAACTGACACTGTTGATACAGTACTAGAAAAGAATGTAACAGTAACACACTCTGT
TAACCTTCTAGAAGACAGACATAACGGAAAACTATGTAAGCTAAGGGGGATAGCCCCATTGCATTTGGGT
AAATGTAACATTGCTGGATGGCTCCTGGGAAACCCAGAATGTGAATTACTATTCACAGCAAGCTCATGGT
CTTACATTGTGGAAACATCTAATTCAGACAATGGGACATGTTACCCAGGAGATTTCATCAATTATGAAGA
GCTAAGAGAGCAGTTGAGCTCAGTGTCATCATTTGAAAGGTTTGAGATATTCCCTAAGGCAAGTTCATGG
CCCAATCATGAAACGAACAGAGGTGTGACGGCAGCATGTCCTTATGCAGGAGCAAACAGCTTCTACAGAA
ATTTAATATGGCTGGTAAAAAAAGGAAATTCATACCCAAAGCTCAGCAAATCCTATATTAACAATAAAGA
GAAAGAAGTCCTCGTGCTATGGGGTATCCACCATCCACCTACCAGTACTGACCAACAAAGTCTCTACCAG
AATGCAGATGCCTATGTTTTTGTGGGGTCTTCAAAGTACAACAAGAAATTCAAGCCAGAAATAGCATCAA
GACCCAAGGTGAGAGGTCAAGCAGGGAGGATGGACTATTACTGGACACTAGTTGAGCCTGGAGACACAAT
AACATTCGAAGCAACTGGAAATCTAGTGGTGCCAAGATATGCCTTCGCAATGAAAAGAGGTTCTGGATCT
GGTATTATCATTTCAGATACACCAGTCCACGATTGTAATACGACTTGTCAAACACCCAAAGGTGCTATAA
ACACCAGCCTCCCATTTCAGAATATACATCCAGTCACAATTGGAGAATGTCCAAAATATGTCAAAAGTAC
AAAATTGAGAATGGCTACAGGATTAAGGAATATCCCGTCTATTCAGTCTAGGGGTCTATTTGGAGCCATT
GCTGGCTTTATTGAGGGGGGATGGACAGGAATGATAGATGGATGGTACGGTTATCACCATCAAAATGAGC
AGGGATCAGGATATGCAGCCGACCGAAAGAGCACACAGAATGCCATTGACGGGGTCACTAACAAAGTAAA
CTCTGTTATTGAAAAGATGAACACACAATTCACAGCAGTGGGTAAAGAATTCAATCACCTGGAAAAAAGA
ATAGAAAATTTAAATAAAAAGGTTGATGATGGTTTTCTGGATGTTTGGACTTACAATGCCGAATTGTTGG
TTCTATTGGAAAATGAGAGAACCTTGGATTACCATGATTCAAATGTGAAGAACCTATATGAGAAAGTAAG
AAGCCAGCTAAAAAACAATGCCAAGGAAATTGGAAATGGCTGCTTTGAATTTTACCACAAATGTGATGAC
ACGTGCATGGAGAGCGTCAAAAATGGGACTTATGATTACCCCAAATACTCAGAAGAATCAAAACTAAACA
GAGAGGAGATAGATGGAGTAAAGCTGGAATCAACAAGGATTTACCAGATTTTGGCGATATATTCAACTGT
CGCCAGTTCATTGATACTGTTAGTCTCCCTGGGGGCAATCAGTTTCTGGATGTGCTCCAATGGGTCTTTA
CAGTGCAGAATATGTATTTAA
>cds:AAF87283 A/swine/Wisconsin/458/98 1998// HA
ATGAAGGCAATACTAGTAGTCTTGCTATATGCATTTACAACCGCAAATGCAGACACATTATGTATAGGTT
ACCATGCAAATAATTCAACTGACACTGTTGACACAGTACTAGAAAAGAATGTAACAGTAACACACTCTGT
TAACCTTTTAGAAGACAGACATAACGGGAAACTATGTAAACTAAAAGGGGTAGCCCCATTGCATTTGGGT
AAATGTAACATTGCTGGATGGCTACTGGGAAACCCAGAGTGTGAATTACTATTCACAGCAAGCTCATGGT
CTTACATTGTGGAAACTTCTAATTCAGACAATGGGACATGTTACCCAGGAGATTTCATCAATTATGAAGA
GCTAAGAGAGCAGTTGAGCTCAGTGTCATCATTTGAAAGATTTGAGATATTCCCCAAGGCAAGTTCATGG
CCCAATCATGAAACGAACAGAGGTGTGACATCAGCATGTCCTTATTCTGGAGCAAACAGCTTCTACAGAA
ACTTAATATGGCTGGTAAAAAAAGGAAATTCATACCCAAAACTCAGCAAATCCTATATTAACAATAAGGG
GAAGGAAGTTCTTGTTCTATGGGGCATTCACCATCCACCTACCAGTACTGACCAACAAAGTCTCTACCAG
AATGCAGATGCCTATGTTTTTGTGGGGTCATCAAAATACAACAAGAAATTCATGCCAGAAATAGCAACAA
GACCCAAAGTGAGAGGTCAAGCAGGGAGAATGAACTATTACTGGACACTAATTGAGCCTGGAGACACAAT
AACATTCGAAGCAACTGGAAATCTAGTGGCACCAAGATATGCCTTCGCAATGGAAAGAGGCTCTGGATCT
GGTATTATAATTTCAGATACACCAGTCTACGATTGTAATACGGCTTGTCAAACACCCAAAGGTGCTATAA
ACACCAGTCTTCCATTTCAAAATATACATCCAGTCACAATTGGAGAATGTCCAAAATATGTCAAAAGCAC
AAAATTGAGAATGGCTACAGGATTAAGGAACATCCCGTCTATTCAATCTAGAGGCCTGTTTGGAGCCATT
GCTGGCTTTATTGAGGGGGGGTGGACAGGAATGATAGATGGATGGTATGGTTATCATCACCAAAATGAGC
AGGGGTCAGGATATGCACCAGACCGAAAGAGCACACAGAATGCCATAGACGGGATCACTAACAAAGTAAA
CTCTGTTATTGAAAAGATGAACACACAATTCACAGCAGTGGGTAAAGAATTCAATCACTTGGAGAAAAGA
ATAGAGAATTTAAACAAAAAGGTTGATGATGGTTTTCTGAATGTTTGGACTTACAATGCCGAACTGTTGG
TTCTATTGGAAAATGAAAGAACTTTGGATTATCACGATTCAAATGTGAAGAACCTATATGAGAAAGTAAG
AAGCCAACTAAAAAACAATGCCAAGGAAATTGGAAATGGCTGCTTTGAATTTTACCACAAATGTGATGAC
ACGTGCATGGAGAGCGTCAAAAATGGGACTTATGATTATCCAAAATACTCAGAAGAAGCAAGACTAAACA
GAGAAGAGATAGATGGGGTAAAGCTGGAATCAACAAGGATTTACCAGATTTTGGCGATCTATTCAACTAT
CGCCAGTTCATTGGTACTGTTAGTCTCCCTGGGGGCAATCAGTTTCTGGATGTGCTCCAATGGGTCTTTA
CAGTGCAGAATATGTATTTAA
>cds:AAF87284 A/swine/Wisconsin/464/98 1998// HA
ATGAAGGCAATACTAGTAGTCTTGCTATATGCATTTACAACCGCAAATGCAGACACATTATGTATAGGTT
ACCATGCAAATAATTCAACTGACACTGTTGACACAGTACTAGAAAAGAATGTAACAGTAACACACTCTGT
TAACCTTTTAGAAGACAGACATAACGGGAAACTATGTAAACTAAAAGGGGTAGCCCCATTGCATTTGGGT
AAATGTAACATTGCTGGATGGCTACTGGGAAACCCAGAGTGTGAATTACTATTCACAGCAAGCTCATGGT
CTTACATTGTGGAAACTTCTAATTCAGACAATGGGACATGTTACCCAGGAGATTTCATCAATTATGAAGA
GCTAAGAGAGCAGTTGAGCTCAGTGTCATCATTTGAAAGATTTGAGATATTCCCCAAGGCAAGTTCATGG
CCCAATCATGAAACGAACAGAGGTGTGACATCAGCATGTCTCTTATTCTGGAGCAAACAGCTTCTACAGA
AACTTAATATGGCTGGTAAAAAAGGAAATTCATACCCAAAACTCAGCAAATCCTATATTAACAATAAGGG
GAAGGAAGTTCTTGTTCTATGGGGCATTCACCATCCACCTACCAGTACTGACCAACAAAGTCTCTACCAG
AATGCAGATGCCTATGTTTTTGTGGGGTCATCAAAATACAACAAGAAATTCATGCCAGAAATAGCAACAA
GACCCAAAGTGAGAGGTCAAGCAGGGAGAATGAACTATTACTGGACACTAATTGAGCCTGGAGACACAAT
AACATTCGAAGCAACTGGAAATCTAGTGGCACCAAGATATGCCTTCGCAATGGAAAGAGGCTCTGGATCT
GGTATTATAATTTCAGATACACCAGTCTACGATTGTAATACGGCTTGTCAAACACCCAAAGGTGCTATAA
ACACCAGTCTTCCATTTCAAAATATACATCCAGTCACAATTGGAGAATGTCCAAAATATGTCAAAAGCAC
AAAATTGAGAATGGCTACAGGATTAAGGAACATCCCGTCTATTCAATCTAGAGGCCTGTTTGGAGCCATT
GCTGGCTTTATTGAGGGGGGGTGGACAGGAATGATAGATGGATGGTATGGTTATCATCACCAAAATGAGC
AGGGGTCAGGATATGCAGCAGACCGAAAGAGCACACAGAATGCCATAGACGGGATCACTAACAAAGTAAA
CTCTGTTATTGAAAAGATGAACACACAATTCACAGCAGTGGGTAAAGAATTCAATCACTTGGAGAAAAGA
ATAGAGAATTTAAACAAAAAGGTTGATGATGGTTTTCTGAATGTTTGGACTTACAATGCCGAACTGTTGG
TTCTATTGGAAAATGAAAGAACTTTGGATTATCACGATTCAAATGTGAAGAACCTATATGAGAAAGTAAG
AAGCCAACTAAAAAACAATGCCAAGGAAATTGGAAATGGCTGCTTTGAATTTTACCACAAATGTGATGAC
ACGTGCATGGAGAGCGTCAAAAATGGGACTTATGATTATCCAAAATACTCAGAAGAAGCAAGACTAAACA
GAGAAGAGATAGATGGGGTAAAGCTGGAATCAACAAGGATTTACCAGATTTTGGCGATCTATTCAACTAT
CGCCAGTTCATTGGTACTGTTAGTCTCCCTGGGGGCAATCAGTTTCTGGATGTGCTCCAATGGGTCTTTA
CAGTGCAGAATATGTATTTAA
>cds:AAB29091 A/Swine/Nebraska/1/92 1992// HA
ATGAAGGCAATACCATTAGTCTTGCTATATACATTTACAGCCGCAAATGCAGACACACTATGTATAGGTT
ACCATGCAAATAATTCAACTGACACTGTTGATACAGTACTAGAAAAGAATGTAACAGTAACACACTCTGT
TAACCTTCTAGAAGACAGACATAACGGAAAACTGTGTAAACTAGGGGGCATAGCCCCATTGCACTTAGGT
AAATGTAACATTGCTGGATGGCTTTTGGGAAACCCAGAATGTGAATCACTATCCACAATAAGCTCATGGT
CTTACATCGTGGAAACATCTAACTCAGACAATGGAACATGTTACCCGGGAGATTTCATCAATTATGAAGA
GCTGAGAGAGCAGTTGAGCTCAGTTTCATCATTTGAAAGATTTGAGATATTCCCCAAAGCAAGTTCGTGG
CCCAATCATGAAACAAACGGAGGTGTGACGACAGCATGCCCTTATGCTGGAGCAAAGAGCTTCTACAGAA
ATTTAATATGGCTAGTGAAAAAGGGAAATTCATATCCAAAGCTCAGCAAATCCTATGTTAACAATAAGGG
GAAGGAAGTCCTTGTGTTATGGGGCATTCATCATCCACCTACCAGTAATGATCAACAAGCTCTCTACCAG
AACGCAGATGCCTATGTTTTTGTGGGGTCATCAAAGTATAACAAGATGTTCAAGCCAGAAATAGCAACGA
GACCCAAGGTGAGAAATCAAACAGGGAGAATGAACTATTACTGGACACTAGTAGAGCCTGGAGACACAAT
AACATTCGAGGCAACTGGAAACCTAGTGGTACCAAGATATGCCTTTGCAATGAATAGAGGTTCTGAATCT
GGTATTATAATTTCAGATACCCCAGTTCACGATTGTAATACGACTTGTCAAACACCCAAAGGTGCTATAA
ACACTAGCCTCCCATTTCAGAATGTACATCCAGCCACAATTGGAGAATGTCCAAAGTATGTCAAAAGCAC
GAAATTGAGAATGGCTACAGGATTAAGAAATATCCCGTCTATTCAATCTAGAGGTCTGTTTGGAGCCATT
GCTGGTTTTATTGAAGGGGGGTGGACAGGAATGATAGATGGGTGGTACGGTTATCACCACCAAAATGGGC
AGGGATCAGGGTACGCAGCTGACCAAAAGAGCACACAGAATGCCATTGACGGGATCACTAACAAAGTAAA
TTCTGTTATTGAAAAGATGAACACACAGTTCACAGCGGTGGGTAAAGAATTCAACCACTTGGAAAAGAGA
ATAGAGAATTTAAACAAAAAGGTTGATGATGGGTTTCTGGATGTTTGGACTTACAATGCCGAACTTTTGG
TTCTATTGGAAAATGAAAGAACTTTGGATTTCCATGACTCAAATGTGAAGAACCTATATGAGAAAGTAAG
AAGCCAGCTAAGGAACAATGCCAAGGAAATTGGGAATGGATGCTTTGAATTCTATCACAAATGTGATGAC
ACATGTATGGAGAGTGTCAAAAATGGGACTTATGATTACTCAAAATACTCAGAAGAGTCAAAACTAAACA
GAGAGGTAATAGATGGGGTAAAACTGGATTCAACAAGGATTTACCAGATTTTGGCGATCTATTCAACTGT
CGCCAGTTCATTGGTACTGTTGGTCTCCCTGGGGGCAATCAGTTTCTGGATGTGCTCCAATGGGTCTTTA
CAGTGCAGAATATGTATTGATTTCAGAGACATGAGAAAAAACACCCTT
>cds:AAK51341 A/swine/France/3614/1984 1984// HA
ATGAAAGCAGAACTATTTGTATTATTCTGTACATTCACTGCGCTGAAAGCTGACACCATCTGTGTAGGCT
ACCATGCTAACAATTCCACAGACACTGTCGACACAATACTGGAGAAGAATGTGACTGTGACTCATTCAGT
TAATTTACTAGAAAACAGCCACAATGGAAAGCTCTGCAGCCTGAATGGAATGGCCCCCTTACAACTAGGG
AAGTGCAACGTAGCAGGATGGATCCTTGGCAACCCAGAATGTGAACTGTTGCTCACAGCGAATTCATGGT
CTTACATAATAGAAACTTCAAATTCAGAAAATGGAACATGCTACCCCGGAGAATTCATCGATTATGAGGA
ATTAAGGGAGCAGCTGAGTTCAGTGTCTTCATTTGAAAGGTTTGAAATTTTCCCAAAGGCAAACTCATGG
CCAGATCACGAGACAACCAAAGGTGTCACAGCTGCATGCTCTTACTCTGGAACCCGCAGTTTTTATCGGA
ATTTGCTATGGATAGTAAAAAAGGGAAATTCCTATCCTAAACTCAGCAAATCATACACAAACAACAAAGG
GAAAGAAGTGCTTGTAATCTGGGGAGTGCACCACCCTCCAACTACCAATGACCAACAAAGCCTCTATCAG
AATGCTGATGCATATGTTTCAGTTGGATCATCAAAATACAACCGAAGGTTCACACCAGAAATAGCAGCTA
GACCTAAAGTCAAAGGACAAGCAGGCAGAATGAATTATTATTGGACACTGTTAGATCAAGGAGACACCAT
AACGTTTGAAGCCACTGGGAATTTGATAGCACCATGGTACGCCTTCGCATTGGATAAGGGCTCTGGTTCT
GGAATTATAATGTCGGATGCTCCGGTTCACAATTGTGATACAAAGTGCCAAACCCCTCATGGGGCTTTGA
ACAGTAGTCTTCCTTTTCAGAACGTACATCCCATCACTATTGGAGAATGCCCCAAATATGTTAAAAGTAC
CAAACTGAGAATGGCAACAGGACTAAGGAACGTCCCCTCTATTCAATCCAGA
>cds:AAK51342 A/swine/France/4203/1985 1985// HA
ATGGAAGCAAAACTATTTGTATTATTCTGTACATTCACTGCGCTGAAAGCTGACACCATCTGTGTAGGAT
ACCATGCTAACAATTCCACAGACACTGTCGACACAATACTGGAGAAGAATGTGACTGTGACTCATTCAGT
TAATTTACTAGAAAACAGTCATAATGGAAAACTCTGCAGCCTGAATGGAGTAGCCCCCTTGCAACTAGGG
AAGTGCAACGTAGCAGGGTGGATCCTTGGCAACCCAGAATGTGACCTGTTGCTTACAGCGAACTCATGGT
CTTACATAATAGAGACTTCAAATTCAGAAAATGGAACATGCTACCCCGGGGAATTCATTGATTATGAGGA
ATTGAGGGAGCAGCTGAGTTCAGTGTCTTCATTTGAAAGGTTTGAAATTTTCCCAAAAGCAAACTCATGG
CCAAATCATGAGACAACCAAAGGTATTACAGCTGCATGCTCTTACTCTGGAACCCGCAGTTTTTATCGGA
ATTTGTTATGGATAGTAAAGAGGGAAAATTCCTATCCTAAACTCAGCAAATCATACACAAACAACAAAGG
GAAAGAAGTGCTTATAATCTGGGGAGTGCACCACCCTCCAACTACCAGTGACCAACAAAGCCTCTATCAG
AATGCTGATGCATATGTTTCAGTTGGATCATCAAAATACAACCGAAGGTTCACACCAGAAATAGCAGCTA
GACCTAAAGTCAAAGGACAAGCAGGCAGAATGAATTATTATTGGATACTGTTAGATCAAGGAGACACCAT
AACGTTTGAAGCCACTGGGAACTTAATAGCACCATGGTACGCCTTCGCATTGAATAAGGGCTCTGGTTCT
GGAATTATAACGTCGGATACTCCGGTTCACAATTGTGATACAAAGTGCCAAACCCCTCATGGGGCTTTGA
ACAGTAGCCTTCCTTTTCAGAACGTACATCCCATCACTATTGGAGAATGCCCCAAATATGTTAAAAGCAC
CAAACTGAGAATGGCAACAGGACTAAGGAACGTCCCCTCTATTCAATCCAGA
>cds:AAK51343 A/swine/France/4510/1986 1986// HA
ATGGAAGCAAAACTATTTGTATTATTCTGTACATTCACTGCGCTGAAAGCTGACACCATCTGTGTAGGAT
ACCATGCTAACAATTCCACAGACACTGTCGACACAATACTGGAGAAGAATGTGACTGTGACTCATTCAGT
TAATTTACTAGAAAACAGTCATAATGGAAAACTCTGCAGCCTGAATGGAGTAGCCCCCTTGCAACTAGGG
AAGTGCAACGTAGCAGGGTGGATCCTTGGCAACCCAGAATGTGACCTGTTGCTTACAGCGAACTCATGGT
CTTACATAATAGAGACTTCAAATTCAGAAAATGGAACATGCTACCCCGGGGAATTCATTGATTATGAGGA
ATTGAGAGAGCAGCTGAGTTCAGTGTCTTCATTTGAAAGGTTTGAAATTTTTCCAAAAGCAAACTCATGG
CCAAATCATGAGACAACCAAAGGTACTACAGCTGCATGCTCTTACTCTGGAACCCGCAGTTTTTATCGGA
ATTTGTTATGGATAGTAAAGAGGGAAAATTCCTATCCTAAACTCAGCAAATCATACACAAACAACAAAGG
GAAAGAAGTGCTTATAATCTGGGGGGTGCACCACCCTCCGACTACCAGTGACCAACAAAGCCTCTATCAG
AATGCTGATGCATATGTTTCAGTTGGATCATCAAAATACCACCGAAGGTTCACACCAGAAATAGCAGCTA
GACCTAAAGTCAAAGGACAGGCAGGCAGAATGAATTATTATTGGATACTGTTAGATCATGGAGACACCAT
AACGTTTGAAGCCACTGGGAACTTAATAGCACCATGGTACGCCTTCGCATTGAATAAAGGCTCTGGTTCT
GGAATTATAACGTCGGATACTCCGGTTCACAATTGTGATACAAAGTGCCAAACCCCTCATGGGGCTTTGA
ACAGTAGCCTTCCTTTTCAGAACGTACACTCCATCACTATTGGAGAATGCCCTAAATATGTTAAAAGCAC
CAAACTGAGAATGGCAACAGGACTAAGGAACATCCCCTCTATTCAATCCAGA
>cds:AAK51344 A/swine/France/525/1994 1994// HA
ATGGAAGCAAAACTATTTGTATTATTCTGTGCATTCACTACGCTGAAAGCTGACACCATCTGTATAGGCT
ACCATGCTAACAATTCCACAGACACTGTCGACACAATACTGGAGAAAAATGTGACTGTTACCCATTCAGT
TAATTTACTCGAAAACAACCATAATGGAAAACTCTGCAGCCTGAATGGAATAGCCCCCTTACAACTGGGG
GATTGCAACGTAGCAGGATGGATCCTTGGCAACCCAGAATGTGACTCGTTGCTCACAGCGAATTCGTGGT
CTTACATAATAGAGACTTCAAATTCAGAAAATGGAACATGCTACCCCGGAGAGTTCGCTGATTATGAAGA
GTTAAGGGAGCAGCTGAGTTCAGTCTCTTCATTTGAAAGGTTTGAAATTTTCCCAAAAGCAACCTCATGG
CCAAATCATGAGGCAACCAAAGGTGCTACAGCTGCATGCTCTCACTCTGGAGCCCGCAGTTTTTATCGGA
ACTTGCTATGGATAGTAAAGAAGGGAAACTCCTACCCTAAGCTCAGCAAGTCATACACAAACAACAAAAG
GAAAGAAGTGCTTGTAATTTGGGGAGTGCACCACCCTCCAACTAACAATGACCAACAAAGCCTCTATCAG
AATGCTGATGCATATGTTTCAGTTGGGTCATCAAAATACTACCGAAGGTTCACACCAGAAATAGCAGCTA
GACCTAAAGTCAGAGGACAAGCAGGCAGAATGAATTATTATTGGACAATGTTAGATCAAGGGGACACCAT
AACTTTGGAAGCCACTGGGAACTTAATAGCACCATGGTATGCGTTTGCATTGAATAAGGGCTCTGGTTCT
GGAATTATAATGTCGGATGCTCCGGTTTACAATTGTACTACAAGGTGTCAAACCCCTCACGGGGCCTTGA
ACAGCAATCTTCCTTTTCAGAACGTACATCCCATCACTATTGGAAAATGCCCCAAATATGTTAAAAGCAC
CCAACTGAGAATGGCAACAGGATTAAGAAACGTCCCCTCTATTCAATCCAGA
>cds:AAK51345 A/swine/Netherlands/97/1981 1981// HA
ATGGAAGCAAAACTATTTGTATTATTCTGTACATTTACTGCGCTGAAAGCTGACACCATCTGTGTAGGCT
ACCATGCTAACAATTCCACAGACACTGTCGACACAGTACTGGAGAAGAATGTGACTGTGACTCATTCAGT
TAATTTACTAGAAAACAGCCATAATGGAAAACTCTGCAGCCTGAATGGAATAGCCCCCTTGCAACTAGGG
AAATGCAACGTGGCAGGATGGATCCTTGGCAACCCAGAATGTGACCTGTTGCTCACAGCGAATTCATGGT
CTTACATAATAGAGACTTCAAATTCAGAAAATGGAACATGCTACCCCGGAGAATTCATTGATTATGAGGA
ATTAAGGGAGCAGCTGAGTTCAGTGTCTTCATTTGAAAAGTTTGAAATTTTCCCAAAGGCAAACTCATGG
CCAAATCATGAGACAACCAAAGGTGTTACAGCTGCATGCTCTTACTCTGGAGCCAACAGTTTTTATCGGA
ATCTGTTATGGATAATAAAGAAGAGTGATTCCTACCCTAAACTCAGCAAATCATACACAAACAACAAAGG
GAAAGAAGTGCTTGTAATCTGGGGAGTGCACCACCCTCCAACTACCAATGACCAACAAAGCCTCTATCAG
AATGCTGATGCATATGTTTCAGTTGGATCATCAAAATACAACCGAAGGTTCACACCAGAAATAGCAGCTA
GACCTAAAGTCAGAGGACAAGCAGGCAGAATGAATTATTATTGGACATTGTTAGATCAAGGAGACACCAT
AACCTTTGAAGCCACTGGGAACTTAATAGCACCATGGTACGCCTTCGCATTGAATAAGGGCTCTGACTCT
GGAATTATAACGTCGGATGCTCCGGTTCACAACTGTGATACAAAGTGCCAAACCCCTCATGGGGCCTTGA
ACAGTAGTCTTCCTTTTCAGAACGTACATCCCATCACTATTGGAGAATGCCCCAAATATGTTAAAAGCAC
CAAACTGAGAATGGCAACAGGACTAAGGAACGTCCCCTCTATTCAATCCAGA
>cds:AAK51346 A/swine/Netherlands/12/1985 1985// HA
ATGGAAGCAAAACTATTTGTATTATTCTGTGCATTCACTACGCTGGAAGCTGACACCATCTGTGTAGGAT
ACCATGCTAACAATTCCACAGACACTGTCGACACAATACTGGAGAAGAATGTGACTGTGACTCATTCAGT
TAATTTACTAGAAAACAGTCATAATGGAAAACTCTGCAGCCTGAATGGAGTAGCCCCCTTGCAACTAGGG
AAGTGCAACGTAGCAGGGTGGATCCTTGGCAACCCAGAATGTGACCTGTTACTCACAGCGAATTCATGGT
CTTACATAATAGAGACTTCAGATTCAGAAAATGGAACATGCTACCCCGGAGAATTCATTGATTATGAGGA
ATTAAGGGAGCAGCTGAGTTCAGTATCTTCATTTGAAAGGTTTGAAATTTTCCCAAAAGCAAACTCATGG
CCAAATCATGAGACAACCAAAGGTATTACAGCTGCATGCTCTTACTCCGGAACCCGCAGTTTTTATCGGA
ATTTGCTATGGATAGTAAAGAGGGGAAATTCCTATCCTAAACTCAGCAAATCATACACAAACAACAAGGG
GAAAGAAGTGCTTATAATCTGGGGAGTGCATCACCCTCCAACTACCAGTGACCAACAAAGCCTCTATCAG
AATGCTGATGCATATGTTTCAGTTGGATCATCAAAATACAACCGAAGGTTCACACCAGAAATAGCAGCTA
GACCTAAAGTCAAAGGACAAGCAGGCAGAATGAATTATTATTGGACACTGTTAGATCAAGGAGACACCAT
AACGTTTGAAGCCACTGGGAACTTGATAGCACCATGGTACGCCTTCGCATTGAATAAGGGCTCTGGTTCT
GGAATTATAACGTCGGATACTCCAGTTCACAATTGTGATACAAAGTGCCAAACCCCTCATGGGGCCTTGA
ACAGTAGCCTTCCTTTTCAGAACGTACATCCCATCACTATTGGAGAATGCCCCAAATATGTTAAAAGCAC
CAAACTGAGAATGGCAACAGGACTAAGGAACGTCCCCTCTATTCAATCCAGA
>cds:AAK51347 A/Swine/Netherlands/1/87 1987// HA
ATGGAAGCAAAACTGTTTGTATTATTCTGTACATTCACTGCGCTGAAAGCTGACACCATCTGTGTAGGCT
ACCATGCTAACAACTCCACAGACACTGTCGACACAATACTGGAGAAAAATGTGACTGTTACCCATTCAGT
TAATTTACTAGAAAACAGCCATAATGGAAAACTCTGCAGCCTGAATGGAATAGCCCCCTTACAACTGGGG
AATTGCAACGTAGCAGGATGGATCCTTGGCAACCCAGAATGTGACTTGTTGCTCACAGCGAATTCGTGGT
CTTACATAATAGAGACTTCAAATTCAGAAAATGGAACATGCTACCCCGGAGAATTCGCTGATTATGAGGA
ATTAAGGGAGCAGCTGAGTTCAGTTTCTTCATTTGAAAGGTTTGAAATTTTCCCAAAAGCAACCTCATGG
CCAAATCATGAGACAACCAAAGGTGCCACAGCTGCATGCTCTCACTCTGGAGCCCTCAGTTTTTATAGGA
ACTTGCTATGGATAGTAAAGAAGGGAAACTCCTATCCTAAGCTCAGCAAGTCATACACAAACAACAAAGG
GAAAGAAGTGCTTGTAATCTGGGGAGTGCACCACCCTCCGACTAACAATGACCAACAAAGCCTCTATCAG
AATGCTGATGCATATGTTTCAGTTGGATCATCAAAATACTACCGAAGGTTCACACCAGAAATAGCAGCTA
GACCTAAAGTCAAAGGACAAGCAGGCAGAATGAATTATTATTGGACACTGTTAGATCAAGGAGACACCAT
AACTTTTGAAGCCACTGGGAACTTAATAGCACCATGGTACGCATTCGCATTGAATAAGGGCTCTGGTTCT
GGAATTATGATGTCGGATGCTCAGGTTCACAATTGTACTACAAAGTGCCAAACCCCTCATGGGGCCTTGA
ACAGTAATCTTCCTTTTCAGAACGTACATCCCATCACTATTGGAGAATGCCCCAAATATGTTAAAAGCAC
CCAACTAAGAATGGCAACAGGATTAAGGAACGTCCCCTCTATTCAATCCAGA
>cds:AAK51348 A/swine/Netherlands/1743/1993 1993// HA
ATGGAAGCAAAACTGTTTGTATTACTCTGTACATTCACTGCGCTGAAAGCTGACACCATCTGTGTAGGCT
ACCATGCTAACAACTCCACAGACACTGTCGACACAATACTGGAGAAAAATGTGACTGTTACCCATTCAGT
TAATTTACTAGAAAACAGCCATAATGGAAAACTCTGCAGCCTGAATGGAATAGCCCCCTTACAACTGGGG
AATTGCAACGTAGCAGGATGGATCCTTGGCAACCCAGAATGTGACTTGTTGCTCACAGCGAATTCGTGGT
CTTACATAATAGAGACTTCAAATTCAGAAAATGGAACATGCTACCCCGGAGAATTCGCTAATTATGAGGA
ATTAAGGGAGCAGCTGAGTTCAGTTTCTTCATTTGAAAGGTTTGAAATTTTCCCAAAAGCAACCTCATGG
CCAAATCATGAGACAACCAAAGGTGCCACAGCTGCATGCTCCCACTCTGGAGCCCGCAGTTTTTATCGGA
ACTTGCTATGGATAGTAAAGAAGGGAAATTCCTATCCTAAGCTCAGCAAGTCATACACAAACAACAAAGG
GAAAGAAGTGCTTGTAATCTGGGGAGTGCACCACCCTCCGACTAACAATGACCAACAAAGCCTCTATCAG
AATGCTTATACATATGTTTCAGTTGGATCATCAAAATATTACCAAAGGTTCACACCAGAAGTAGCAGCTA
GACCTAAAGTCAGAGGACAAGCAGGCAGGATGAATTATTATTGGACATTGTTAGATCAAGGAGACACCAT
AACTTTTGAAGCCACTGGGAACTTAATAGCACCATGGTTCGCATTCGCATTGAATAAGGGCTCTGGTTCT
GGAATTATGATGTCGGATGCTCAGGTTCACAATTGTACTACAAAATGCCAAACCCCTCATGGGGCCTTGA
ACAGTAGTCTTCCTTTTCAGAACGTACACCCTATCACTATTGGAGAATGCCCCAAATATGTTAAAAGCAC
CCAACTAAGAATGGCAACAGGATTAAGGAACGTCCCCTCTATTCAAACCAGA
>cds:AAK51349 A/swine/Netherlands/609/1996 1996// HA
ATGGAAGCAAAACTGTTTGTATTACTTTGTACATTCACTGCGCTGAAAGCTGATACCATCTGTGTAGGCT
ACCATGCTAACAACTCCACAGACACTGTCGATACAATACTGGAGAAAAATGTGACTGTTACCCATTCAGT
TAATTTACTAGAAACCAGCCACAATAGAAAACTCTGCAGCCTGAATGGAATAGCCCCCTTGCAACTGGGG
AATTGCAACGTAGCAGGATGGATCCTTGGCAATCCAGAATGTGACATGTTGCTCACAGCGAATTCGTGGT
CTTACATAATAGAGACTTCAAATTCAGAAAATGGAACATGCTACCCCGGAGAATTCGCTGATTATGAGGA
ATTAAGGGAGCAACTGAGTTCAGTTTCTTCATTTGAAAGGTTTGAAATTTTCCCAAAAGCAACCTCATGG
CCAAATCATGAGACAACCAAAGGTGTTACAGCTGCATGCTCTCACTCTGGAGCCCGCAGTTTTTATCGGA
ACTTGCTATGGATAGTAAAGAAGGGAAACTCCTATCCTAAGCTAAACAAGTCATACACAAACGACAAAGG
AAAAGAAGTGCTTGTAATCTGGGGAGTGCACCACCCTCCGACTAGCAATGACCAACAAAGCCTCTATCAG
AATGCTTATACATATGTTTCAGTTGGATCATCGAAGTACTACCGAAGGTTCACTCCAGAGATAGCAGCTA
GACCTAAAGTCAGAGGACAAGCAGGCAGAATGAATTATTATTGGACACTGTTAGATCAAGGAGACACCAT
AACCTTTGAAGCCACTGGGAACTTAATAGCACCATGGTACGCATTCGCCTTGAATAAGGGCTCTGGTTCT
GGAATTATAATGTCGGATGCTCAGGTTCACAATTGTACTGCAAAGTGCCAAACCCCTCATGGGGCCCTGA
ACAGTAATCTTCCTTTTCAGAACGTACATCCCATCACTATTGGAGAATGTCCCAAATATGTTAAAAGCAC
CCAACTAAGAATGGCAACAGGATTAAGGAACGTCCCCTCTATTCAATCTAGA
>cds:AAK51350 A/swine/Netherlands/386/1986 1986// HA
ATGGAAGCAAAACTGTTTGTATTATTCTGTACATTCACTGCGCTGAAAGCTGACACCATCTGTGTAGGCT
ACCATGCTAACAATTCCACAGACACTGTCGACACAATACTGGAGAAAAATGTGACTGTTACCCATTCAGT
TAATTTACTAGAAAACAGCCATAATGGAAAACTCTGCAGCCTGAATGGAATAGCCCCCTTACAACTGGGG
AAGTGCAACGTAGCAGGATGGATCCTTGGCAACCCAGAATGTGACTTGTTGCTCACAGCGAATTCATGGT
CTTACATAATAGAGACTTCAAATTCAGAAAATGGAACATGCTACCCCGGAGAATTCGCTGATTATGAGGA
ATTAAGGGAGCAGCTGAGTTCAGTTTCTTCATTTGAAAGGTTTGAAATTTTCCCAAAAGCAACCTCATGG
CCAAATCATGAGACAACCAAAGGTACCACAGCTGCATGCTCTCACTCTGGAGCCCACAGTTTTTATCGGA
ACTTGCTATGGATAGTAAAGAAGGGAAACTCCTATCCTAAGCTCAGCAAGTCATACACAAACAACAAAAG
GAAAGAAGTGCTTGTAATCTGGGGAGTGCACCACCCTCCAACTACCAATGACCAACAAAGCCTCTATCAG
AATGCTGATGCATATGTTTCAGTTGGATCATCAAAATACTACCGAAGGTTCACACCAGAAATAGCAGCTA
GACCTAAAGTCAAAGGACAAGCAGGCAGAATGAATTATTATTGGACACTGTTAGATCAAGGAGACACCAT
AACTTTTGAAGCCACTGGGAACTTAATAGCACCATGGTACGCCTTCGCATTGAATAAGGGCTCTGGTTCT
GGAATTATAATGTCGGATGCTCCGGTTCACAATTGTACTACAAAGTGCCAAACCCCTCATGGGGCCTTGA
ACAGTAGTCTTCCTTTTCAGAACGTACATCCCATCACTATTGGAGAATGCCCCAAATATGTTAAAAGCAC
CCAACTAAGAATGGCAACAGGATTAAGGAACGTCCCCTCTATTCAATCCAGA
>cds:AAK51351 A/swine/Netherlands/477/1993 1993// HA
ATGGAAGCAAAATTGTTTGTATTATTCTGTACATTCACTGCGCTGAAAGCTGACACCATCTGTGTAGGCT
ACCATGCCAACAACTCCACAGACACTGTCGACACAATACTGGAGAAAAATGTGACTGTTACCCATTCAGT
TAATTTACTAGAAAACAGCCATAATGGAAAACTCTGCAGCCTGAATGGAATATCCCCCTTACAATTGGGG
AATTGCAACGTAGCAGGATGGATCCTTGGCAACCCAGAATGTGACTTGTTACTCACAGCGAATTCGTGGT
CTTACATAATAGAGACTTCAAATTCAGAAAATGGAACATGCTACCCCGGAGAATTCGCTGATTATGAGGA
ATTAAGGGAACAGCTGAGTTCAGTTTCTTCATTTGAAAGGTTTGAAATTTTCCCAAAAGCAACCTCATGG
CCAAATCATGAGACAACCAAAGGTGCCACAGCTGCATGCCCCCACTCTGGAGCCCTCAGTTTTTATCGGA
ACTTGCTATGGATAGTAAAGAAGGGAAACTCCTATCCTAAGCTCAGCAAGTCATACACAAACAACAAAGG
GAAAGAAGTGCTTGTAATCTGGGGAGTGCACCACCCCCCGACTAACAATGACCAACAAAGCCTCTATCAG
AATGCTAATACATATGTTTCAGTTGGATCATCAAAATACTACCGAAGGTTCACACCAGAAATAGCAGCTA
GACCTAAAGTCAGAGGACAAGCAGGCAGAATGAATTATTATTGGACACTGTTAGATCAAGGAGACACCAT
AACTTTTGAAGCCACTGGGAACTTAATAGCACCATGGTACGCATTCGCATTGAATAAGGGGTCTGGTTCT
GGAATTATGATGTCGGATGCTCAGGTTCACAATTGTACTACAAAGTGCCAAACCCCTCATGGGGCCTTGA
ACAGTAATCTTCCTTTTCAGAATGTACATCCCATCACTATTGGAGAATGCCCCAAATATGTTAAAAGCAC
CCAATTAAGAATGGCAACAGGATTAAGGAACGTCCCCTCTATTCAATCCAGA
>cds:AAK51352 A/swine/Netherlands/25/1980 1980// HA
ATGGAAGCAAAACTGTTTGTATTATTCTGTACATTCACTGCGCTGAAAGCTGACACCATCTGTGTAGGCT
ACCATGCTAACAATTCCACAGACACTGTCGACACAGTACTGGAGAAGAATGTGACTGTGACTCATTCAGT
TAATTTACTAGAAAACAGCCATAATGGAAAACTCTGCAGCCTGAATGGAATAGCCCCCTTGCAACTAGGG
AAATGCAACGTGGCAGGATGGATCCTTGGCAACCCAGAATGTGACCTGTTGCTCACAGCGAATTCATGGT
CTTACATAATAGAGACTTCAAATTCAGAAAATGGAACATGCTACCCCGGAGAATTCATTGATTATGAGGA
ATTAAGGGAGCAGCTGAGTTCAGTGTCTTCATTTGAAAAGTTTGAAATTTTCCCAAAAGCAAACTCATGG
CCAAATCATGAGACAACCAAAGGTGTTACAGCTGCATGCTCTTACTCTGGAGCCAGCAGTTTTTATCGGA
ATTTGCTATGGATAATAAAGAAGGGAAATTCCTATCCTAAACTCAGCAAATCATACACAAACAACAAAGG
GAAAGAAGTGCTTGTAATCTGGGGAGTGCACCACCCTCCAACTACCAATGACCAACAAAGCCTCTATCAG
AATGCTGATGCATATGTTTCAGTTGGATCATCAAAATACAACCGAAGGTTCACACCAGAAATAGCAGCTA
GACCTAAAGTCAGAGAACAAGCAGGCAGAATGAATTATTATTGGACATTGTTAGATCAAGGAGACACCAT
AACGTTTGAAGCCACTGGGAACTTAATAGCACCATGGTACGCATTCGCATTGAATAAGGGCTCTGATTCT
GGAATTATAACGTCGGATGCTCCGGTTCACAATTGTGATACAAAGTGCCAAACCCCTCATGGGGCCTTGA
ACAGTAGTCTTCCTTTTCAGAACGTACATCCCATCACTATTGGAGAATGCCCCAAATATGTTAAAAGCAC
CAAACTGAGAATGGCAACAGGACTAAGGAACGTCCCCTCTATTCAATCCAGA
>cds:AAK73320 A/swine/Nederweert/13A/96 1996// HA
AATTCGTGGTCTTACATAATAGAGACTTCAAATTCAGAAAATGGAACATGCTACCCCGGAGAATTCGCTG
ATTATGAGGAATTAAGGGAGCAACTGAGTTCAGTTTCTTCATTTGAAAGGTTTGAAATTTTCCCAAAAGC
AACCTCATGGCCAAATCATGAGACAACCAAAGGTGCTACAGCTGCATGCTCCCACTCTGGAGCCCGCAGT
TTTTATCGGAACTTGCTATGGATAGTAAAGAAGGGAAACTCCTATCCTAAGCTCAACAAGTCATACACAA
ACGACAAAGGAAAAGAAGTGCTTGTAATCTGGGGAGTGCACCACCCTCCGACTAGCAATGACCAACAAAG
CCTCTATCAGAATGCTTATACATATGTTTCAGTTGGATCATCGAAATACTACCGAAGGTTCACTCCAGAG
ATAGCAGCTAGACCTAAAGTCAGAGGACAAGCAGGCAGAATGAATTATTATTGGACACTGTTAGATCAAG
GAGACACCATAACTTTT
>cds:AAK73321 A/swine/Nederweert/13G/96 1996// HA
AATTCGTGGTCTTACATAATAGAGACTTCAAATTCAGAAAATGGAACATGCTACCCCGGAGAATTCGCTG
ATTATGAGGAATTAAGGGAGCAACTGAGTTCAGTTTCTTCATTTGAAAGGTTTGAAATTTTCCCAAAAGC
AACCTCATGGCCAAATCATGAGACAACCAAAGGTGCTACAGCTGCATGCTCCCACTCTGGAGCCCGCAGT
TTTTATCGGAACTTGCTATGGATAGTAAAGAAGGGAAACTCCTATCCTAAGCTCAACAAGTCATACACAA
ACGACAAAGGAAAAGAAGTGCTTGTAATCTGGGGAGTGCACCACCCTCCGACTAGCAATGACCAACAAAG
CCTCTATCAGAATGCTTATACATATGTTTCAGTTGGATCATCGAAATACTACCGAAGGTTCACTCCAGAG
ATAGCAGCTAGACCTAAAGTCAGAGGACAAGCAGGCAGAATGAATTATTATTGGACACTGTTAGATCAAG
GAGACACCATAACTTTT
>cds:AAK73322 A/swine/Nederweert/13H/96 1996// HA
AATTCGTGGTCTTACATAATAGAGACTTCAAATTCAGAAAATGGAACATGCTACCCCGGAGAATTCGCTG
ATTATGAGGAATTAAGGGAGCAACTGAGTTCAGTTTCTTCATTTGAAAGGTTTGAAATTTTCCCAAAAGC
AACCTCATGGCCAAATCATGAGACAACCAAAGGTGCTACAGCTGCATGCTCCCACTCTGGAGCCCGCAGT
TTTTATCGGAACTTGCTATGGATAGTAAAGAAGGGAGACTCCTATCCTAAGCTCAACAAGTCATACACAA
ACGACAAAGGAAAAGAAGTGCTTGTAATCTGGGGAGTGCACCACCCTCCGACTAGCAATGACCAACAAAG
CCTCTATCAGAATGCTTATACATATGTTTCAGTTGGATCATCGAAATACTACCGAAGGTTCACTCCAGAG
ATAGCAGCTAGACCTAAAGTCAGAGGACAAGCAGGCAGAATGAATTATTATTGGACACTGTTAGATCAAG
GAGACACCATAACTTTT
>cds:AAK73323 A/swine/Nederweert/13I/96 1996// HA
AATTCGTGGTCTTACATAATAGAGACTTCAAATTCAGAAAATGGGACATGCTACCCCGGAGAATTCGCTG
ATTATGAGGAATTAAGGGAGCAACTGAGTTCAGTTTCTTCATTTGAAAGGTTTGAAATTTTCCCAAAAGC
AACCTCATGGCCAAATCATGAGACAACCAAAGGTGCTACAGCTGCATGCTCCCACTCTGGAGCCCGCAGT
TTTTATCGGAATTTGCTATGGATAGTAAAGAAGGAAAACTCCTATCCTAAGCTCAACAAGTCATACACAA
ACGACAAAGGAAAAGAAGTGCTTGTAATCTGGGGAGTGCACCACCCTCCGACTAGCAATGACCAACAAAG
CCTCTATCAGAATGCTTATACATATGTTTCAGTTGGATCATCGAAATACTACCGAAGGTTCACTCCAGAG
ATAGCAGCTAGACCTAAAGTCAGAGGACAAGCAGGCAGAATGAATTATTATTGGACACTGTTAGATCAAG
GAGACACCATAACTTTT
>cds:AAK73324 A/swine/Nederweert/13O/96 1996// HA
AATTCGTGGTCTTACATAATAGAGACTTCAAATTCAGAAAATGGAACATGCTACCCCGGAGAATTCGCTG
ATTATGAGGAATTAAGGGAGCAACTGAGTTCAGTTTCTTCATTTGAAAGGTTTGAAATTTTCCCAAAAGC
AACCTCATGGCCAAATCATGAGACAACCAAAGGTGCTACAGCTGCATGCTCCCACTCTGGAGCCCGCAGT
TTTTATCGGAACTTGCTATGGATAGTAAAGAAGGGAAACTCCTATCCTAAGCTCAACAAGTCATACACAA
ACGACAAAGGAAAAGAAGTGCTTGTAATCTGGGGAGTGCACCACCCTCCGACTAGCAATGACCAACAAAG
CCTCTATCAGAATGCTTATACATATGTTTCAGTTGGATCATCGAAATACTACCGAAGGTTCACTCCAGAG
ATAGCAGCTAGACCTAAAGTCAGAGGACAAGCAGGCAGAATGAATTATTATTGGACACTGTTAGATCAAG
GAGACACCATAACTTTT
>cds:AAK73325 A/swine/Someren/14A/96 1996// HA
AATTCATGGTCTTACATAATAGAGACTTCAAATTCAGAGAATGGAACATGCTACCCCGGGGAATTCGCTG
ATTATGAGGAATTAAGGGAGCAGCTGAGTTCAGTTTCTTCATTTGAAAGGTTTGAAATTTTCCCAAAAGC
AACCTCATGGCCAAATCATGAGACAACCAAAGGTACCACATCTGCATGCTCCCACTCTGGAGCCCGCAGT
TTTTACCGGAACTTGCTATGGATAGTAAAGAAGGGAAACTCCTATCCTAAGCTTAGCAAGTCATACACAA
ACAACAAAGGGAAAGAAGTGCTTGTAATCTGGGGAGTGCACCACCCTCCGACTAACAATGACCAACAAAG
CCTCTATCAGAATGCTTATACATATGTTTCAGTTGGATCATCAAAATACTACCGAAGGTTCACACCAGAA
ATAGCAGCTAGACCTAAAGTCAGAGGACAAGCAGGCAGGATGAATTATTATTGGACACTGTTAGATCAAG
GAGACACCATAACTTTT
>cds:AAK73326 A/swine/Someren/14C/96 1996// HA
AATTCATGGTCTTACATAATAGAGACTTCAAATTCAGAGAATGGAACATGCTACCCCGGGGAATTCGCTG
ATTATGAGGAATTAAGGGAGCAGCTGAGTTCAGTTTCTTCATTTGAAAGGTTTGAAATTTTCCCAAAAGC
AACCTCATGGCCAAATCATGAGACAACCAAAGGTACCACATCTGCATGCTCCCACTCTGGAGCCCGCAGT
TTTTACCGGAACTTGCTATGGATAGTAAAGAAGGGAAACTCCTATCCTACGCTTAGCAAGTCATACACAA
ACAACAAAGGGAAAGAAGTGCTTGTAATCTGGGGAGTGCACCACCCTCCGACTAACAATGACCAACAAAG
CCTCTATCAGAATGCTTATACATATGTTTCAGTTGGATCATCAAAATACTACCGAAGGTTCACACCAGAA
ATAGCAGCTAGACCTAAAGTCAGAGGACAAGCAGGCAGGATGAATTATTATTGGACACTGTTAGATCAAG
GAGACACCATAACTTTT
>cds:AAK73327 A/swine/Someren/14J/96 1996// HA
AATTCATGGTCTTACATAATAGAGACTTCAAATTCAGAGAATGGAACATGCTACCCCGGGGAATTCGCTG
ATTATGAGGAATTAAGGGAGCAGCTGAGTTCAGTTTCTTCATTTGAAAGGTTTGAAATTTTCCCAAAAGC
AACCTCATGGCCAAATCATGAGACAACCAAAGGTACCACATCTGCATGCTCCCACTCTGGAGCCCGCAGT
TTTTACCGGAACTTGCTATGGATAGTAAAGAAGGGAGACTCCTATCCTAAGCTTAGCAAGTCATACACAA
ACAACAAAGGGAAAGAAGTGCTTGTAATCTGGGGAGTGCACCACCCTCCGACTAACAATGACCAACAAAG
CCTCTATCAGAATGCTTATACATATGTTTCAGTTGGATCATCAAAATACTACCGAAGGTTCACACCAGAA
ATAGCAGCTAGACCTAAAGTCAGAGGACAAGCAGGCAGGATGAATTATTATTGGACACTGTTAGATCAAG
GAGACACCATAACTTTT
>cds:AAK73328 A/swine/Someren/14M/96 1996// HA
AATTCATGGTCTTACATAATAGAGACTTCAAATTCAGAGAATGGAACATGCTACCCCGGGGAATTCGCTG
ATTATGAGGAATTAAGAGAGCAGCTGAGTTCAGTTTCTTCATTTGAAAGGTTTGAAATTTTCCCAAAAGC
AACCTCATGGCCAAATCATGAGACAACCAAAGGTACCACATCTGCATGCTCCCACTCTGGAGCCCGCAGT
TTTTACCGGAACTTGCTATGGATAGTAAAGAAGGGAAACTCCTATCCTAAGCTTAGCAAGTCATACACAA
ACAACAAAGGGAAAGAAGTGCTTGTAATCTGGGGAGTGCACCACCCTCCGACTAACAATGACCAACAAAG
CCTCTATCAGAATGCTTATACATATGTTTCAGTTGGATCATCAAAATACTACCGAAGGTTCACACCAGAA
ATAGCAGCTAGACCTAAAGTCAGAGGACAAGCAGGCAGGATGAATTATTATTGGACACTGTTAGATCAAG
GAGACACCATAACTTTT
>cds:AAK73329 A/swine/Leende/15C/96 1996// HA
AATTCGTGGTCTTACATAATAGAGACTTCAAATTCAGAAAATGGAACATGCTACCCCGGAGAATTCGCTG
ATTATGAGGAATTAAGGGAGCAACTGAGTTCAGTTTCTTCATTTGAAAGGTTTGAAATTTTCCCAAAAGC
AACCTCATGGCCAAATCATGAGACAACCAAAGGTGCTACAGCTGCATGCTCTCACTCTGGAGCCCGCAGT
TTTTATCGGAACTTGCTATGGATAGTAAAGAAGGGAAACTCCTATCCTAAGCTCAACAAGTCATACACAA
ACGACAAAGGAAAAGAAGTGCTTGTAATCTGGGGAGTGCACCACCCTCCGACTAGCAATGACCAACAAAG
CCTCTATCAGAATGCTTATACATATGTTTCAGTTGGATCATCGAAATACTACCGAAGGTTCACTCCAGAG
ATAGCAGCTAGACCTAAAGTCAGAGGACAAGCAGGCAGAATGAATTATTATTGGACACTGTTAGATCAAG
GAGACACCATAACTTTT
>cds:AAK73330 A/swine/Leende/15E/96 1996// HA
AATTCGTGGTCTTACATAATAGAGACTTCAAATTCAGAAAATGGAACATGCTACCCCGGAGAATTCGCTG
ATTATGAGGAATTAAGGGAGCAACTGAGTTCAGTTTCTTCATTTGAAAGGTTTGAAATTTTCCCAAAAGC
AACCTCATGGCCAAATCATGAGACAACCAAAGGTGCTACAGCTGCATGCTCTCACTCTGGAGCCCGCAGT
TTTTATCGGAACTTGCTATGGATAGTAAAGAAGGGAAACTCCTATCCTAAGCTCAACAAGTCATACACAA
ACGACAAAGGAAAAGAAGTGCTTGTAATCTGGGGAGTGCACCACCCTCCGACTAGCAATGACCAACAAAG
CCTCTATCAGAATGCTTATACATATGTTTCAGTTGGATCATCGAAATACTACCGAAGGTTCACTCCAGAG
ATAGCAGCTAGACCTAAAGTCAGAGGACAAGCAGGCAGAATGAATTATTATTGGACACTGTTAGATCAAG
GAGACACCATAACTTTT
>cds:AAK73331 A/swine/Leende/15Q/96 1996// HA
AATTCGTGGTCTTACATAATAGAGACTTCAAATTCAGAAAATGGAACATGCTACCCCGGAGAATTCGCTG
ATTATGAGGAATTAAGGGAGCAACTGAGTTCAGTTTCTTCATTTGAAAGGTTTGAAATTTTCCCAAAAGC
AACCTCATGGCCAAATCATGAGACAACCAAAGGTGCTACAGCTGCATGCTCTCACTCTGGAGCCCGCAGT
TTTTATCGGAACTTGCTATGGATAGTAAAGAAGGGAAACTCCTATCCTAAGCTCAACAAGTCATACACAA
ACGACAAAGGAAAAGAAGTGCTTGTAATCTGGGGAGTGCACCACCCTCCGACTAGCAATGACCAACAAAG
CCTCTATCAGAATGCTTATACATATGTTTCAGTTGGATCATCGAAATACTACCGAAGGTTCACTCCAGAG
ATAGCAGCTAGACCTAAAGTCAGAGGACAAGCAGGCAGAATGAATTATTATTGGACACTGTTAGATCAAG
GAGACACCATAACTTTT
>cds:AAK73332 A/swine/Leende/15R/96 1996// HA
AATTCGTGGTCTTACATAATAGAGACTTCAAATTCAGAAAATGGAACATGCTACCCCGGAGAATTCGCTG
ATTATGAGGAATTAAGGGAGCAACTGAGTTCAGTTTCTTCATTTGAAAGGTTTGAAATTTTCCCAAAAGC
AACCTCATGGCCAAATCATGAGACAACCAAAGGTGCTACAGCTGCATGCTCTCACTCTGGAGCCCGCAGT
TTTTATCGGAACTTGCTATGGATAGTAAAGAAGGGAAACTCCTATCCTAAGCTCAACAAGTCATACACAA
ACGACAAAGGAAAAGAAGTGCTTGTAATCTGGGGAGTGCACCACCCTCCGACTAGCAATGACCAACAAAG
CCTCTATCAGAATGCTTATACATATGTTTCAGTTGGATCATCGAAATACTACCGAAGGTTCACTCCAGAG
ATAGCAGCTAGACCTAAAGTCAGAGGACAAGCAGGCAGAATGAATTATTATTGGACACTGTTAGATCAAG
GAGACACCATAACTTTT
>cds:AAK73333 A/swine/Leende/15S/96 1996// HA
AATTCGTGGTCTTACATAATAGAGACTTCAAATTCAGAAAATGGAACATGCTACCCCGGAGAATTCGCTG
ATTATGAGGAATTAAGGGAGCAACTGAGTTCAGTTTCTTCATTTGAAAGGTTTGAAATTTTCCCAAAAGC
AACCTCATGGCCAAATCATGAGACAACCAAAGGTGCTACAGCTGCATGCTCTCACTCTGGAGCCCGCAGT
TTTTATCGGAACTTGCTATGGATAGTAAAGAAGGGAAACTCCTATCCTAAGCTCAACAAGTCATACACAA
ACGACAAAGGAAAAGAAGTGCTTGTAATCTGGGGAGTGCACCACCCTCCGACTAGCAATGACCAACAAAG
CCTCTATCAGAATGCTTATACATATGTTTCAGTTGGATCATCGAAATACTACCGAAGGTTCACTCCAGAG
ATAGCAGCTAGACCTAAAGTCAGAGGACAAGCAGGCAGAATGAATTATTATTGGACACTGTTAGATCAAG
GAGACACCATAACTTTT
>cds:AAK73334 A/swine/St. Anthonis/16B/1996 1996// HA
AATTCGTGGTCTTACATAATAGAGACTTCAAATTCAGAAAATGGAACATGCTACCCCGGAGAATTCGCTG
ATTATGAGGAATTAAAGGAGCAGCTGAGTTCAGTTTCTTCATTTGAAAGATTTGAAATTTTCCCAAAAGC
AACCTCATGGCCAAATCATGAAACAACCAAAGGTGCCACAGCTGCATGCTCCCACTCTGGAGCCAGCAGT
TTTTATCGGAACTTGCTATGGATAGTAAAGAAGGGAAACTCATATCCTAAGCTCAGCAAGTCATACATAA
ACAACAAAGGGAAAGAAGTGCTTGTAATCTGGGGAGTGCACCACCCTCCAACTAACAATGACCAACAAAG
CCTCTATCAGAATGCTTATACATATGTTTCAGTTGGAACATCAAAATACTACCGAAGGTTCACACCAGAA
ATAGCAGCTAGACCTAAAGTCAGAGAACAAGCAGGCAGAATGAATTATTATTGGACACTGTTAGATCAAG
GAGACACCATAACTTTT
>cds:AAK73335 A/swine/St. Anthonis/16F/1996 1996// HA
AATTCGTGGTCTTACATAATAGAGACTTCAAATTCAGAAAATGGAACATGCTACCCCGGAGAATTCGCTG
ATTATGAGGAATTAAAGGAGCAGCTGAGTTCAGTTTCTTCATTTGAAAGATTTGAAATTTTCCCAAAAGC
AACCTCATGGCCAAATCATGAAACAACCAAAGGTGCCACAGCTGCATGCTCCCACTCTGGAGCCAGCAGT
TTTTATCGGAACTTGCTATGGATAGTAAAGAAGGGAAACTCATATCCTAAGCTCAGCAAGTCATACATAA
ACAACAAAGGGAAAGAAGTGCTTGTAATCTGGGGAGTGCACCACCCTCCAACTAACAATGACCAACAAAG
CCTCTATCAGAATGCTTATACATATGTTTCAGTTGGAACATCAAAATACTACCGAAGGTTCACACCAGAA
ATAGCAGCTAGACCTAAAGTCAGAGAACAAGCAGGCAGAATGAATTATTATTGGACACTGTTAGATCAAG
GAGACACCATAACTTTT
>cds:AAK73336 A/Swine/Best/5C/96 1996// HA
AATTCGTGGTCTTACATAATAGAAACTTCAAATTCAGAAAATGGAACATGCTACCCCGGAGAATTCGCTG
ATTATGAGGAATTAAGGGAGCAGCTGAGTTCAGTTTCTTCATTTGAAAGGTTCGAAATTTTCCCAAAAGC
AACCTCATGGCCAAATCATGAGACAACCAAAGGTGCTACAGCTGCATGCTCCCACTCTGGAGCCCGCAGT
TTTTATCGGAACTTGCTATGGATAGTAAAGAAGGAAACCTCCTATCCTAAGCTCAGCAAGTCATACACAA
ACAACAAAGGGAAAGAAGTGCTTGTAATCTGGGGAGTGCACCATCCTCCGACTAGCAGTGACCAACAAAG
CCTCTATCAGAATGCTTATACATATGTTTCAGTTGGATCATCGAAATACTACCGAAGATTCACACCAGAG
ATAGCAGCTAGACCTAAAGTCAGAGGACAAACAGGCAGAATTAATTATTATTGGACACTGTTAGATCAAG
GAGACACCATAACTTTT
>cds:AAK73337 A/swine/Best/5J/96 1996// HA
AATTCGTGGTCTTACATAATAGAAACTTCAAATTCAGAAAATGGAACATGCTACCCCGGAGAATTCGCTG
ATTATGAGGAATTAAGGGAGCAGCTGAGTTCAGTTTCTTCATTTGAAAGGTTCGAAATTTTCCCAAAAGC
AACCTCATGGCCAAATCATGAGACAACCAAAGGTGCTACAGCTGCATGCTCCCACTCTGGAGCCCGCAGT
TTTTATCGGAACTTGCTATGGATAGTAAAGAAGGGAACCTCCTATCCTAAGCTCAGCAAGTCATACACAA
ACAACAAAGGGAAAGAAGTGCTTGTAATCTGGGGAGTGCACCATCCTCCGACTAGCAGTGACCAACAAAG
CCTCTATCAGAATGCTTATACATATGTTTCAGTTGGATCATCGAAATACTACCGAAGATTCACACCAGAG
ATAGCAGCTAGACCTAAAGTCAGAGGACAAACAGGCAGAATGAATTATTATTGGACACTGTTAGATCAAG
GAGACACCATAACTTTT
>cds:AAK73338 A/swine/Best/5K/96 1996// HA
AATTCGTGGTCTTACATAATAGAAACTTCAAATTCAGAAAATGGAACATGCTACCCCGGAGAATTCGCTG
ATTATGAGGAATTAAGGGAGCAGCTGAGTTCAGTTTCTTCATTTGAAAGGTTCGAAATTTTCCCAAAAGC
AACCTCATGGCCAAATCATGAGACAACCAAAGGTGCTACAGCTGCATGCTCCCACTCTGGAGCCCGCAGT
TTTTATCGGAACTTGCTATGGATAGTAAAGAAGGGAACCTCCTATCCTAAGCTCAGCAAGTCATACACAA
ACAACAAAGGGAAAGAAGTGCTTGTAATCTGGGGAGTGCACCATCCTCCGACTAGCAGTGACCAACAAAG
CCTCTATCAGAATGCTTATACATATGTTTCAGTTGGATCATCGAAATACTACCGAAGATTCACACCAGAG
ATAGCAGCTAGACCTAAAGTCAGAGGACAAACAGGCAGAATGAATTATTATTGGACACTGTTAGATCAAG
GAGACACCATAACTTTT
>cds:AAK73339 A/swine/Best/5M/96 1996// HA
AATTCGTGGTCTTACATAATAGAAACTTCAAATTCAGAAAATGGAACATGCTACCCCGGAGAATTCGCTG
ATTATGAGGAATTAAGGGAGCAGCTGAGTTCAGTTTCTTCATTTGAAAGGTTCGAAATTTTCCCAAAAGC
AACCTCATGGCCAAATCATGAGACAACCAAAGGTGCTACAGCTGCATGCTCCCACTCTGGAGCCCGCAGT
TTTTATCGGAACTTGCTATGGATAGTAAAGAAGGGAACCTCCTATCCTAAGCTCAGCAAGTCATACACAA
ACAACAAAGGGAAAGAAGTGCTTGTAATCTGGGGAGTGCACCATCCTCCGACTAGCAGTGACCAACAAAG
CCTCTATCAGAATGCTTATACATATGTTTCAGTTGGATCATCGAAATACTACCGAAGATTCACACCAGAG
ATAGCAGCTAGACCTAAAGTCAGAGGACAAACAGGCAGAATGAATTATTATTGGACACTGTTAGATCAAG
GAGACACCATAACTTTT
>cds:AAK73340 A/swine/Best/5R/96 1996// HA
AATTCGTGGTCTTACATAATAGAAACTTCAAATTCAGAAAATGGAACATGCTACCCCGGAGAATTCGCTG
ATTATGAGGAATTAAGGGAGCAGCTGAGTTCAGTTTCTTCATTTGAAAGGTTCGAAATTTTCCCAAAAGC
AACCTCATGGCCAGATCATGAGACAACCAAAGGTGCTACAGCTGCATGCTCCCACTCTGGAGCCCGCAGT
TTTTATCGGAACTTGCTATGGATAGTAAAGAAGGGAACCTCCTATCCTAAGCTCAGCAAGTCATACACAA
ACAACAAAGGGAAAGAAGTGCTTGTAATCTGGGGAGTGCACCATCCTCCGACTAGCAGTGACCAACAAAG
CCTCTATCAGAATGCTTATACATATGTTTCAGTTGGATCATCGAAATACTACCGAAGATTCACACCAGAG
ATAGCAGCTAGACCTAAAGTCAGAGGACAAACAGGCAGAATGAATTATTATTGGACACTGTTAGATCAAG
GAGACACCATAACTTTT
>cds:AAK73341 A/swine/Best/5T/96 1996// HA
AATTCGTGGTCTTACATAATAGAAACTTCAAATTCAGAAAATGGAACATGCTACCCCGGAGAATTCGCTG
ATTATGAGGAATTAAGGGAGCAGCTGAGTTCAGTTTCTTCATTTGAAAGGTTCGAAATTTTCCCAAAAGC
AACCTCATGGCCAAATCATGAGACAACCAAAGGTGCTACAGCTGCATGCTCCCACTCTGGAGCCCTCAGT
TTTTATCGGAACTTGCTATGGATAGTAAAGAAGGGAACCTCCTATCCTAAGCTCAGCAAGTCATACACAA
ACAACAAAGGGAAAGAAGTGCTTGTAATCTGGGGAGTGCACCATCCTCCGACTAGCAGTGACCAACAAAG
CCTCTATCAGAATGCTTATACATATGTTTCAGTTGGATCATCGAAATACTACCGAAGATTCACACCAGAG
ATAGCAGATAGACCTAAAGTCAGAGGACAAACAGGCAGAATTAATTATTATTGGACACTGTTAGATCAAG
GAGACACCATAACTTTT
>cds:AAK73342 A/swine/Dongen/6B/1996 1996// HA
AGTTCGTGGTCTTACATAATAGAGACTTCAAATTCAGAAAATGGAACATGCTACCCCGGGGAATTCGCTG
ATTATGAGGAATTAAGGGAGCAGCTGAGTTCAGTTTCTTCATTTGAAAGGTTTGAAATTTTCCCAAAGGC
AACCTCATGGCCAAATCATGAGACAACCAAAGGTGCCACAGCTGCATGCTCCCACTCTGGAGCCCGCAGT
TTTTATCGGAACTTGCTATGGATAGTAAAGAAGGGAAACTCCTATCCTAAGCTTAGCAAGTCGTACACAA
ACAACAAAGGGAAAGAAGTGCTTGTAATCTGGGGAGTGCACCACCCTCCGACCAACAATGACCAACAGAG
CCTCTATCAGAATGCTTATACATATGTTTCAGTTGGATCATCAAAATACTACCAAAGGTTCACACCAGAA
ATAGCAGCTAGACCTAAAGTCAGAGGACAAGCAGGCAGGATGAATTATTATTGGACACTGTTAGATCAAG
GAGACACCATAACTTTT
>cds:AAK73343 A/swine/Dongen/6D/1996 1996// HA
AGTTCGTGGTCTTACATAATAGAGACTTCAAATTCAGAAAATGGAACATGCTACCCCGGGGAATTCGCTG
ATTATGAGGAATTAAGGGAGCAGCTGAGTTCAGTTTCTTCATTTGAAAGGTTTGAAATTTTCCCAAAGGC
AACCTCATGGCCAAATCATGAGACAACCAAAGGTGCCACAGCTGCATGCTCCCACTCTGGAGCCCGCAGT
TTTTATCGGAACTTGCTATGGATAGTAAAGAAGGGAAACTCCTATCCTAAGCTTAGCAAGTCGTACACAA
ACAACAAAGGGAAAGAAGTGCTTGTAATCTGGGGAGTGCACCACCCTCCGACCAACAATGACCAACAGAG
CCTCTATCAGAATGCTTATACATATGTTTCAGTTGGATCATCAAAATACTACCAAAGGTTCACACCAGAA
ATAGCAGCTAGACCTAAAGTCAGAGGACAAGCAGGCAGGATGAATTATTATTGGACACTGTTAGATCAAG
GAGACACCATAACTTTT
>cds:AAK73344 A/swine/Dongen/6J/1996 1996// HA
AGTTCGTGGTCTTACATAATAGAGACTTCAAATTCAGAAAATGGAACATGCTACCCCGGGGAATTCGCTG
ATTATGAGGAATTAAGGGAGCAGCTGAGTTCAGTTTCTTCATTTGAAAGGTTTGAAATTTTCCCAAAGGC
AACCTCATGGCCAAATCATGAGACAACCAAAGGTGCCACAGCTGCATGCTCCCACTCTGGAGCCCGCAGT
TTTTATCGGAACTTGCTATGGATAGTAAAGAAGGGAGACTCCTATCCTAAGCTTAGCAAGTCGTACACAA
ACAACAAAGGGAAAGAAGTGCTTGTAATCTGGGGAGTGCACCACCCTCCGACCAACAATGACCAACAGAG
CCTCTATCAGAATGCTTATACATATGTTTCAGTTGGATCATCAAAATACTACCAAAGGTTCACACCAGAA
ATAGCAGCTAGACCTAAAGTCAGAGGACAAGCAGGCAGGATGAATTATTATTGGACACTGTTAGATCAAG
GAGACACCATAACTTTT
>cds:AAK73345 A/swine/Dongen/6T/1996 1996// HA
AGTTCGTGGTCTTACATAATAGAGACTTCAAATTCAGAAAATGGAACATGCTACCCCGGGGAATTCGCTG
ATTATGAGGAATTAAGGGAGCAGCTGAGTTCAGTTTCTTCATTTGAAAGGTTTGAAATTTTCCCAAAGGC
AACCTCATGGCCAAATCATGAGACAACCAAAGGTGCCACAGCTGCATGCTCCCACTCTGGAGCCCGCAGT
TTTTATCGGAACTTGCTATGGATAGTGAAGAAGGGAAACTCCTATCCTAAGCTTAGCAAGTCGTACACAA
ACAACAAAGGGAAAGAAGTGCTTGTAATCTGGGGAGTGCACCACCCTCCGACCAACAATGACCAACAGAG
CCTCTATCAGAATGCTTATACATATGTTTCAGTTGGATCATCAAAATACTACCAAAGGTTCACACCAGAA
ATAGCAGCTAGACCTAAAGTCAGAGGACAAGCAGGCAGGATGAATTATTATTGGACACTGTTAGATCAAG
GAGACACCATAACTTTT
>cds:CAC86605 A/swine/Cotes d'Armor/1515/1999 1999// HA
CTGAAAGCTGACACAATCTGTGTAGGCTATCATGCTAACAATTCCACAGACACTGTCGACACAATACTGG
AAAAGAATGTGACTGTTACCCATTCAGTTAATTTACTCGAAAACAACCATAATGGAAAACTCTGCAGCCT
GAATGGAATAGCCCCCTTACAACTGGGGGATTGCAATGTAGCAGGATGGATCCTGGGCAACCCAGAATGT
GACTCGTTGCTCACAGCGAATTCGTGGTCTTACATAATAGAGACTTCAAATTCAGAAAATGGAACATGCT
ACCCCGGGGAATTCGCTGATTATGAAGAGTTAAGGGAGCTGCTGAGTTCAGTTTCTTCATTTGAAAGGTT
TGAAATTTTCCCAAAAGCAACCTCATGGCCAAATCATGAGACAACTAAAGGTGCTACAGCTGCATGCTCT
CACTCCGGATCCCGCAGTTTTTATCGGAACTTGCTATGGATAGTAAAGAAGGGAAACTCCTACCCTAAAC
TCAGCAAGTCATACACAAACGACAAAAGAAAAGAAGTGCTTGTAATTTGGGGAGTGCACCACCCTCCAAC
TAACAATGACCAACAAAGCCTCTATCAAAATGCTGATGCCTATGTTTCAGTTGGATCATCAAAATACTAC
CGAAGATTCACACCAGAAATAGCAGCTAGACCTAAAGTCAGAGGACAAGCAGGCAGAATGAATTATTATT
GGACAATGTTAGATCAAGGGGACACCATAACTTTTGAAGCCACTGGGAACTTAATAGCACCATGGTATGC
GTTTGCATTGAATAAGGGCTTAAGTTCTGGAATTATAATGTCGGATGCTCCGGTTCACAATTGCACCACA
AAGTGTCAAACCCCTCATGGGGCCTTGAACAGTAATCTTCCTTTTCAGAACGTACATCCCATCACTATTG
GAAAATGCCCCAAATATGTTAAAAGCACCCAACTAAGAATGGCAACAGGATTAAGAAACGTCCCCTCTAT
TCAATCC
>cds:CAC86611 A/swine/Belgium/117/96  1996// HA
ACTGCGCTGAAAGCTGACACCATCTGTGTAGGATACCATGCTAACAATTCCACAGATACTGTCGACACAA
TACTGGAGAAGAATGTGACTGTGACTCATTCAGTTAATTTACTAGAAAACAGTCATAATGGAAAACTCTG
CAGCCTGAATGGAGTAGCCCCCTTGCAACTAGGGAAGTGCAACGTAGCAGGGTGGATCCTTGGCAACCCA
GAATGTGACCTGTTGCTCACAGCGAATTCATGGTCTTACATAATAGAGACTTCAAATTCAGAAAATGGAA
CATGCTACCCCGGAGAATTCATTGATTATGAGGAATTAAGGGAGCAGCTGAGTTCAGTGTCTTCATTTGA
AAGGTTTGAAATTTTCCCAAAAGCAAACTCATGGCCAAATCATGAGACAACCAAAGGTGTTACAGCTGCA
TGCTCTTACTCTGGAACCCACAGTTTTTATCGGAATTTGCTATGGATAGTAAAGAGGGGAAATTCCTATC
CTAAACTCAGCAAATCATACACAAACAACAAAGGGAAAGAAGTGCTTATAATCTGGGGAGTGCACCACCC
TCCAACTACCAATGACCAACAAAGCCTCTATCAGAATGCTGATGCATATGTTTCAGTTGGGTCATCAAAA
TACAACCGAAGGTTCACACCAGAAATAGCAGCTAGACCTAAAGTCAAAGGACAAGCAGGCAGAATGAATT
ATTATTGGACATTGTTAGATCAAGGAGACACCATAACGTTTGAAGCCACTGGGAACTTAATAGCACCATG
GTACGCCTTCGCATTGAATAAGGGCTCTGGTTCTGGAATTATAACGTCGGATACTCCGGTTCACAATTGT
GATACAAAGTGCCAAACCCCTCATGGGGCCTTGAACAGTAGTCTTCCTTTTCAGAACGTACATCCCATCA
CTATTGGAGAATGCCCCAAATATGTTAAAAGCACCAAACTGAGAATGGCAACAGGACTAAGGAACGTCCC
CTCTATTCAATCCAGAGGACTTTTCGGAGCAATTGCTG
>cds:CAC86612 A/swine/Cotes d'Armor/918/2000 2000// HA
GTAGGCTACCATGCTAACAATTCCACAGACACTGTCGACACGATACTGGAGAAGAATGTGACTGTTACCC
ATTCAGTTAATTTACTAGAAAACAGCCATAATGGAAAACTCTGCAGCCTGAATGGAAAGGTCCCCTTACA
ACTGGGGAACTGCAACGTAGCAGGATGGATCCTGGGCAACCCAGAATGTGACTTGCTGCTCACAGCGAAT
TCGTGGTCTTACATAATAGAGACTTCAAATTCAAAAAATGGAGCATGCTACCCCGGAGAATTCGCTGATT
ATGAAGAATTAAGGGAGCAGCTGAGTACAGTTTCTTCATTTGAAAGATTTGAAATTTTCCCAAAAGCAAC
CTCATGGCCAAATCATGATACAACCAGAGGTACCACAGTTTCATGCTCCCACTCTGGAGCCAACAGTTTT
TATCGGAACTTGCTATGGATAGTAAAGAAAGGAAACTCCTATCCTAAGCTCAGCAAGTCATACACAAACA
ACAAAGGAAAGGAAGTGCTTGTAATTTGGGGAGTGCACCATCCTCCGACTGACAGTGACCAAAAAACCCT
CTACCAGAATAATCATACATATGTTTCAGTTGGATCATCAAAATACTACCAAAGGTTCACACCAGAAATA
GTAGCCAGACCTAAAGTCAGAGAACAAGCAGGCAGAATAAATTATTATTGGACACTGTTAGATCAAGGAG
ACACCATAACTTTTGAAGCCACTGGGAATTTAATAGCACCATGGCACGCATTTGCATTGAATAAGGGCTC
TAGTTCTGGAATTATGATGTCGGATGCTCATGTTCACAATTGCACTACAAAGTGCCAAACTCCTCATGGG
GCCTTGAAAAGCAATCTTCCTTTTCAGAACGTACATCCCATCACTATTGGAGAATGCCCCAAATATGTTA
AAAGCACCCAACTAAGAATGGCAACAGGATTAAGGAATATC
>cds:CAC86616 A/swine/Italy/1456-1/96 1996// HA
TGCACATTCACTGCACTGAAAGCTGACACCATCTGTGTAGGCTACCATGCTAACAACTCCACAGACACTG
TCGACACAATACTGGAGAAAAATGTGACTGTTACCCATTCAGTTAATTTACTAGAAAACAGCCATAATGG
AAAACTCTGCAGCTTGAATGGAACAGCCCCCTTACAACTGGGGAATTGCAACGTAGCAGGATGGATCCTT
GGCAACCCAGAGTGTGACTTGTTGCTCACAGCGAATTCGTGGTCTTACATAATAGAGACTTCAAATTCAG
AAAATGGAACATGCTACCCCGGAGAATTCGCTGATTATGAGGAATTAAGGGAGCAGCTGAGTTCAGTTTC
TTCATTTGAAAGGTTTGAAATTTTCCCAAAAACAACCTCATGGCCAAATCATGAGACAACCATAGGTTCC
ACAGCTGCATGCTCCCACTCTGGTGCCCTCAGTTTTTATCGGAACTTGCTATGGATAGTAAAGAAGGGAA
ACTCCTATCCTAAGCTCAGCAAATCATACATAAACAACAAAGGGAAAGAAGTGCTTGTAATATGGGGAGT
GCATCACCCTCCGACTAACAATGACCAACAAAGCCTCTATCAAAATGCTAATACATATGTTTCAGTTGGA
TCATCAAAATACTACAGAAGGTTCACACCAGAAATAGTAGCTAGACCTAAAGTCAGAGGACAAGCGGGCA
GAATGAATTATTATTGGACACTGTTAGATCAAGGAGACACCATAACTTTTGAAGCCACTGGGAACTTAAT
AGCACCGTGGTACGCATTCGCATTGAATAAGGGCTCTGGTTCTGGAATTATGATGTCGGATGCACAGGTT
CACAATTGTACTACAAAGTGCCAAACCCCTTATGGGGCCTTGAACAGTAATCTTCCTTTTCAGAACGTAC
ATCCCATCACTATTGGAGAATGCCCCAAATATGTTAAAAGCACCCAACTAAGAATGGCAACAGGATTAAG
GAACGTCCCCTCTATTCAATCCAGAGGACTTTTCGGAGCAATTGCTGGATTCATTGAAGGAGGATGGACA
GGAATGATAGATGGGTGGTATGGGTATCACCATCAAAATGAGCAGGGATCTGGTTACGCAGCTGATCAGA
AAAGCACACAAAATGCTATTGACGGGATCAGCAACAAAGTGAACTCAGTAATTGAAAAAATGAATATTCA
ATTTACTTCAGTGAGCAAGGAGTTCAATAATCTAGAGAAAAGGATTGAGAATTTGAATAAGAAGGTCGAT
GATGGGTTTTTGGATGTTTGGACATATAACGCTGAGTTGCTCGTTTTGCTCGAGAATGAAAGGACTCTAG
ATTTCCATGAATTTAACGTAAAAAATTTATATGAAAGGGTCAAATCGCAATTGAGGAACAATGCCAAAGA
AGTCGGGAATGGTTGTTTTGAGTTCTATCACAAATGTGATAACGAATGCATGGAGAGCGTAAAAAATGGC
ACATATAATTATCCCAAATATTCAGAAGAATCCAAATTGAATAGAGAAGAGATAGACGGTGTGAAACTAG
AATCAATGGGAGTTCACCAGATTTTGGCGATCTACTCCACAGTCGCCAGTTCCCTGGTCTTGTTAGTCTC
CCTGGGGGCAATCAGCTTCTGGATGTGTTCTAATGGATCATTGCAGTGCA
>cds:CAC86617 A/swine/Italy/1390-5/95 1995// HA
GACACCATCTGTGTAGGCTACCATGCTAACAACTCCACAGACACTGTCGACACAATACTGGAGAAAAATG
TGACTGTTACCCATTCAGTTAATTTACTAGAAAACAGCCATAATGGGAAACTCTGCAGCCTGAATGGAAT
TGCCCCCTTACAACTGGGGAATTGCAACATAGCAGGATGGATCCTTGGCAATCCAGAATGTGACTTGTTG
CTCACAGCGAATTCGTGGTCTTACATAATAGAGACTTCAAATTCAGAAAATGGAACGTGCTACCCCGGAG
AATTCGCTGATTATGAGGAATTAAGGGAGCAACTGAGTTCAGTTTCTTCATTTGAAAGGTTTGAAATTTT
CCCAAAAGCAAACTCATGGCCAAATCATGAGACAACCAAAGGTGTCACAGCTGCATGCTCCCACTCTGGA
GCCCGCAGTTTTTATCGGAACTTGTTATGGATAGTAAAGAAGGGAGACTCCTATCCTAAGCTCAGCAAGT
CGTACACAAACAACAAAGGGAAGGAAGTGCTTGTAATCTGGGGAGTTCACCACCCTCCGACTAACAATGA
CCAACAAAGCCTCTATCAGAATGCTTATACATATGTTTCAGTTGGATCCTCAAAGTATTACCGAAAGTTC
ACACCAGAAATAGCAGTTAGACCTAAAGTCAGAGGACAAGCAGGCAGAATGAATTATTATTGGACACTGT
TAGATCAAGGAGACACCATAACTTTTGAAGCCACTGGGAACTTAATAGCACCATGGTACGCATTCGCATT
GACTAAGGGCTCTGGTTCTGGAATTATGATGTCAGATGCTCAAGTTCACAATTGCACTACAAAGTGCCAA
ACCCCTCATGGGGCCTTGAACAGTAATCTTCCTTTTCAGAACGTACATCCCATCACTATTGGAGAATGCC
CCAAATATGTTAAAAGCACCCGACTAAGAATGGCAACAGGATTAAGGAACGTCCCCTCCATTCAATCCAG
AGGACTTTTCGGGGCAATTGCTGGN
>cds:CAC86619 A/swine/France/2111/1995 1995// HA
TTCTGTACATTCACTACGCTGAAAGCTGACACCATCTGTGTAGGCTACCATGCTAACAATTCCACAGACA
CTGTCGACACAATACTGGAGAAAAATGTGACTGTTACCCATTCAGTTAATTTACTCGAAAACAACCATAA
TGGAAAACTCTGCAGCCTGAATGGAATAGCCCCCTTACAACTGGGGGATTGCAACGTAGCAGGATGGATC
CTTGGCAACCCAGAATGTGACTCGTTGCTCACAGCGAATTCGTGGTCTTACATAATAGAGACTTCAAATT
CAGAAAATGGAACATGCTACCCCGGAGAGTTCGCTGATTATGAAGAGTTGAGGGAGCAGCTGAGTTCAGT
CTCTTCATTTGAAAGGTTTGAAATTTTCCCAAAAGCAACCTCATGGCCAAATCATGAGACAACCAAAGGT
GCTACAGCTGCATGCTCTCACTCTGGAGCCCTCAGTTTTTATCGGAACTTGCTATGGATAGTAAAGAAGG
GAAACTCCTACCCTAAGCTCAGCAAGTCATACACAAACAACAGAAGGAAAGAAGTGCTTGTAATTTGGGG
AGTGCACCACCCTCCAACTAACAATGACCAACAAAGCCTCTATCAGAATATTGATGCATATGTTTCAGTT
GGGTCATCAAAATACTACCGAAGGTTCACACCAGAAATAGCAGCTAGACCTAAAGTCAGAGGACAAGCAG
GCAGAATGAACTATTATTGGACAATGTTAGATCAAGGGGACACCATAACTTTTGAAGCCACTGGGAACTT
AATAGCACCATGGTATGCGTTTGCATTGAATAAGGGCTCTGGTTCTGGAATTATAATGTCGGATGCTCCG
GTTTACAATTGTACCACAAGGTGCCAAACCCCTCACGGGGCCTTGGACAGCAATCTTCCTTTTCAGAACG
TACATCCCATCACTATTGGAAAATGCCCCAAATATGTTAAAAGCACCCAACTAAGAATGGCAACAGGATT
AAGAAACGTCCCCTCCATTCAATCCAGAGGA
>cds:CAC86623 A/swine/Finistere/2899/1982 1982// HA
TTTGTATTATTCTGTACATTCACTACGCTAAAAGCTGACACCATCTGTGTAGGCTACCATGCTAACAATT
CCACAGACACTGTCGACACAATACTGGAGAAGAATGTGACTGTGACTCATTCAGTTAATTTACTAGAAAA
CAGCCATAATGGAAAACTCTGCAGCCTGAATGGAATAGCCCCCTTGCAACTAGGGAAGTGCAACGTAGCA
GGATGGATCCTTGGCAACCCAGAATGTGACCTGTTGCTCACAGCGAATTCATGGTCTTACATAATAGAGA
CTTCAAATTCAGAAAATGGAACATGCTACCCCGGAGAATTCATTGATTATGAGGAATTAAGGGAGCAGCT
GAGTTCAGTGTCTTCATTTGAAAGGTTTGAAATTTTCCCAAAAGCAAACTCATGGCCAAATCATGAGACA
ACCAAAGGTGTTACAGATGCATGCTCTTACTCTGGAGCCCGCAGTTTTTATCGGAATTTGCTATGGATAG
TAAAGAAGGGAAATTCCTATCCTAAACTCAGCAAATCATACACAAACAACAAAGGGAAAGAAGTGCTTGT
AATCTGGGGAGTGCACCAGCCTCCAACTACCAATGACCAGCAAAGCCTCTATCAGAATGCTGATGCATAT
GTTTCAGTTGGATCATCAAAATACAACCGAAGGTTCACACCAGAAATAGCAGCTAGACCTAAAGTCAAAG
GACAAGCAGGCAGAATGAATTATTATTGGACATTGTTAGATCAAGGAGACACCATAACGTTTGAAGCCAC
TGGGAACTTAATAGCACCATGGTACGCCTTCGCATTGAATAAGGGCTCTGGTTCTGGAATTATAACGTCG
GATGCTCCGGTTCACACTTGTGATACAAAGTGCCAAACCCCTCATGGGGCCTTGAACAGTAGTCTTCCTT
TTCAGAACGTACATCCCATCACTATTGGAGAATGCCCCAAATATGTTAAAAGCACCAAACTGAGAATGGC
AACAGGACTAAGGAACGTCCCCTCTATTCAATCCAGAGGACTTTTCGGAGCAATTGCTGGATTCATTGAA
>cds:CAC86624 A/swine/Italy/1511/98 1998// HA
ACATTCACTGCACTGAAAGCTGACACCATCTGTGTAGGCTACCATGCTAACAACTCCACAGACACTGTCG
ACACAATACTGGAGAAAAATGTAACTGTTACCCATTCAGTTAATTTACTAGAAAACAGCCATAATGGAAA
ACTCTGCAGCCTGAATGGAACAGCCCCCTTACAACTGGGAAATTGCAACGTAGCAGGATGGATCCTTGGC
AACCCAGAGTGTGACTTGTTGCTCACAGCGAACTCGTGGTCTTACATAATAGAGACTTCAAATTCAGAAA
ATGGAACATGCTACCCCGGAGAATTCGCTGATTATGAGGAATTAAGGGAGCAGCTGAGTTCAGTCTCTTC
ATTTGAAAGGTTTGAAATTTTCCCAAAAACAACCTCATGGCCAAATCATGAGACAACCAAAGGTTCCACA
GCTGCATGCTCCCACTCTGGTGCCCTCAGTTTTTATAGGAACTTGCTATGGATAGTAAAGAAGGGAAACT
CCTATCCTAAGCTCAGCAAGTCATACATAAACAACAAAGGGAAAGAAGTGCTTGTAATATGGGGAGTGCA
TCACCCTCCGACTAACAATGACCAACAAAGCCTCTATCAAAATGCTAATACATATGTTTCAGTTGGATCA
TCAAAATACTACCGAAGGTTCACACCAGAAATAGTAACTAGACCTAAAGTTAGAGGACAAGCGGGCAGAA
TGAATTATTATTGGACACTGTTAGATCAAGGAGACACCATAACTTTTGAAGCCACTGGGAACTTAATAGC
ACCGTGGTACGCATTCGCATTGAATAAGGGCTCTGGTTCTGGAATTATGATGTCGGATGCACAGGTTCAC
AATTGTACTACAAAGTGCCAAACCCCTCATGGGGCCTTGAACAGTAATCTTCCTTTTCAGAACGTACATC
CCATCACTATTGGAGAATGCCCCAAATATGTTAGAAGCACCCAACTGAGGATGGCAACAGGATTAAGGAA
CGCCCCCTCTATTCAATCCAGAGGACTTTTCGGAGCGATTGCTGGATTCATTGAAGGAGGATGGACAGGA
ATGATAGATGGATGGTATGGGTATCACCATCAAAATGAGCAAGGATCTGGTTACGCAGCTGATCAGAAAA
GCACACAAAATGCTATTGACGGGATCAGCAACAAAGTGAACTCAGTAATTGAAAAAATGAATATTCAATT
TACTTCAGTGAGCAGGGAGTTCAATAATCTAGAGAAAAGGATTGAGAATTTGAATAAGAAGGTCGATGAT
GGGTTTTTGGATATTTGGACATATAACGCTGAGTTGCTCATTTTGCTCGAGAATGAAAGGACTCTAGATT
TCCATGAATTTAACGTAAAAAATTTATATGAAAAGGTCAAATCGCAATTGAGGAACAATGCCAAAGAAGT
CGGGAATGGTTGTTTTGAGTTCTATCACAAATGTGATAACGAATGCATGGAGAGCGTAAGAAATGGCACA
TATAATTATCCCAAATATTCAGAAGAATCCAAATTGAATAGAGAAGAGATAGACGGTGTGAAACTAGAAT
CAATGGGAGTTCACCAGATTTTGGCGATCTACTCCACAGTCGCCAGTTCCCTGGTCCTGTTAGTCTCCCT
GGGGGCAATCAGCTTCTGGATGTGTTCTAATGGTTCATTGCAGTGCAGAATATGCATTTA
>cds:CAC86606 A/swine/Italy/1509-6/97 1997// HA
CTGAAAGCTGACACCATCTGTGTAGGCTACCATGCTAACAACTCCACAGACACTGTCGACACAATACTGG
AGAAAAATGTGACTGTTACCCATTCAGTTAATTTACTAGAAAACAGCCATAATGGAAAACTCTGCAGCTT
GAATGGAACAGCCCCCTTACAACTGGGGAATTGCAACGTAGCAGGATGGATCCTTGGCAACCCAGAGTGT
GACTTGTTGCTCACAGCGAATTCGTGGTCTTACATAATAGAGACTTCAAATTCAGAAAATGGAACATGCT
ACCCCGGAGAATTCGCTGATTATGAAGAATTAAGGGAGCAGCTGAGTTCAGTTTCCTCTTTTGAAAGATT
TGAAATTTTCCCAAAAACAACCTCATGGCCAAATCATGAGACAACCAAAGGTTCCACAGCTGCATGCTCC
CACTCTGGTGCCAGCAGCTTTTATCGGAACTTGCTATGGATAGTAAAGAAGGGAAACTCCTATCCTAAGC
TCAGCAAGTCATACATAAACAACAAAGGGAAAGAAGTGCTTGTAATATGGGGAGTGCATCACCCTCCGAC
TAACAATGTCCAACAAAGCCTCTATCAAAATGCTAATACATATGTTTCAGTTGGATCATCAAAATACTAC
CGAAGGTTCACACCAGAAATAGTAGATAGACCTAAAATCAGAGGACAAGCGGGCAGAATGAATTATTATT
GGACACTGTTAGATCAAGGAGACACCATAACTTTTGAAGCCACTGGGAACTTAATAGCACCGTGGTACGC
TTTCGCACTGAATAAGGGCTCTGGTTCTGGAATTATGATTTCGGATGCACAGGTTCACAATTGTACTACA
AAGTGCCAAACCCCTCATGGGGCCTTGAACAGTAATCTTCCTTTTCAGAACGTACATCCCATCACTATTG
GAGAATGCCCCAAATATGTTAAAAGCACCCAACTAAGAATGGCAACAGGATTAAGGAACGTCCCCTCTAT
TCAATCCAGAGGACTTTTCGGAGCAATTGCTGGATTCATTGAAGGAGGATGGACAGGAATGATAGATGGA
TGGTATGGGTATCACCACCAAAATGAGCAAGGATCTGGTTACGCAGCTGATCAGAAAAGCACACAAAATG
CTATTGACGGGATCAGCAACAAAGTGAACTCAGTAATTGAAAAAATGAATATTCAATTTACTTCAGTGAA
CAAGGAGTTCAATAATCTAGAGAAAAGGATTGAGAATTTGAATAAGAAAGTCGATGATGGATTTTTGGAT
GTTTGGACATATAACGCTGAGTTGCTCATTTTGCTCGAGAATGAAAGGACTCTAGATTTCCATGACTTTA
ACGTAAAAAATTTATATGAAAAGGTCAAATCGCAATTGAGGAACAATGCCAAAGAAATCGGGAATGGTTG
TTTTGAGTTCTATCACAAATGCGATAATGAATGCATGGAGAGCGTAAGAAATGGCACATATAATTATCCC
AAATATTCAGAAGAATCCAAATTGAATAGAGAAGAGATAGACGGTGTGAAACTAGAATCAATGGGAGTTC
ACCAGATTTTGGCGATCTACTCCACAGTCGCCAGTTCCCTGGTCTTGTTAGTCTCCCTGGGGGCAATCAG
CTTCTGGATGTGTTCTAATGGATCATTGCAGTGCAGAATATGCATTTAA
>cds:CAC86607 A/swine/Italy/3364/00 2000// HA
ACTGCACTGAAAGCTGACACCATTTGTGTAGGCTACCATGCTAACAATTCCACAGACACTGTCGACACAA
TACTGGAGAAGAATGTGACTGTTACCCATTCAGTTAACTTACTAGAAACCAGCCATAATGGAAAACTCTG
CAGCCTGAATGGAAAGGCCCCCTTACAACTAGGGAATTGCAACGTAGCAGGATGGATCCTTGGCAACCCA
GAATGTGACCTGCTGCTCACAGCGAATTCGTGGTCTTACATAATAGAGACTTCAAATTCAAAAAATGGAG
CATGCTACCCCGGAGAATTCGCTGATTATGAAGAATTAAGGGAGCAGCTGAGTACAGTTTCTTCATTTGA
AAGATTTGAAATTTTCCCAAAAGCAACCTCATGGCCAAATCATGATACAACCAGAGGTACCACAGTTTCA
TGCTCCCACTCTGGAGCCAACAGTTTTTATCGGAACTTGCTATGGATTGTAAAGAAAGGAAACTCCTATC
CTAAGCTCAGCAAGTCATACACAAACAACAAAGGAAAAGAAGTGCTTGTAATCTGGGGAGTGCACCACCC
TCCGACTGACAGTGACCAACAAACCCTCTACCAGAATAATCATACATATGTTTCAGTTGGATCATCAAAA
TACTACCAAAGGTTCACACCAGAAATAGTAGCCAGACCTAAAGTCAGAAAACAAGCAGGCAGAATGAATT
ATTATTGGACACTGTTAGATCAAGGCGACACCATAACTTTTGAAGCCACTGGGAACTTAATAGCACCATG
GCACGCATTTGCATTGAATAAGGGCTCTAGTTCCGGAATTATGATGTCGGATGCTCATGTTCACAATTGC
ACTACAAAGTGCCAAACTCCTCATGGGGCCTTGAAAAGCAATCTTCCTTTTCAGAACGTACATCCCATCA
CTATTGGAGAATGCCCCAAATATGTTAAAAGCACTCAACTAAGAATGGCAACAGGATTAAGGAACATCCC
CTCTATTCAATCN
>cds:CAC86608 A/swine/Italy/1498-2/97 1997// HA
ACATTCACTGCGCTGAAAGCTGACACCATCTGTGTAGGATACCATGCCAACAACTCCACAGACACTGTCG
ACACAATACTGGAGAAAAATGTGACTGTTACCCATTCAGTTAATTTACTAGAAAACAGCCACAATGGAAA
ACTCTGCAGCCTGAATGGAATATCCCCCTTACAATTGGGGAATTGCAACGTAGCAGGATGGATCCTTGGC
AACCCAGAATGTGACTTGTTACTCACAGCGAATTCGTGGTCTTACATAATAGAGACTTCAAATTCAGAAA
ATGGAACATGCTACCCCGGAGAATTCTCTGATTATGAGGAATTAAGGGAACAACTGAGTTCAGTTTCTTC
ATTTGAGAGGTTTGAAATTTTCCCAAAAGCAACCTCATGGCCAAATCATGAGACAACCAAAGGTGTCACA
GCTTCATGCCCCCACGCTGGAGCCCACAGTTTTTATCGGAATTTGCTATGGATAATAAAGAAGGGAAACT
CCTATCCTAAACTCAGCAAATCATACACAAACAACAAAGGGAAAGAAGTGCTTGTAATCTGGGGAGTGCA
CCACCCCCCGACTAACAATGACCAACAAACCCTCTATCAGAATGCTAATGCATATGTTTCAGTTGGATCA
TCAAAATACTACCGAAGATTCACACCGGAAATAGCAGCTAGACCTAAAGTCAGAGGACAAGAAGGCAGAA
TGGATTATTATTGGACACTGTTAGATCAAGGAGACACCATAACTTTTGAAGCCACTGGGAACTTAATAGC
ACCATGGTACGCATTCGCATTGAACAAGGGGTCTGGTTCTGGAATTATGGTGTCTGATGCTCAGGTTCAC
AATTGTACTACAAAGTGCCAAACCCCTCATGGGGCCTTGAACAGTAATCTTCCTTTTCAGAACGTGCATC
CCATCACTATTGGAGAATGCCCCAAATATGTTAAAAGCACCCAATTAAGAATGGCAACAGGATTAAGAAA
CGTCCCCTCTATTCAATCCAGAGGACTTTTCGGAGCAATTGCTGGGTTCATTGAAGGAGGATGGACAGGA
ATGATAGATGGATGGTATGGGTATCACCACCAAAATGAGCAGGGGTCTGGTTACGCAGCTGATCAGAAAA
GCACACAAAGTGCAATTGACGGGATCAGCAACAAAGTGAACTCAGTAATTGAAAAAATGAACATCCAATT
TACTTCAGTGGGCAAGGAGTTCAATGATCTAGAGAAAAGGATTGAGAATTTGAATAAGAAGGTCGATGAC
GGTTTTTTGGATGTTTGGACATATAACGCTGAGTTACTCATTTTGCTCGAAAACGAAAGGACTCTAGATT
TCCATGACTCTAACGTAAAAAATTTATATGAAAGGGTCAAATCGCAATTGAGGAACAATGCCAAAGAAGT
CGGGAATGGTTGTTTTGAGTTCTATCACAAATGTGATAACGAATGCATGGAGAGTGTAAAGAATGGCACA
TATAATTATCCCAAATATTCAGAAGAATCCAAATTGAACAGAGAGGAAATAGACGGTGTGAAACTTGAAT
CAATGGGAGTTCACCAGATTTTGGCGATCTACTCCACAGTCGCCAGTTCCCTGGTTTTATTAGTCTCCCT
GGGGGCAATCAGCTTCTGGATGTGTTCTAATGGGTCATTGCAATGCAGAATATGCATTT
>cds:CAC86609 A/swine/Italy/1589/98 1998// HA
ATCTGTGTGGGCTACCATGCTAACAACTCCACAGAAACTGTCGACACAATACTGGAGAAAAATGTAACTG
TTACCCATTCAGTTAATTTACTAGAAAGCAGCCATAATGGAAAACTCTGCAGCCTGAATGGAATAGCCCC
TCTACAACTGGGGAATTGCAACATAGCAGGATGGATCCTTGGCAATCCAGAATGTGACTCGTTACTCACA
GCGAATTCGTGGTCTTACATAATAGAGACTTCAAATTCAGAAAATGGAACATGCTACCCCGGAGAATTCG
CTGATTATGAGGAATTAAGGGAACAGCTGAGTTCAGTTTCTTCATTTGAAAGATTTGAAATTTTCCCAAG
AGCAACCTCATGGCCAAATCATGAGACAACCAAAGGTGCCACAACTTCATGCTCCCACTCTGGAGCCCTC
AGTTTTTATCGAAACTTGCTATGGATAGTAAAGAAGGGAAACTCCTATCCTAAACTCAACAATTCATACA
CAAACAACAGAGGGAAGGAAGTGCTTATAATCTGGGGAGTGCACCACCCTCCGACTAACAGTGACCAACA
AAGCCTCTATCAGAATGCTTACACATATGTTTCAGTTGGATCATCAAAATACTACCGAAGGTTCACACCA
GAAATAGCAGCTAGACCTAAAGTCAGGGGACAAGCAGGCAGAATGAATTATTATTGGACACTGTTAGATC
AAGGGGACACCATAACTTTTGAAGCCACTGGGAACTTAATAGCACCATGGTACGCATTCGCATTGAATAA
GGGCTCTGGTTCTGGAATTATGATATCGGATGCTCAGGTTCACAATTGCACTACAAAGTGCCAAACCCCT
CATGGGGCCTTGAACAGTAATCTTCCTTTTCAGAACGTACATCCCATCAGCATTGGAGAATGCCCCAAAT
ATGTTAAAAGCACCCAACTGAGAATGGCAACAGGATTAAGAGACGTCCCN
>cds:CAC86610 A/swine/Cotes d'Armor/1455/1999 1999// HA
ATGGAAGCAAAACTATTTGTATTATTCTGTGCATTCACTGCACTGAAAGCTGACACCATTTGTGTAGGCT
ACCATGCTAACAATTCCACAGACACTGTCGACACAATACTGGAGAAGAATGTGACTGTTACCCATTCAGT
TAATTTACTAGAAAACAGCCATAATGGAAAACTCTGCAGCCTGAATGGAAAGGTCCCCTTACAACTGGGG
AACTGCAACGTAGCAGGATGGATCCTTGGCAACCCAGAATGTGACTTGCTGCTCACAGCGAATTCGTGGT
CTTACATAATAGAGACTTCAAATTCAAAAAATGGAGCATGCTACCCCGGAGAATTCGCTGATTATGAAGA
ATTAAGGGAGCAGCTGAGTACAGTTTCTTCATTTGAAAGATTTGAAATTTTCCCAAAAGCAACCTCATGG
CCAAATCATGATACAACCAGAGGTACCACAGTTTCATGCTCCCACTCTGGAGCCAACAGTTTTTATCGGA
ACTTGCTATGGATAGTAAAGAAAGGAAACTCCTATCCTAAGCTCAGCAAGTCATACACAAACAACAAAGG
AAAGGAAGTGCTTGTAATTTGGGGAGTGCACCACCCTCCGACTGACAGTGACCAACAAACCCTCTACCAG
AATAATCATACATATGTTTCAGTTGGATCATCCAAATACTACCAAAGGTTCACACCAGAAATAGCAGCCA
GACCTAAAGTCAGAAAACAAGCAGGCAGAATAAATTATTATTGGACACTGTTAGATCAAGGAGACACCAT
AACTTTTGAAGCCACTGGGAATTTGATAGCACCATGGCACGCATTTGCATTGAATAAGGGCTCTAGTTCT
GGAATTATGATGTCGGATGCTCATGTTCACAATTGCACTACAAAGTGCCAAACTCCTCATGGGGCCTTGA
AAAGCAATCTTCCTTTTCAGAACGTACATCCCATCACTATTGGAGAATGCCCCAAATATGTTAAAAGCAC
CCAACTAAGAATGGCAACAGGATTAAGGAATATCCCCTCTATTCAATCCAGAGGACTTTTTGGGGCAATT
GCCGGATTCATTGAAGGAGGATGGACAGGAATGATAGATGGATGGTATGGATATCACCATCAAAATGAGC
AGGGATCTGGTTACGCAGCAGATCAGAAAAGCACACAAATCGCAATTGATGGGATCAGCAACAAAGTGAA
CTCAGTAATTGAAAAAATGAACATTCAATTTACTTCAGTGGGCAAGGAGTTCAATGATCTAGAGAAAAGG
ATTGAGAATTTGAATAAGAAGGTCGATGATGGGTTTTTGGATGTATGGACATATAACGCTGAGTTGCTCA
TTTTACTCGAGAACGAAAGGACTCTAGATTTCCATGACTTTAACGTAAAAAATTTATATGAAAAGGTCAA
ATCACAACTGAGGAACAATGCCAAGGAAATCGGAAATGGCTGTTTTGAGTTCTATCACAAATGTGATAAT
GAATGCATGGAAAGCGTAAAGAATGGCACATATAATTATCCCAAATATTCAGAAGAATCCAAGTTGAATA
GGGAGGAAATAGATGGTGTGAAACTAGAATCAATGGGAATTCACCAGATTTTGGCGATCTACTCCACAGT
CGCCAGTTCCCTGGTCTTGTTAGTCTCCCTGGGGGCAATCAGCTTCTGGATGTGTTCTAATGGGTCATTG
CAATGCAGAATATGCATTTAA
>cds:CAC86333 A/swine/Cotes d'Armor/1121/2000 2000// HA
GACACCATTTGTGTAGGCTACCATGCTAACAATTCCACAGACACTGTCGACACAATACTGGAGAAGAATG
TGACTGTTACCCATTCAGTTAATTTACTAGAAAACAGCCATAATGGAAAACTCTGCAGCCTGAATGGAAA
GGTCCCCTTACAACTGGGGAACTGCAACGTAGCAGGATGGATCCTTGGCAACCCAGAATGCGACTTGCTG
CTCACAGCGAATTCGTGGTCTTACATAATAGAGACTTCAAATTCAAAAAATGGAGCATGCTACCCCGGAG
AATTCGCTGACTATGAAGAATTAAGGGAGCAGCTGAGTACGGTTTCTTCATTTGAAAGATTTGAAATTTT
CCCAAAAGCAACCTCATGGCCAAATCATGATACAACCAGAGGTACCACAGTTGCATGCTCCCACTCTGGA
GCCAACAGTTTTTATCGGAACTTGCTATGGATAGTAAAGAAAGGAAACTCCTATCCTAAGCTCAGCAAGT
CATACACAAACAACAAGGGAAAGGAAGTGCTTGTAATTTGGGGAGTGCACCACCCTCCGACTGACAGTGA
CCAACAAACCATCTACCAGAATAATCATACATATGTTTCAGTTGGATCATCAAAATACTACCAAAGGTTC
ACACCAGAAATAGTAGCCAGACCTAAAGTCAGAGAACAAGCAGGCAGAATAAATTATTATTGGACACTGT
TAGATCAAGGAGACACCATAACTTTTGAAGCCACTGGGAATTTAATAGCACCATGGCACGCATTTGCATT
GAATAAGGGCTCTAGTTCTGGAATTATGATGTCGGATGCTCATGTTCACAATTGCACTACAAAGTGCCAA
ACTCCTCATGGGGCCTTGAAAAGCAATCTTCCTTTTCAAAACGTACATCCCATCACTATTGGAGAATGCC
CCAAATATGTTAAAAGCACCCAACTAAGAATGGCAACAGGATTAAGGAATATCCCCTCT
>cds:CAC86336 A/swine/Cotes d'Armor/1482/1999 1999// HA
TGTACATTCACTACGCTGAAAGCTGACACAATCTGTGTAGGCTATCATGCTAACAATTCCACAGACACTG
TCGACACAATACTGGAAAAGAATGTGACTGTTACCCATTCAGTTAATTTACTCGAAAACAACCATAATGG
AAAACTCTGCAGCCTGAATGGAATAGCCCCCTTACAACTGGGGGATTGCAATGTAGCAGGATGGATCCTT
GGCAACCCAGAATGTGACTCGTTGCTCACAGCGAATTCGTGGTCTTACATAATAGAGACTTCAAATTCAG
AAAATGGAACATGCTACCCCGGGGAATTCGCTGATTATGAAGAGTTAAGGGAGCTGCTGAGTTCAGTTTC
TTCATTTGAAAGGTTTGAAATTTTCCCAAAAGCAACCTCATGGCCAAATCATGAGACAACTAAAGGTGCT
ACAGCTGCATGCTCTCACTCCGGATCCCTCAGTTTTTATCGGAACTTGCTATGGATAGTAAAGAAGGGAA
ACTCCTACCCTAAACTCAGCAAGTCATACACAAACGACAAAAGAAAAGAAGTGCTTGTAATTTGGGGAGT
GCACCACCCTCCAACTAACAATGACCAACAAAGCCTCTATCAAAATGCTGATGCCTATGTTTCAGTTGGA
TCATCAAAATACTACCGAAGATTCACACCAGAAATAGCAGCTAGACCTAAAGTCAGAGGACAAGCAGGCA
GAATGAATTATTATTGGACAATGTTAGATCAAGGGGACACCATAACTTTTGAAGCCACTGGGAACTTAAT
AGCACCATGGTATGCGTTTGCATTGAATAAGGGCTTAAGTTCTGGAATTATAATGTCGGATGCTCCGGTT
CACAATTGCACCACAAAGTGTCAAACCCCTCATGGGGCCTTGAACAGTAATCTTCCTTTTCAGAACGTAC
ATCCCATCACTATTGGAAAATGCCCCAAATATGTTAAAAGCACCCAACTAAGAATGGCAACAGGATTAAG
AAACGTCCCCTCTATTCAATCC
>cds:CAC86337 A/swine/Cotes d'Armor/1488/1999 1999// HA
CTGAAAGCTGACACCATTTGTGTAGGCTACCATGCTAACAATTCCACAGACACTGTCGACACAATACTGG
AGAAGAATGTGACTGTTACCCATTCAGTTAATTTACTAGAAAACAGCCATAATGGAAAACTCTGCAGCCT
GAATGGAAAGGTCCCCTTACAACTGGGGAACTGCAACGTAGCAGGATGGATCCTTGGCAACCCAGAATGT
GACTTGCTGCTCACAGCGAATTCGTGGTCTTACATAATAGAGACTTCAAATTCAAAAAATGGAGCATGCT
ACCCCGGAGAATTCGCTGATTATGAAGAATTAAGGGAGCAGCTGAGTACAGTTTCTTCATTTGAAAGATT
TGAAATTTTCCCAAAAGCAACCTCATGGCCAAATCATGATACAACCAGAGGTACCACAGTTTCATGCTCC
CACTCTGGAGCCAACAGTTTTTATCGGAACTTGCTATGGATAGTAAAGAAAGGAAACTCCTATCCTAAGC
TCAGCAAGTCATACACAAACAACAAAGGAAAGGAAGTGCTTGTAATCTGGGGAGTGCACCACCCTCCGAC
TGACAGTGACCAACAAACCCTCTACCAGAATAATCATACATATGTTTCAGTTGGATCATCAAAATACTAC
CAAAGGTTCACACCAGAAATAGTAGCCAGACCTAAAGTCAGAAAACAAGCAGGCAGAATAAATTATTATT
GGACACTGTTAGATCAAGGAGACACCATAACTTTTGAAGCCACTGGGAATTTAATAGCACCATGGCACGC
ATTTGCATTGAATAAGGGCTCTAGTTCTGGAATTATGATGTCGGATGCTCATGTTCACAATTGCACTACA
AAGTGCCAAACTCCTCATGGGGCCTTGAAAAGCAATCTTCCTTTTCAGAACGTACATCCCGTCACTATTG
GAGAATGCCCCAAATATGTTAAAAGCACCCAACTAAGAATGGCAACAGGATTAAGGAATATCCCCTCTAT
TCAATCCAGAGGACTTTTTGGGGCAATTGCCGGATTCATTGAAGGAGGATGGACAGGAATGATAGATGGA
TGGTATGGATATCACCATCAAAATGAGCAGGGATCTGGTTACGCAGCAGATCAGAAAAGCACACAAATCG
CAATTGATGGGATCAGCAACAAAGTGAACTCAGTAATTGAAAAAATGAACATTCAATTTACTTCAGTGGG
CAAGGAGTTCAATGATCTAGAGAAAAGGATTGAGAATTTGAATAAGAAGGTCGATGATGGGTTTTTGGAT
GTATGGACATATAACGCTGAGTTGCTCATTTTACTCGAGAACGAAAGGACTCTAGATTTCCATGACTTTA
ACGTAAAAAATTTATATGAAAAGGTCAAATCACAACTGAGGAACAATGCCAAGGAAATCGGAAATGGCTG
TTTTGAGTTCTATCACAAATGTGATAATGAATGCATGGAAAGCGTAAAGAATGGCACATATAATTATCCC
AAATATTCAGAAGAATCCAAGTTGAATAGGGAGGAAATAGATGGTGTGAAACTAGAATCAATGGGAATTC
ACCAGATTTTGGCGATCTACTCCACAGTCGCCAGTTCCCTGGTCTTGTTAGTCTCCCTGGGGGCAATCAG
CTTCTGGATGTGTTCTAATGGGTCATTGCAATGCAGAATATGCATTTAA
>cds:CAD57619 A/swine/Italy/110971/2001 2001// HA
TTTGTATTATTCTGTGCATTCACTGCACTGAAAGCTGACACCATTTGTGTAGGCTACCATGCTAACAATT
CCACAGACACTGTCGACACAATACTGGAGAAGAATGTGACTGTTACCCATTCAGTTAATTTACTAGAAAA
CAGCCATAATGGAAAACTCTGCAGCCTGAATGGAAAGGTCCCCTTACAACTGGGGAACTGCAACGTAGCA
GGATGGATCCTTGGCAACCCAGAATGTGACTTGCTGCTCACAGCGAATTCGTGGTCTTACATAATAGAGA
CTTCAAATTCAAAAAATGGAGCATGCTACCCCGGAGAATTCGCTGATTATGAAGAATTAAGGGAGCAGCT
GAGTACAGTTTCTTCATTTGAAAGATTTGAAATTTTCCCAAAAGCAACCTCATGGCCAAATCATGATACA
ACCAGAGGTACCACAGTTGCATGCTCCCACTCTGGAGCCAACAGTTTTTATCGGAACTTGCTATGGATAG
TAAAGAAAGGAAACTCCTATCCTAAGCTCAGCAAGTCATACACAAACAACAAAGGAAAGGAAGTGCTTGT
AATCTGGGGAGTGCACCACCCTCCGACTGACAGTGACCAACAAACCCTCTACCAGAATAATCATGCATAT
GTTTCAGTTGGATCATCAAAATACTACCAAAGGTTCACACCAGAAATAGTAGCCAGACCTAAAGTTAGAG
AACAAGCAGGCAGAATAAATTATTATTGGACACTGTTAGATCAAGGAGACACCATAACTTTTGAAGCCAC
TGGGAATTTAATAGCACCATGGCACGCATTTGCATTGAATAAGGGCTCTAGTTCTGGAATTATGATGTCG
GATGCTCATGTTCACAATTGCACTACAAAGTGCCAAACCCCTCATGGGGCCTTGAAAAGCAATCTTCCTT
TTCAGAACGTACATCCCATCACTATTGGAGAATGTCCCAAATATGTTAAAAGCACCCAACTAAGAATGGC
AACAGGATTAAGGAATATCCCCTCTATTCAATCCAGAGGACTTTTTGGGGCAATTGCGA
>cds:CAD57620 A/swine/Italy/13260/2001 2001// HA
TTTGTGTTATTCTGTGTATTCACTGCGCTGAAAGCTGACACCATTTGTGTAGGCTACCATGCTAACAATT
CCACAGACACTGTCGACACAATACTGGAGAAAAATGTGACTGTTACCCATTCAGTTAATTTACTAGAAAA
CAGCCATAATGGAAAACTCTGCAGCCTGAATGGAAAAGCCCCCCTACAACTGGGGAACTGCAACGTAGCA
GGATGGATCCTTGGCAACCCGGAATGTGACTTGTTGCTCACAGCGAATTCGTGGTCTTACATAATAGAGA
CTTCAAATACAAAAAACGGGAAATGCTACCCCGGAGAATTTGCTGATTATGAGGAATTAAGGGAGCAGCT
AAGTACAGTTTCTTCATTTGAAAGATTTGAAATTTTCCCAAAAGCAACCTCATGGCCAAATCATGAGACA
ACCAAAGGTACCACAACTGCGTGCTCCCACTCTGGAGTCAGCAGTTTTTATCGAAACTTGCTGTGGATAG
TAAAGAAGGGAAACTCCTATCCTAAGCTTAGCAAGTCATACACAAACAACAAAGGAAAAGAAGTGCTTGT
AATTTGGGGAGTGCACCATCCCCCGACTAACAGTAACCAACAAGCCCTCTACCAGAATGCTCATACATAT
GTTTCAGTTTGGTCATCAAAATACTACCGAAGATTCACACCAGAAATAGCAGCTAGACCTAAAGTCAGAG
AACAAGCGGGCAGAATGAATTATTATTGGACACTGTTAGATCAAGGAGACACCATAACATTTGAAGCCAC
TGGGAACTTAATAGCACCATGGTACGCATTTGCTTTGAATAAGGACTCTAATTCTGGGATCTTGATTTCG
GATGCTCATGTTCACAATTGCACTACAAAGTGCCAAACCCCTCATGGGGCCTTGAAAAGTAATCTTCCTT
TTCAGAACGTACATCCCATCACTATTGGAGAATGTCCTAAATATGTTAAAAGCACTCAACTAAGAATGGC
AACAGGATTAAGAAACATCCCCTCTATTCAATCCAGAGA
>cds:CAD57621 A/swine/Italy/10951/2001 2001// HA
CTGAAAGCTGACACCATCTGTGTGGGATACCATGCTAACAACTCCACAGAAACTGTCGACACAATACTGG
AGAAAAATGTAACTGTTACCCATTCAGTTAATTTACTAGAAAGCAGCCATAATGGAAAACTCTGCAGCCT
GAATGGAATAGCCCCTCTACAACTGGGGAATTGCAACATAGCAGGATGGATCCTTGGCAATCCAGAATGT
GACTCGTTACTCACAAAGAATTCGTGGTCTTACATAATAGAGACTTCAAATTCAGAAAATGGAACATGCT
ACCCCGGAGAATTCGCTGACTATGAGGAATTAAGGGAACAGCTGAGTTCAGTTTCTTCATTTGAAAGATT
TGAAATTTTCCCAAGGGCAACCTCATGGCCAAATCATGAGACAACCAAAGGTACCACAGCTGCATGCTCC
CACTCTGGAGCCCGAAGTTTTTATCGAAACTTGCTATGGATAGTAAAGAAGGGAAACTCCTATCCTAAAC
TCAACAATTCCTACACAAACACCAGGGGGAAGGAAGTGCTTATAATCTGGGGAGTGCACCACCCTCCAAC
TGACAGTGACCAACAAAGACTCTATCAGAATGCTAACACATATGTTTCAGTTGGATCATCAAAATACTAC
CGAAGGTTCACACCAGAAGTAGCAGCCAGACCTGAAGTCAGAGGACAAGCAGGAAGAATGAATTATTATT
GGACACTGTTAGATCAAGGGGACACCATAACTTTTGAAGCCACTGGGAACTTAATAGCACCATGGTACGC
ATTCGCATTGAATAAGGGCACTGGTTCTGGAATTATGATATCGGATGCTCAGGTTCACAATTGCACTACA
AAGTGCCAAACCCCTCATGGGGCCTTGAACAGTAATCTTCCCTTCCAGAACGTACATCCCACCAGCATTG
GAGAATGCCCCAAATATGTTAAAAGCACCCAACTAAGAATGGCAACAGGATTAAGAAACGTCCCCTCTGT
TCAATCCAGAGGACTTTTCGGAGCAATTGCN
>cds:CAD57622 A/swine/Italy/3088/00 2000// HA
TTCTGTATATTCACTGCGCTGAAAGCTGACACCATCTGTGTGGGCTACCATGCCAACAACTCCACAGAAA
CTGTCGACACAATACTGGAGAAAAATGTAACTGTTACCCATTCAGTTAATTTACTAGAAAGCAGCCATAA
TGGAAAACTCTGCAGCCTGAATGGAATAGCCCCTCTACAACTGGGGAATTGCAACATAGCAGGATGGATC
CTTGGCAATCCAGAATGTGACTCATTACTCACAGCGAATTCGTGGTCTTACATAATAGAGACTTCAAATT
CAGGAAATGGAACATGCTACCCCGGAGAATTCGCTGATTATGAGGAGTTAAGGGAACAGCTGAGTTCAGT
TTCTTCATTTGAAAGATTTGAAATTTTCCCAAGAGCAACCTCATGGCCAAATCATGAGACAACCAAAGGT
GTCACACCTGCATGCTCCCACTCTGGAGCCCGCAGTTTTTATCGAAACTTGCTATGGATAGTAAAGAAGG
GAAACTCCTATCCTAAACTCAACAATTCATACACAAACAACAGAGGGAAGGAAGTGCTTATAACCTGGGG
AGTGCACCACCCTCCGACTAACAGTGACCAACAAAGCCTCTATCAGAATGCTTACACATATGTTTCAGTT
GGATCATCAAAATACTACCGAAGGTTCACACCAGAAATAGCAGCTAGACCTAAAGTCAGGGGACAAGCAG
GCAGAATGAATTATTATTGGACACTGTTAGATCAAGGGGACACCATAACTTTTGAAGCCACTGGGAACTT
AATAGCACCATGGTACGCATTCGCATTGAATAAGGGCTCTGGTTCTGGAATTATGATATCGGATGCTCAG
GTTCACAATTGCACTACAAAGTGCCAAACCCCTCATGGGGCCTTGAACAGTAATCTTCCTTTTCAGAACG
TACATCCCATCAGCATTGGAGAATGCCCCAAATATGTTAAAAGCACCCAACTAAGAATGGCAACAGGATT
AAGAAACGTCCCCTCTGTTCAATCCAGAG
>cds:CAD57623 A/swine/Cotes d'Armor/736/2001 2001// HA
TTCTGTGCATTCACTGCACTGAAAGCTGACACCATTTGTGTAGGCTACCATGCTAACAATTCCACAGACA
CTGTCGACACGATACTGGAGAAGAATGTGACTGTTACCCATTCAGTTAATTTACTAGAAAACAGCCATAA
TGGAAAACTCTGCAGCCTGAATGGGAAGGTCCCCTTACAACTGGGGAATTGCAACGTAGCAGGATGGATC
CTTGGCAACCCAGAATGTGACTTGCTGCTCACAGCGAATTCGTGGTCTTACATAATAGAGACTTCAAATT
CAAAAAATGGAGCATGCTACCCCGGAGAATTCGCTGATTATGAAGAATTAAGGGAGCAGCTGAGTACAGT
TTCTTCATTTGAAAGATTTGAAATTTTCCCAAAAGCGACCTCATGGCCAAATCATGATACAACCAGGGGT
ACCACAGTTGCATGCTCCCACTCTGGAGCCAACAGTTTTTATCGGAACTTGCTATGGATAGTAAAGAAAG
GAAACTCCTATCCTAAGCTCAGCAAGTCATACACAAACAACAAAGAAAAGGAAGTGCTTGTAATTTGGGG
AGTGCACCATCCTCCGACTGACAGTGACCAACAAACCCTCTACCAGAATAGTCATACATATGTTTCAGTT
GGATCATCAAAATACTACCAAAGGTTCACACCAGAAATAGTAGCCAGACCTAAAATCAGAGGACAAGCAG
GCAGAATAAATTATTATTGGACACTGTTAGATCAAGGAGACACCATAACTTTTGAAGCCACTGGGAATTT
AATAGCACCATGGCACGCATTTGCATTGAATAAGGGCTCTAGTTCTGGAATTATGAAGTCGGATGCTCAT
GTTCACAATTGCACTACAAAGTGCCAAACTCCTCATGGGGCCTTGAAAAGCAATCTTCCTTTTCAGAACG
TACACCCCATCACTATTGGAGAATGCCCCAAATATGTTAAAAGCACCCAACTAAGAATGGCAACAGGATT
AAGGAATATCCCCTCTATTCAATCCAGAGGA
>cds:AAT00438 A/swine/Belgium/1/1998 1998// HA
ATGGAAGCAAAACTGTTTGTATTATTCTGTGTATTCAATGCGCTGAAAGCTGACACCATTTGTGTAGGCT
ACCATGCTAACAATTCCACAGACACTGTCGACACAATACTGGAGAAAAATGTGACTGTTACCCATTCAGT
TAATTTACTAGAAAACAGCCATAATGGAAAACTCTGCAGCCTGAATGGAAAAGCCCCCCTACAACTGGGG
AACTGCAACGTAGCAGGATGGATCCTTGGCAACCCAGAATGTGACTTGTTGCTCACAGCGAATTCATGGT
CTTACATAATAGAGACTTCAAATTCAAAAAATGGAAAATGCTACCCCGGAGAATTCGCTGATTATGAGGA
ATTAAGGGAGCAGCTGAGTACAGTTTCTTCATTTGAAAGATTTGAAATTTTCCCAAAAGCAACCTCATGG
CCAAATCATGAGACAACCAAAGGTATCACAACTGCATGCTCCCACTCTGGAGCCAGCAGTTTTTACCGGA
ACTTGCTATGGATAGTAAAGAAGGGAAACTCCTATCCTAAGCTCAGCAAGTCATACACAAACAACAAAGG
AAAAGAAGTGCTTGTAATCTGGGGAGTGCACCACCCTCCGACTAACAGTGACCAACAAACCCTCTACCAG
AATGCTTATACATATGTTTCAGTTGAATCATCAAAATACTACCGAAGGTTCACACCAGAAATAGCAGCTA
GACCTAAAGTCAGAGAACAAGCAGGCAGAATGAATTATTATTGGACACTGTTAGATCAAGGAGACACCAT
AACATTTGAAGCCACTGGGAACTTAATAGCACCATGGTACGCATTTGCTTTGAATAAGGGCTCTAATTCT
GGAATTATGATGTCGGATGCTCATGTTCACAATTGCACTACAAAGTGCCAAACTCCTCATGGGGCCTTGA
AAAGTAATCTTCCTTTTCAGAACGTACATCCCATCACTATTGGAGAATGCCCTAAATATGTTAAAAGCAC
CCAACTAAGAATGGCAACAGGATTAAGAAACGTCCCCTCTATCCAATCCAGA
>cds:AAT12706 A/swine/Taichung/200-8/2002 2002// HA
TACCCAGGAGATTTCATCGATTATGAAGAGCTGAGAGAGCAGTTAAGCTCAGTGTCATCATTTGAAAGAT
TCGAGATATTCCCCAAGGCAAGTTCATGGCCCAATCATGAAACTAACAAAGGAGTAACGGCAGCATGTCC
TTATGCTGGAGCAAACAGCTTCTACAGAAATTTAATATGGCTGGTGAAAAAGGGAAATTCATACCCTAAA
CTCAACAAATCCTATGTTAACAATAAGGGGAAAGAAGTTCTTGTGCTATGGGGCATCCACCATCCATCTA
CCAGTAACGATCAACAAAGTCTCTATCAAAATGCAGATGCCTATGTTTTTGTGGGGTCATCAAAGTATAA
TAAGAGATTCAAGCCTGAAATAGCAACAAGACCCAAAGTGAGAGGTCAAGCAGGGAGAATGAACTATTAC
TGGACACTAGTAGAGCCTGGAGACACAATAACATTCGAAGCAACTGGAAATCTAATAGTACCAAGGTATG
CCTTCGCAATGAATAGAGGTTTTGGATCTGGTATTATAATTTCAGATATACCAGTTCATGATTGCAATAC
GACCTGTCAAACACCCAAAGGTGCTATCAACACCAGCCTCCCATTTCAGAATATACACCCAGTCACGATT
GGAGAATGTCCAAAATATGTCAGAAGCACAAAATTGAGAATGGCTACAGGATTGAGGAACATTCCATCAA
TTCAATCTAGAGGTCTATTTGGAGCCATTGCTGGTTTTATTGAGGGAGGATGGACAGGAATGATAGACGG
ATGGTATGGTTATCACCATCAAAATGAGCAGGGATCAGGATTTGCAGCTGATCGGAAGAGTACACAAAAT
GCCATCGATGGGATAACTAATAAAGTAAACTCTGTTATTGAAAAGATGAACACACAGTTTACAGCAGTGG
GTAAAGAATTTAACCACTTAGAAAAAAGAATAGAGAATTTAAACAAAAAA
>cds:AAU09400 A/swine/IDT/Re230/1992 1992// HA
GGCAACCCAGAATGTGACCTGTTGCTCACAGCGAATTCGTGGTCTTACATAATAGAGACTTCAAATTCAG
AAAATGGAACATGCTACCCCGGAGAATTCGCTGATTATGAGGAATTAAGGGAGCAACTGAGTTCAGTTTC
TTCATTTGAAAGGTTTGAAATTTTCCCAAAAGCAACCTCATGGCCAAATCATGAGACAACCAAAGGTGTC
ACAGCTGCATGCTCCAACTCTGGAGCCCTCAGTTTTTATCGGAACTTGCTATGGATAGTAAAGAAGGGAA
ACTCCTATCCTAAGCTCAGCAAGTCATACACAAACAACAAAGGGAAAGAAGTGCTTGTAATCTGGGGAGT
GCACCACCCTCCGACTAACAATGACCAACAAAGCCTCTATCAGAATGCTGATACATATGTTTCAGTTGGA
TCATCAAAATACTACCGAAGGTTCACACCAGAAATAGCAGCTAGACCTAAAGTCAGAGGACAAGCAGGCA
GAATGAACTATTATTGGACGCTGTTAGATCAAGGAGACACCATAACTTTTGAAGCCACTGGGAACTTAAT
AGCACCATGGTACGCATTCGCATTGAATAAGGGCTCTGGTTCTGGAATTATGATGTCGGATGCTCAGGTT
CACAATTGTACTACAAAGTGCCAAACCCCCCATGGGGCCTTGCACAGTAATCTTCCTTTTCAGAACGTAC
ATCCCATCACTATTGGAGAATGCCCCAAATATGTTAAAAGCACCCAACTAAGAATGGCAACAGGATTAAG
GAACGTCCCCTCTATTCAATCCAGAGGACTCTTCGGAGCAATTGCTGGATTCATTG
>cds:AAU25851 A/swine/Saskatchewan/18789/02 2002// HA
ATGGAAGCAAAACTGTTCGTACTATTCTGTACATTCACTGTACTGAAAGCTGACACTATCTGTGTGGGCT
ACCATGCAAACAACTCTACAAACACTGTTGATACAGTACTGGAAAAGAACATAACTGTGACTCACTCAGT
GAATTTGCTCGAAGACAGCCATAATGGGAAGCTCTGCAGTCTGAATGGGATAGCTCCTTTACAATTGGGG
AAGTGTAATGTAGCGGGATGGCTCCTGGGCAACCCAGAATGTGACCTTCTACTCACTGCAAACTCATGGT
CCTATATAATAGAGACGTCCAATTCAGAGAACGGGACATGCTATCCTGGTGAGTTCATAGATTATGAGGA
ATTAAGGGAGCAATTGAGTTCGGTTTCTTCATTTGAAAAGTTTGAAATTTTCCCCAAGGCAAACTCATGG
CCAAACCATGAGACAACTAAAGGTGTTACAGCTGCCTGCTCTTACTCTGGGGCCAGCAGTTTTTACCGAA
ATTTGCTGTGGATAACAAAGAAGGGAACTTCATATCCAAAACTCAGCAAGTCATACACGAACAATAAAGG
GAAAGAAGTGCTTGTGCTCTGGGGAGTGCACCATCCTCCGACCACCAGTGATCAACAGAGTATATACCAG
AACACTGATGCATACGTCTCAGTTGGGTCATCAAAGTACAACCGAAGATTCACTCCAGAGATAGCAGCTA
GACCCAAAGTTAGAGGACAGGCAGGCAGGATGAACTATTATTGGACACTACTAGACCAAGGAGACACCAT
AACATTTGAGGCCACTGGGAATCTGATAGCACCATGGTATGCCTTCGCACTAAATAAGGGGTCAGACTCA
GGGATTATAACATCAGATGCTCCAGTTCACAATTGCGACACAAGGTGCCAAACCCCTCACGGGGCGTTGA
ACAGTAGCCTCCCTTTTCAGAATGTGCATCCTATCACCATTGGAGAATGTCCCAAATATGTCAAGAGCAC
CAAGCTAAGAATGGCAACAGGACTAAGAAATGTCCCATCCATTCAATCCAGAGGACTGTTTGGAGCAATT
GCCGGATTCATTGAGGGAGGATGGACAGGCATGATAGATGGGTGGTATGGGTACCACCACCAGAATGAGC
AAGGATCAGGGTATGCCGCTGATCAGAAAAGCACACAGAATGCAATCGACGGAATAACTAACAAGGTGAA
TTCGGTAATTGAGAAAATGAACACTCAATTCACTGCAGTGGGTAAGGAATTCAACAATCTAGAGAGGAGA
ATTGAAAATCTGAATAGGAAAGTCGATGATGGGTTCCTGGATGTTTGGACATACAATGCTGAACTGCTCG
TTCTACTGGAGAATGAAAGAACTCTGGACTTTCATGATTCCAATGTGAGGAATTTGTATGAAAAGGTCAG
ATCACAACTGAGGAATAACGCCAAAGAACTTGGAAATGGTTGCTTTGAGTTCTATCACAAGTGTGATGAT
GAATGCATGGAAAGTGTGAAGAACGGCACATATGACTATCCCAAATATTCAGAAGAGTCTAAATTGAATC
GGGAAGAAATAGACGGAGTGAGACTAGAATCGATGGGAGTTTACCAAATTTTGGCGATCTATTCCACAGT
CGCCAGTTCTCTAGTCTTGTTAGTCTCCCTGGGGGCAATCAGCTTCTGGATGTGTTCTAATGGGTCATTG
CAATGCAGAATATGCATTTAG
>cds:AAY56898 A/swine/Guangdong/2/2001 2001// HA
ATGAAGGCAATACTAGTGTTCTTGCTATATACATTTGCGACCGCAAATGCAGACACACTATGTATAGGTT
ACCATGCAAATAATTCAACTGACACTGTTGACACAGTATTAGAAAAGAATGTAACAGTAACACACTCTGT
TAACCTTCTAGAAGACAGACATAACGGAAAACTATGTAAACTAAGAGGGGTAGCTCCATTGCATTTGGGT
AAATGTAACATTGCTGGATGGCTCCTGGGAAATCCAGAGTGTGAATTACTATTCACAGCAAGCTCATGGT
CTTACATTGTGGAGACATCTAACTCAGATAATGGGACATGTTACCCAGGAGATTTCATCAATTATGAAGA
GCTAAGAGAGCAATTGAGCTCAGTGTCATCATTTGAAAGATTTGAGATGTTCCCCAAGTCAAGTTCATGG
CCCAATCATGAAACGAACAGAGGTGTGACAGCAGCATGTCCTTATGCTGGAGCAAACAGCTTCTACAGAA
ATTTAATATGGCTTGTAAAAAAAGAAAATTCATACCCAAAGCTAAGCAAATCCTATATTAACAATAAGGA
GAAGGAGGTCCTCGTGCTATGGGGAATTCACCATCCACCTACCAGTGCTGACCAACAAAGTCTCTACCAG
AATGCAGATGCCTATGTTTTTGTGGGGTCATCAAAATACAACAAGAAATTCAGGCCAGAAATAGCAGCAA
GACCCAAGGTGAGAGGTCAAACAGGGAGAATGAACTACTACTGGACACTAGTAGAACCTGGAGATACAAT
AACATTCGAAGCAACTGGAAATCTAGTGGTACCAAGATATGCCTTCGCAATGAAAAGAGGTTCTGGATCT
GGTATTATCATTTCAGATACACCAGTCCACGATTGCAACACGACTTGTCAAACACCCAAAGGTGCTATAA
ACACCAGCCTTCCATTCCAGAATATACATCCAGTTACAATTGGAGAATGTCCAAAATATGTCAAAAGCAC
AAATTTGAGAATGGCTACAGGATTAAGAAATATCCCGTCTATTCAATCTAGAGGCCTGTTTGGAGCTATT
GCTGGCTTTATTGAAGGGGGATGGACAGGAATGATAGATGGATGGTACGGTTATCACCATCAAAATGAGC
AAGGATCAGGATATGCAGCCGACCGAAAGAGCACACAGAATGCCATTGACGGGATCACTAACAAAGTAAA
TTCTGTTATTGAAAAGATGAACACACAATTCACAGCAGTGGGTAAAGAATTCAACCATCTGGAAAAAAGA
ATAGAGAATTTAAACAAAAAAGTTGATGATGGTCTTCTGGATGTTTGGACTTATAATGCCGAACTGTTGG
TTCTATTAGAAAATGAAAGAACTTTGGATTACCATGATTCAAATGTGAAGAACCTATATGAGAAAGTAAG
AAGCCAGCTAAAAAACAATGCCAAGGAAATTGGAAATGGCTGCTTTGAATTTTACCACAAATGTGATGAC
ACGTGTATGGAGAGCGTCAGAAATGGAACTTATGATTATCCAAAATACTCAGAAGAAGCAAAACTAAACA
GAGAGGAGATAGATGGGGTAAAGCTGGAATCAACAAGGATTTACCAAATTTTGGCGATCTACTCAACTGT
CGCCAGTTCATTGGTACTGTTAGTCTCCCTGGGGGCAATCAGTTTCTGGATGTGCTCCAATGGGTCTTTA
CAGTGCAGAATATGCATCTGA
>cds:AAZ15838 A/swine/Bad Langensalza/59/84 1984// HA
TTGCTCACAGCGAATTCATGGTCTTACATAATAGAGACTTCAAATTCAGAAAATGGAACATGCTACCCCG
GAGAATTCATTGATTATGAGGAATTAAGGGAGCAGCTGAGTTCAGTGTCTTCATTTGAAAGGTTTGAAAT
TTTCCCAAAAGCAAACTCATGGCCAAATCATGAGACAACCAAAGGTGCCACAGCTGCATGCCCTTACTCT
GGAGCCCGCAGTTTTTATCGGAATTTGCTATGGATAGTAAAGAAGGGAAATTCCTATCCTAAACTCAGCA
AATCATACACAAACAACAAAGGGAAAGAAGTGCTTGTAATCTGGGGAGTGCACCACCCTCCAACTACCAA
TGACCAACAAAGCCTCTATCAGAATGCTGATGCATATGTTTCAGTTGGATCATCAAAATACTACCGAAGG
TTCACACCAGAAATAGCAGCTAGACCTAAAGTCAGAGGACAAGCAGGCAGAATGAATTATTATTGGACAC
TGTTAGATCAAGGGGACACCATAACGTTTGAAGCCACTGGGAACTTAATAGCACCATGGTACGCCTTTGC
ATTGAATAAGGGCTCTGGTTCTGGAATTATAATGTCGGATGCTCCGGTTCACAATTGTGATACAAAGTGC
CAAACCCCTCATGGGGCCTTGAACAGTAGTCTTCCTTTTCAGAACGTACATCCCATCACTATTGGAGAAT
GCCCCAAATATGTTAAAAGCACTAAACTGAGAATGGCAACAGGACTAAGGAACGTCCCCTCTATTCAATC
CAGAGGACTTTTCGGAGCAATTGCTGGATTCATTGAAGGAGGATGGACAGGAATGATAGAT
>cds:AAZ15839 A/swine/Potsdam/123/81 1981// HA
TTGCTCACAGCGAATTCATGGTCTTACATAATAGAGACTTCAAATTCAGAAAATGGAACATGCTACCCCG
GAGAATTCATTGATTATGAGGAATTAAGGGAGCAGCTGAGTTCAGTGTCTTCATTTGAAAGGTTTGAAAT
TTTCCCAAAAGCAAACTCATGGCCAAATCATGAGACAACCAAAGGTGTTACAGCTGCATGTTCTTACTCT
GGAGCCCTCAGTTTTTATCGGAATCTGCTATGGATAGTAAAGAAGGGAAATTCCTATCCTAAACTCAGCA
AATCATACACAAACAACAAAGGGAAAGAAGTGCTTGTAATCTGGGGAGTGCACCACCCTTCAACTACCAA
TGACCAACAAAGCCTCTATCAGAATGCTGATGCATATGTTTCAGTTGGATCATCAAAATACAACCGAAGG
TTCACACCAGAAATAGCAACTAGACCTAAAGTCAAAGGACAAGCAGGCAGAATGAATTATTATTGGACAT
TGTTAGATCAAGGAGACACCATAACGTTTGAAGCCACTGGGAACTTAATAGCACCATGGTACGCCTTCGC
ATTGAATAAGGGCTCTGGTTCTGGAATTATAACGTCGGATGCTCCGGTTCACAATTGTGATACAAAGTGC
CAAACCCCTCATGGGGCCTTGAACAGTAGTCTTCCTTTTCAGAACGTACATCCCATCACTATTGGAGAAT
GCCCCAAATATGTTAAAAGCACCAAACTGAGAATGGCAACAG
>cds:AAZ15840 A/swine/Potsdam/15/81 1981// HA
TTGCTCACAGCGAATTCATGGTCTTACATAATAGAGACTTCAAATTCAGAAAATGGAACATGCTACCCCG
GAGAATTCATTGATTATGAGGAATTAAGGGAGCAGCTGAGTTCAGTGTCTTCATTTGAAAGGTTTGAAAT
TTTCCCAAAAGCAAACTCATGGCCAAATCATGAGACAACCAAAGGTGTTACAGCTGCATGCTCTTACTCT
GGAGCCCGCAGTTTTTATCGGAATTTGCTATGGATAGTAAAGAAGGGAAATTCCTATCCTAAACTCAGCA
AATCATACACAAACAACAAAGGGAAAGAAGTGCTTGTAATCTGGGGAGTGCACCACCCTCCAACTACCAA
TGACCAACAAAGCCTCTATCAGAATGCTGATGCATATGTTTCAGTTGGATCATCAAAATACAACCGAAGG
TTCACACCAGAAATAGCAGCTAGACCTAAAGTCAAAGGACAAGAAGGCAGAATGAATTATTATTGGACAT
TGTTAGATCAAGGAGACACCATAACGTTTGAAGCCACTGGGAACTTAATAGCACCATGGTACGCCTTCGC
ATTGAATAAGGGTTCTGGTTCTGGAATTATAACGTCGGATGCTCCGGTTCACAATTGTGATACAAAGTGC
CAAACCCCCCATGGGGCCTTGAACAGTAGTCTTCCTTTTCAGAACGTACATCCCATCACTATTGGAGAAT
GCCCCAAATATGTTAAAAGCACCAAACTGAGAATGGCAACAGGACTAAGGAACGTCCCCTCTATTCAATC
CAGAGGACTTTTCGGAGCAATTGCTGGATTCATTGAAGGAGGATGGACAGGAATGATAGAT
>cds:AAZ15841 A/swine/Schwerin/103/89 1989// HA
TTGCTCACAGCGAATTCATGGTCTTACATAATAGAGACTCCAAATTCAGAAAATGGAACATGTTACCCAG
GAGAATTCACTGATTATGAGGAATTAAGAGAGCAGCTGAGTTCAATTTCTTCATTTGAAAGGTTTGAAAT
TTTCCCAAAAGCAACCTCATGGCCAAATCATGAGACAACCAAAGGTACCACAGCTGCATGCTCTCACTCT
GGAGCCCACAGTTTTTATCGGAACTTGCTATGGATAGTAAAGAAGGGAACCTCCTATCCTAAGCTCAGCA
AATCATACACAAACAACAAAAGGAAAGAAGTGCTTGTAATCTGGGGAGTGCACCACCCTCCAACTACCAA
TGACCAACAAAGCCTCTATCAAAATGCTGATGCATATGTTTCAGTTGGATCGTCAAAATACTACAGAAGG
TTCACACCAGAAATAGCAGCTAGACCTAAAGTCAACGGACAAGCAGGCAGAATGAATTATTATTGGACAC
TGTTAGATCAAGGAGACACCATAACCTTTGAAGCCACTGGAAACTTAATAGCACCATGGTACGCCTTCGC
ATTGAATAAAGGCTCTGATTCTGGAATTATAATGTCGGATGCTCCGGTTCACAATTGTGACACAAAGTGC
CAAACCCCTCATGGGGCATTGAACAGTAGTCTTCCTTTTCAGAACGTACATCCCATCACTATTGGAGAAT
GCCCCAAATATGTTAAAAGCACCCAACTGAGAATGGCAACAGGATTAAGGAACGTCCCCTCTATTCAATC
CAGAGGACTTTTCGGAGCAATTGCTGGATTCATTGAAGGAGGATGGACAGGAATGATAGAT
>cds:AAZ15842 A/swine/Schwerin/182/87 1987// HA
TTGCTCACAGTGAATTCATGGTCTTACATAATAGAGACTTCAAATTCAGAAAATGGAACATGCTACCCCG
GAGAATTCGCTGATTATGAGGAATTAAGGGAGCAGCTGAGTTCAGTTTCTTCATTTGAAAGGTTTGAAAT
TTTCCCAAAAGCAACCTCATGGCCAAATCATGAGACAACCAAAGGTGCCACAGCTGCATGCTCTCACTCT
GGAGCCCTCAGTTTTTATCGGAACTTGCTATGGATAGTAAAGAAGGGAAACTCCTATCCTAAGCTCAGCA
AATCATACACAAACAACAAAAGGAAAGAAGTGCTTGTAATCTGGGGAGTGCACCACCCTCCAACTACCAA
TGACCAACAAAGCCTCTATCAGAATGCTGATGCATATGTTTCAGTTGGATCATCAAAATACTACCGAAGG
TTCACACCAGAAATAGCAGCCAGACCTAAAGTCAAAGGACAAGCAGGCAGAATAAATTATTATTGGACAC
TGTTAGATCAAGGAGACACAATAACTTTTGAGGCCACTGGGAACTTAATAGCACCATGGTACGCCTTCGC
ATTGAATAAGGGCTTTGGTTCTGGAATTATAATGTCGGATGCTCCGGTTCACAATTGTGATACAAAGTGC
CAAACCCCTCATGGGGCATTGAACAGCAGTCTTCCTTTTCAGAACGTACATCCCATCACTATTGGAGAAT
GCCCCAAATATGTTAAAAGCACCCAACTGAGAATGGCAACAGGATTAAGGAACGTCCCCTCTATTCAATC
CAGAGGACTTTTCGGAGCAATTGCTGGATTCATTGAAGGAGGATGGACTGGAATGATAGAT
>cds:AAZ15843 A/swine/Potsdam/282/90 1990// HA
TTACTCGCTGCGAATTCATGGTCTTACATAATAGAGACTTCAAATTCAGAAAATGGAACATGCTACCCCG
GAGAATTCATTGATTATGAGGAATTAAGGGARCWGCTGAGTTCAGTGTCTTCATTCGAAAGGTTTGAAAT
TTTCCCAAAAGCAAACTCATGGCCAAATCATGATACAACCAAAGGTRCCACAGCTKCATGCTCTTACTCT
GGAGCCCKCAGTTTTTATCGGAACTTRMTATGGATAGTAAAGAAGGGAAAYTCCTATCCTAARCTCAGCA
ASTCATACAYRAACAACAAAGGGAAAGAAGTGCTTGTGATCTGGGGAGTGCACCACCCTCCAACTACCAG
TGACCAACAAAGCCTCTATCAGAATGCTGATGCATATGTTTCAGTTGGATCATCAAAATACTACCGAAGA
TTCACACCAGAAATAGCRGCTAGACCTAAAGTCAGAGGACAAGCAGGCAGAATGAATTATTATTGGACAC
TGTTAGMTCAAGGAGACACCATAACGTTTGAAGCCACTGGGAACTTRATAGCACCATGGTACGCMTTCGC
ATTGAATAAGGGTTCTRGTTCTGGAATTATAATGTCGGATGCTCMRGTTCACAATTGTGATACAAARTGC
CAAACCCCTCATGGGGCCTTGAACAGTARTCTTCCTTTTCAGAATGTACATCCCATCACTATTGGWRAAT
GCCCMAAATATGTTAAAAGCACCCAACTRAGAATGGCAACAGGAYTAAGGAACRTCCCCTCTATTCAATC
CAGAGGACTTTTCGGAGCAATTGCTGGATTCATTGAAGGAGGRTGGACAGGAATGATAGAT
>cds:AAZ15844 A/swine/Potsdam/194/90 1990// HA
TTGCTCACAGTGAATTCATGGTCTTACATAATAGAGACTTCAAATTCAGAAAATGGAACGTGCTACCCCG
GAGAATTCACTGATTATGAGGAATTAAGGGAGCTGCTGAGTTCAGTTTCTTCATTTGAAAGGTTTGAAAT
TTTCCCAAAAGCAACCTCATGGCCAAATCATGAGACAACCAAAGGTGCCACAGCTGCATGCTCTCACTCT
GGAGCCCTCAGTTTTTATCGGAACTTGCTATGGATAGTAAAGAAGGGAAACTCCTATCCTAAGCTCAGCA
AGTCATACATGAACAACAAAGGGAAAGAAGTGCTTGTAATCTGGGGAGTGCACCACCCTCCGACTAACAA
TGACCAACAAAGCCTCTATCAGAATGCTGATGCATATGTTTCAGTTGGATCATCAAAATACTACCGAAGG
TTCACACCAGAAATAGCAGCTAGACCTAAAGTCAAAGGACAAGCAGGCAGAATGAATTATTATTGGACAC
TGTTAGCTCAAGGAGACACCATAACTTTTGAAGCCACTGGGAACTTAATAGCACCATGGTACGCATTCGC
ATTGAATAAGGGCTCTGGTTCTGGAATTATGATGTCGGATGCTCAGGTTCACAATTGTACTACAAAGTGC
CAAACCCCTCATGGGGCCTTGAACAGTAATCTTCCTTTTCAGAACGTACATCCCATCACTATTGGAGAAT
GCCCCAAATATGTTAAAAGCACCCAACTAAGAATGGCAACAGGATTAAGGAACGTCCCCTCTATTCAATC
CAGAGGACTTTTCGGAGCAATTGCTGGATTCATTGAAGGAGGATGGACAGGAATGATAGAT
>cds:AAZ17358 A/swine/Bakum/5/95 1995// HA
TTGCTCACAGCGAATTCGTGGTCTTACATAATAGAGACTTCAAATTCAGAAAATGGAACATGCTACCCCG
GAGAATTCGCTGATTATGAGGAATTAAGGGAGCAGCTGAGTTCAGTTTCTTCATTTGAAAGGTTTGAAAT
TTTCCCAAAAGCAACCTCATGGCCAAATCATGAGACAACCAAAGGTGCTACAGCTGCATGCTCCCACTCT
GGAGCCCTCAGTTTTTATCGGAACTTGCTATGGATAGTAAAGAAGGGAAACTCCTATCCTAAGCTCAACA
AGTCATACACAAATAACAAAGGAAAAGATGTGCTTGTAATCTGGGGAGTGCACCACCCTCCGACTAGCAA
TGACCAACAAAGCCTCTATCAGAATGCTTATACATATGTTTCAGTTGGATCATCGAAATACTACCGAAGG
TTCACACCAGAGATAGCAGCTAGACCTAAAGTCAGAGGACAAGCAGGCAGAATGAATTATTATTGGACAC
TGTTAGATCAAGGAGACACCATAACCTTTGAAACCACTGGGAACTTAATAGCACCATGGTACGCATTCGC
CTTGAATAAGGGCTCTGGTTCTGGAATTATGATGTCGGATGCTCAGGTTCACAATTGTACTACAAAGTGC
CAAACCCCTCATGGGGCCTTAAACAGTAATCTTCCTTTTCAGAACGTACATCCCATCACTATTGGAGAAT
GTCCCAAATATGTTAAAAGCACCCAACTAAGAATGGCAACAGGATTAAGGAACGTCCCCTCTATTCAATC
CAGAGGACTTTTCGGAGCAATCGCTGGATTCATTGAAGGAGGATGGACAGGAATGATAGAT
>cds:AAZ17359 A/swine/Belzig/2/2001 2001// HA
CTGCTCACAGCGAATTCGTGGTCTTACATAATAGAGACTTCAAATTCAAAAAATGGAGCATGCTACCCCG
GAGAATTCGCTGATTATGAAGAATTAAGGGAGCAGCTGAGTACAGTCTCTTCATTTGAAAGATTTGAAAT
TTTCCCAAAAGCAACCTCATGGCCAAATCATGATACAACCAGAGGTACCACAGTTGCATGCTCCCACTCT
GGAGCCAACAGTTTTTATCGGAACTTGCTATGGATAGTAAAGAAAGGAAACTCCTATCCTAAGCTCAGCA
AATCATACACAAACAACAAAGGAAAAGAAGTGCTTGTAATCTGGGGAGTGCACCACCCTCCGACTAGCAG
TGACCAACAAACCCTCTACCAGAATAATCATACATATATTTCAGTTGGATCATCAAAATACTACCAAAGG
TTCACACCAGAAATAGTAGCCAGACCTAAAGTCAGAGAGCAAGCAGGCAGAATGAATTATTATTGGACAC
TGTTAGATCAGGGAGACACCATAACTTTTGAAGCCACTGGGAACTTAATAGCACCATGGCACGCATTTGC
ATTGAATAAGGGCTCTAGTTCTGGAATTATGATGTCGGATGCTCATGTTCACAATTGCACTACAAAGTGC
CAAACTCCTCATGGGGCCTTGAAAAGCAATCTTCCTTTTCAGAACGTACATCCCATCACTATTGGGGAAT
GCCCCAAATATGTTAAAAGCACTCAACTAAGAATGGCAACAGGATTAAGGAACATCCCCTCTATTCAATC
CAGAGGACTTTTTGGGGCAATTGCCGGATTCATTGAAGGAGGATGGACAGGAATGATAGAT
>cds:ABB86877 A/swine/Ontario/57561/03 2003// HA
ATGAAGGCAATACTATTAATATTGCTGTATACATTTACAGCCACAAATGCAGACACACTATGTATAGGTT
ATCATGCAAATAATTCAACTGACACTGTTGATACAGTGCTGGAAAAGAATGTAACAGTAACACATTCTGT
TAACCTTCTAGAAGACAGACATAACGGAAAACTATGCAACCTAGGGGGAATAGCCCCATTGTACTTGGGT
AATTGTAACATTGCTGGATGGCTTTTGGGAAACCCAGAATGTGAATTACTATTCACAGTAAGCTCATGGT
CCTACATTGTGGAAACATCTAACTCAGACAATGGGACATGTTACCCTGGAGATTTCATCAATTATGAAGA
GCTGAGAGAGCAGTTGAGCTCAATGTCATCATATGAAAGATTTGAGATATTCCCCAAAGAAAGTTCATGG
CCCAATCATGAAACAAACAGGGGTGTGACTGCAGCATGCCCCTATGCTGGAGCAAACAGTTTCTACAGAA
ACTTAATATGGCTGGTAAAAAAAGGAAATTCATACCCAAAGATCAACAAATCCTATGTTAATAATAAAGA
GAAGGAAGTCCTTGTGCTATGGGGCATTCACCATCCACCTACCAGTGCTGACCAACAAAGTCTCTATCAG
AATGCAGATGCCTATGTTTCTGTGGAGTCATCAAAGTACAACAAGAAATTTAAGCCAGAAATAGCAACAA
GACCCAAGGTGAGAGGTCAAGCAGGGAGAATGAACTATTACTGGACATTAGTAGAGCCTGGAGACACAAT
AACATTCGAAGCAACTGGAAACCTAGTGGTACCAAGGTATGCCTTTGCAATGAATAGAGGTTCTGGATCT
GGTATCATAATTTCAGATACCCCAGTTCACGATTGTAATACGACTTGTCAAACACCCAAAGGTGCTATAA
ACACCAGCCTCCCATTTCAGAATGTACATCCAGTCACAATTGGAGAATGTCCAAAATATGTCAAAAGCAC
AAAATTGAGAATGGCTACAGGATTAAGGAATATCCCGTCTATTCAATCTAGAGGTCTGTTTGAAGCCATT
GCTGGCTTTATTGAGGGGGGATGGACAGGAATGATAGATGGATGGTACGGTTATCACCATCAAAATGAGC
AGGGATCAGGATATGCAGCTGACCGAAAGAGCACACAGAATGCCATTGACGGGATCACTAACAAAGTAAA
CTCTGTTATTGAAAAGATGAACACACAATTCACAGCAGTGGGTAAAGAATTCAACCACCTGGAAAAAAGA
ATAGAGAATTTAAACAAAAAGGTTGATGATGGTTTTCTGGATGTTTGGACTTATAATGCCGAACTGCTAG
TTCTATTGGAAAATGAAAGAACTTTAGATTTCCATGACTCAAATGTGAAAAATCTATATGAGAAAGTAAG
AAGCCAGCTAAGGAACAATGCCAAGGAAATTGGGAATGGATGCTTTGAATTCTACCATAAATGTGATGAC
ACATGCATGGAGAGCGTCAGAAATGGGACTTATGATTACCTAAAGTACTCAGAAGAATCAAAACTAAATA
GAGAGAAAATAGAGGGGGTGAAGTTGGATTCAGCAAGAATTTACCAGATTTTGGCGATATATTCAACTGT
CGCCAGTTCATTGGTACTATTGGTCTCCCTGGGGGCAATCAGTTTCTGGATGTGCTCTAATGGGTCTTTA
CAGTGCAGAATATGTATTTAA
>cds:ABB86887 A/swine/Alberta/56626/03 2003// HA
ATGAAGGCAATACTATTAATATTGCTGTATACATTTACAGCCACAAATGCAGACACACTATGTATAGGTT
ATCATGCAAATAATTCAACTGACACTGTTGATACAGTGCTGGAAAAGAATGTAACAGTAACACATTCTGT
TAACCTTCTAGAAGACAGACATAACGGAAAACTATGCAACCTAGGGGGAATAGCCCCATTGTACTTGGGT
AATTGTAACATTGCTGGATGGCTTTTGGGAAACCCAGAATGTGAATTACTATTCACAGTAAGCTCATGGT
CCTACATTGTGGAAACATCTAACTCAGACAATGGGACATGTTACCCTGGAGATTTCATCAATTATGAAGA
GCTGAGAGAGCAGTTGAGCTCAATGTCATCATATGAAAGATTTGAGATATTCCCCAAAGAAAGTTCATGG
CCCAATCATGAAACAAACAGGGGTGTGACTGCAGCATGCCCCTATGCTGGAGCAAACAGTTTCTACAGAA
ACTTAATATGGCTGGTAAAAAAAGGAAATTCATACCCAAAGATCAACAAATCCTATGTTAATAATAAAGA
GAAGGAAGTCCTTGTGCTATGGGGCATTCACCATCCACCTACCAGTGCTGACCAACAAAGTCTCTATCAG
AATGCAGATGCCTATGTTTCTGTGGAGTCATCAAAGTACAACAAGAAATTTAAGCCAGAAATAGCAACAA
GACCCAAGGTGAGAGGTCAAGCAGGGAGAATGAACTATTACTGGACATTAGTAGAGCCTGGAGACACAAT
AACATTCGAAGCAACTGGAAATCTAGTGGTACCAAGATATGCCTTCGCAATGAAAAGAGGTTCTGGATCT
GGTATTATCATTTCAGATACACCAGTCCACGATTGTAATACGACTTGTCAAACACCCAAAGGTGCTATAA
ACACCAGCCTCCCATTTCAGAATATACATCCAGTCACAATTGGAGAATGTCCAAAATATGTCAAAAGCAC
AAAATTGAGAATGGCTACAGGACTAAGGAATATCCCGTCTATTCAATCTAGAGGTCTGTTTGGAGCCATT
GCTGGCTTTATTGAGGGGGGATGGACAGGAATGATAGATGGATGGTACGGTTATCACCATCAAAATGAGC
AGGGATCAGGATATGCAGCTGACCGAAAGAGCACACAGAATGCCATTGACGGAATCACTAACAAAGTAAA
CTCTGTTATTGAAAAGATGAACACACAATTCACAGCAGTGGGTAAAGAATTCAACCACCTGGAAAAAAGA
ATAGAGAATTTAAACAAAAAGGTTGATGATGGTTTTCTGGATGTTTGGACTTATAATGCCGAACTGCTAG
TTCTATTGGAAAATGAAAGAACTTTAGATTTCCATGACTCAAATGTGAAAAATCTATATGAGAAAGTAAG
AAGCCAGCTAAGGAACAATGCCAAGGAAATTGGGAATGGATGCTTTGAATTCTACCATAAATGTGATGAC
ACATGCATGGAGAGCGTCAGAAATGGGACTTATGATTACCTAAAGTACTCAGAAGAATCAAAACTAAATA
GAGAGAAAATAGAGGGGGTGAAGTTGGATTCAGCAAGAATTTACCAGATTTTGGCGATATATTCAACTGT
CGCCAGTTCATTGGTACTATTGGTCTCCCTGGGGGCAATCAGTTTCTGGATGTGCTCTAATGGGTCTTTA
CAGTGCAGAATATGTATTTAA
>cds:ABB86907 A/swine/Ontario/53518/03 2003// HA
ATGAAGGCAATACTATTAGTCTTGTTATACACATTTACATCCACAAATGCAGACACATTATGTATAGGTT
ATCATGCAAATAATTCAACTGACACTGTTGATACGGTATTAGAAAAGAATGTAACAGTAACACACTCTGT
TAATCTTCTGGAAGACAAACACAACGGAAAGTTATGCAGACTAGGGGGAATAGCCCCGTTACACTTGGGT
AAATGTAACATTGCTGGATGGCTTTTAGGAAACCCAGAATGTGACTTACTACTCACAGTAAGCTCATGGT
CTTACATTGTGGAAACATCTAACTCATACAATGGGACATGTTACCCAGGAGATTTCACCAATTATGAGGA
GCTGAGAGAGCAATTGAGCTCAGTGTCATCATTCGAAAGATTTGAGATATTCCCCAAGGCAAGCTCATGG
CCCAATCATGAAACAAACAGAGGTGTGACAGCAGCATGCCCTCATGCTGGGACAAACAGCTTTTACAGAA
ATTTAATATGGCTGGTGAAAAAAGGAAATACATATCCAAAGCTCAGCAAATCCTATGTTAACAATAAAGG
GAAGGAGGTTCTTGTATTATGGGGCATTCACCACCCATCTACCAGTACTGATCAACAAAGTCTCTACCAG
AATGCAGATACCTATGTTTTTGTGGGGACATCAAAGTATAACAAGAAATTCAAGCCGGAAATAGCAGTGA
GACCCAAAGTGAAAGACCAAGCAGGGAGAATGAATTATTACTGGACATTAGTAGAACCTGGGGACACAAT
AACATTTGAAGCAACTGGAAACCTAGTAGTACCAAGATATGCCTTTGCAATGAATAGAGGCCATGGATCC
GGTATTATTATTTCAGACACCCCAGTCCATGATTGTAATACGACTTGTCAAACACCCAAAGGTGCTATAA
ACACCAGCCTCCCATTTCAGAATGTGCATCCAGTCACAATTGGAAAATGTCCAAAATATGTCAAAAGCAC
AAGATTGAGAATGGCTACAGGATTAAGGAATATTCCATCTATTCAATCTAGAGGCCTGTTTGGAGCTATT
GCTGGTTTTATTGAAGGAGGATGGACAGGAATGATAGATGGATGGTATGGTTATCACCACCAAAATGGGC
AGGGATCAGGATATGCAGCTGACCAAAAGAGCACACAGAATGCCATTGACGGAATCACTAACAAAGTAAA
TTCTGTTATTGAAAAGATGAACACACAGTTCACAGCAGTGGGTAAAGAATTCAACCACTTGGAAAAAAGA
ATAGAAAATCTAAACAAAAAGGTTGATGATGGTTTTCTAGATGTTTGGACTTACAATGCCGAACTGTTGG
TCCTATTGGAGAATGAAAGAACTTTGGATTTCCACGACTCGAATGTGAAGAACCTATATGAAAAAGTAAG
ACGCCAGCTAAAGAACAATGCTAAGGAAATTGGGAATGGCTGTTTTGAGTTTTACCATAATTGTGATGAT
GCATGTATGGAGAGTGTCAAAAATGGAACTTATGATTACCCAAAATACTCAGAAGAGTCACGACTAAACA
GAGAGGAAATAAATGGAATAAAATTGGATTCAACAAGAATTTATCAGATTTTGGCGATCTATTCAACTGT
CGCCAGCTCATCAGTGCTGTTGGTCTCCCTGGGGGCAATCAGTTTCTGGATGTGCTCCAATGGGTCTTTA
CAATGCAGAATATGTATTTAG
>cds:ABB86937 A/swine/Ontario/23866/04 2004// HA
ATGAAAGCAATACTATTAGTCTTGTTATATACATTTACATCCACAAATGCAGACACATTATGTATAGGTT
ATCATGCAAATAATTCAACTGACACTGTTGATACAGTACTAGAAAAGAATGTAACGGTAACACACTCTGT
TAATCTTCTAGAAGACAAACACAATGGAAGGTTATGCAAACTAGGGGGAATAGCCCCATTACACTTGGGT
AAATGTAACATTGCTGGATGGCTTTTGGGAAACCCAGAATGTGAATTACTATTCACAGTAAGCTCATGGT
CTTACATTGTGGAAACATCTAACTCATACAATGGGACATGTTACCCAGGGGATTTCATCAATTATGAGGA
GCTGAGGGAGCAATTGAGCTCAGTGTCATCATTCGAAAGATTTGAGATATTCCCCAAGGCAAGTTCATGG
CCCAATCATGAAACAAACAGAGGTGTGACAGCAGCATGCCCACATGCTGGGACAAACAGCTTTTACAGAA
ATTTAATATGGCTGGTGAAAAAAGGAAATACATATCCAAAGATCAGCAAATCCTATGTTAACAATAAAGG
GAAGGAAGTTCTTGTGTTATGGGGCATTCACCATCCATCTACCAGTAATGATCAACAAAGTCTCTACCAG
AATGCAGATACCTATGTTTTTGTGGGACCATCAAAGTATAACAAGAAATTCAAGCCGGAAATAGCAACGA
GACCCAAAGTGAGAGATCAAGCAGGGAGAATGAACTATTACTGGACACTAGTAGAACCTGGGGATACTAT
AACATTCGAAGCAACTGGAAACCTAGTAGTACCAAGGTATGCCTTTGCAATGAATAGAGGTTCTGAATCT
GGTATTATAATTTCAGACACACCAGTTCATGATTGTAATACTACTTGTCAAACACCCAAAGGTGCTATAA
ACACCAGCCTCCCATTCCAGAATGTACATCCAGTCACAATTGGAGAATGTCCAAAATATGTCAAAAGCAC
AAGATTGAGAATGGCTACAGGATTAAGGAATATCCCATCTATCCAATCTAGGGGTCTGTTTGGAGCTATT
GCTGGTTTTATTGAGGAGGGGTGGACAGGAATGATAGATGGATGGTATGGTTACCACCATCAAAATGGGC
AGGGATCAGGATATGCAGCTGACCAAAAGAGCACACAAAATGCCATTGACGGAATCACCAACAAAGTAAA
TTCTGTTATTGAAAAGATGAACACACAGTTCACAGCAGTAGGTAAAGAATTCAACCACTTAGAAAAAAGA
ATAGAAAATCTAAACAAAAAGGTTGATGATGGTTTTCTGGATGTTTGGACTTACAATGCCGAACTGTTGG
TCCTATTGGAGAATGAAAGAACCTTGGATTTCCACGACTCGAATGTGAAGAACCTATATGAAAAAGTAAG
ACGCCAGCTAAAGAACAATGCTAAGGAAATTGGGAATGGCTGTTTTGAGTTCTACCACAAATGTGATGAT
GCATGTATGGAGAGTGTCAAAAATGGGACTTATGATTACCCAAAATACTCAGAAGAATCACGACTAAACA
GAGAGGAAATAAATGGAATAAAACTGGATTCAACAAGGATTTACCAGATTTTGGCGATCTATTCAACTGT
CGCCAGCTCATCGGTACTGTTGGTCTCCCTGGGGGCAATCAGTTTCTGGATGTGCTCCAATGGGTCTTTA
CAGTGCAGAATATGTATTTAA
>cds:ABB86946 A/swine/Ontario/11112/2004 2004// HA
ATGAAAGCAATACTATTAGTCTTGCTATATACATTTACAGCCGCAAATGCAGACACACTATGTATAGGTT
ATCATGCAAATAATTCAACTGACACTGTTGATACAGTACTAGAAAAGAATGTAACAGTAACACACTCTGT
TAACCTTCTAGAAGACAGACATAACGGAAAACTATGCAAACTAAGGGGAATAGCCCCATTGCACTTGGGT
AAATGTAACATTGCTGGATGGCTTTTGGGAAACCCAGAATGTGAATCACTATCCACAGTAAGCTCATGGT
CTTACATTGTGGAAACATCTAACTCAGACAATGGGACATGTTACCCAGGAGATTTCATCAATTATGAGGA
GCTGAGAGAGCAGCTGAGTTCAGTGTCATCATTTGAAAGATTTGAGATATTCCCCAAGGCAAGTTCATGG
CCCAATCATGAAACAAACAGAGGTACGACGGCAGCATGCCCTTATGCTGGAGCAAACAGCTTCTACAGAA
ATTTAATATGGCTGGTGAAAAAAGGAAATTCATACCCAAAGCTCAACAAATCCTATGTTAACAATAAGGG
GAAGGAAGTCCTTGTGCTATGGGGCATTCACCATCCATCAACCAGTAATGAGCAACAAAGTCTCTACCAG
AATGCAGATACCTATGTTTTTGTGGGATCATCAAAGTATAACAAGAAATTCAAGCCAGAAATAGCAACAA
GACCCAAAGTGAGAGATCAAGCAGGGAGAATGAACTATTACTGGACATTAATAGAACCTGGGGACACAAT
AACATTCGAAGCAACTGGAAACCTAGTGGTACCAAGGTATGCCTTTGCAATGAATAGAGGTTCTGGATCT
GGTATTATAATTTCAGATACACCAGTTCACGATTGTAATACTACTTGTCAAACACCCAAAGGTGCTATAA
ACACCAGCCTCCCATTTCAGAATGTACATCCAGTCACAATTGGAGAATGTCCAAAATATGTCAAAAGCAC
AAAATTGAGAATGGCTACAGGATTAAGGAATATCCCGTCTATTCAATCTAGAGGTCTGTTTGGAGCTATT
GCTGGTTTTATTGAAGGGGGATGGACAGGTATGATAGATGGATGGTATGGTTATCACCACCAAAATGAGC
AGGGATCAGGATATGCAGCTGACCAAAAGAGCACACAGAATGCCATTGACGGGATCACTAACAAAGTAAA
TTCTGTTATTGAAAAGATGAACACACAGTTCACAGCAGTGGGTAAAGAATTCAACCACTTGGAAAAAAGA
ATAGAAAATTTAAACAAAAAGGTTGATGATGGTTTTCTGGACGTTTGGACTTACAATGCCGAACTGTTGG
TACTATTGGAAAATGAAAGAACTTTGGATTTCCACGACTCTAATGTTAAGAACCTATATGAAAAAGTAAG
AAGCCAGCTAAAGAACAATGCTAAGGAAATTGGGAATGGCTGTTTTGAGTTCTACCACAAATGCGATGAT
GCATGTATGGAGAGTGTCAAAAATGGGACTTATGATTACCCAAAATACTCAGAAGAATCAAGACTAAACA
GAGAGGAAATAGATGGAATAAAACTGGATTCAACAAGAATTTACCAGATTTTGGCGATCTATTCAACTGT
CGCCAGTTCATCAGTACTGTTGGTCTCCCTGGGGGCAATCAGTTTCTGGATGTGCTCCAATGGGTCTTTA
CAGTGCAGAATATGTATTTAA
>cds:ABD78104 A/swine/Spain/50047/2003 2003// HA
ATGGAAGTAAAACTGTTTGTATTATTCTGTGCATTCACTGCACTGAAAGCTGACACCATTTGTGTAGGCT
ATCATGCTAACAATTCCACAGACACTGTCGACACAATACTGGAGAAGAATGTGACTGTTACCCATTCAGT
TAACTTACTAGAAAACAACCATAATGGAAAACTTTGTAGCCTGAATGGAAAGGCCCCCTTACAACTGGGG
AACTGCAACGTAGCAGGATGGATCCTTGGCAACCCAGAATGTGACTTGTTGCTCACAGCGAATTCGTGGT
CTTACATAATAGAGACTTCAAATTCAAAAAATGGAGCATGCTACCCAGGAGAATTCGCTGATTATGAAGA
ATTAAGGGAGCAGCTGAGTACAGTCTCTTCATTTGAAAGATTTGAAATTTTCCCAAAAGCAACCTCATGG
CCAAACCATGATACAACCAGAGGTACCACAGTTGCATGCTCCCATTCTGGAGCCAACAGTTTTTATCGGA
ACTTGCTATGGATAGTAAAGAAAGGAAACTCCTATCCTAAGCTCAGCAAGTCATACACAAACAACAAAGG
GAAAGAAGTGCTTGTAATCTGGGGAGTGCACCACCCTCCGACTGACAGGGACCAACAGACCCTCTACCAG
AATAATCACACATATATTTCAGTTGGATCATCAAAATACTACCAAAGGTTCACACCAGAAATAGTAGCCA
GACCTAAAGTCAGAGAACAAGCAGGCAGAATGAATTATTATTGGACACTGTTAGATCAGGGAGACACCAT
AACTTTTGAAGCCACTGGGAATTTAATAGCACCATGGCACGCATTTGCATTGAATAAGGGCTCTAGTTCT
GGAATTATGATGTCGGATGCTCATGTTCACAATTGCACCACAAAGTGCCAAACTCCTCATGGGGCCTTGA
AAAGCAATCTTCCTTTTCAGAACGTACATCCCATCACTATTGGAGAATGCCCCAAATATGTTAAAAGCAC
CCAACTAAGAATGGCAACAGGATTAAGGAACATCCCCTCTGTTCAATCCAGAGGACTTTTTGGGGCAATT
GCCGGATTCATTGAAGGAGGATGGACAGGAATGATAGATGGATGGTATGGATATCACCATCAAAATGAGC
AGGGATCTGGTTACGCAGCAGATCAGAAGAGCACACAGATCGCAATTGATGGGATCAGCAACAAAGTGAA
CTCAGTAATTGAAAAAATGAACACTCAATTTACTTCAGTGGGCAAGGAGTTCAATGATCTAGAGAAACGG
ATTGAGAATTTGAACAAGAAGGTCGATGATGGATTTTTGGATGTATGGACATATAATGCTGAGTTGCTCA
TTCTACTCGAGAACGAAAGGACTCTAGATTTCCATGACTTTAACGTAAAAAATTTATATGAAAAGGTCAA
ATCTCAACTGAGAAACAATGCCAAGGAAATCGGAAATGGCTGTTTTGAGTTCTACCACAAATGTGATAAT
GAATGCATGGAAAGCGTAAAGAATGGCACATATAATTATCCCAAGTATTCAGAAGAATCCAAATTGAATA
GAGAGGAAATAGACGGTGTGAAACTAGAATCAATGGGAGTTCACCAGATTTTGGCGATCTACTCCACAGT
CGCCAGTTCCCTGGTCTTGTTAGTCTCCCTGGGGGCAATCAGCTTCTGGATGTGTTCTAATGGGTCATTG
CAATGCAGAGTATGCATTTAA
>cds:ABD79255 A/swine/1931 1931// HA
ATGAAGGCAATACTATTAGTCTTGTTATGTGCATTTGCAGCTACAAATGCAGACACACTATGTATAGGTT
ACCATGCAAATAACTCAACCGACACTGTTGACACAGTACTCGAGAAGAACGTAACCGTGACACACTCTGT
TAACCTGCTTGAAGACAGCCACAACGGAAAACTATGTAGACTAGGGGGAATAGCCCCATTACAACTGGGG
AAATGTAATATTGCCGGATGGCTCTTGGGAAACCCAGAATGCGATTTGCTGCTCACAGTGAGCTCATGGT
CCTATATTGTAGAAACATCGAACTCAGATAATGGGACATGTTACCCAGGAGATTTCATCGACTATGAAGA
ACTGAGAGAGCAACTAAGCTCAGTGTCATCATTCGAAAAATTCGAGATATTTCCCAAGACAAGCTCGTGG
CCCAATCATGAAACAACCAGAGGTGTAACGGCAGCATGCCCCTATGCTGGAGCAAGCAGCTTTTACAGAA
ATTTACTATGGCTGGTAAAGAAGGAAAATTCATACCCAAAGCTTAGCAAATCCTATGTTAACAATAAAGG
GAAAGAAGTCCTTGTGCTATGGGGTGTTCATCATCCGCCTACCAGTACTGATCAACAAAGTCTCTATCAA
AATGCAGATGCTTATGTTTCTGTAGGGTCATCAAAATATGACAGGAGGTTCACTCCAGAAATAGCAGCGA
GACCCAAAGTGAGAGGTCAGGCAGGGAGGATGAACTATTACTGGACATTACTAGAACCCGGAGACACAAT
AACATTTGAGGCAACTGGAAATTTAGTGGCACCAAGATATGCTTTCGCACTGAATAGAGGTTCTGAATCC
GGTATCATCACTTCAGACGCACCAGTGCATGATTGTGACACGAAGTGTCAAACACCTCATGGTGCCATAA
ACAGCAGTCTCCCTTTCCAGAATATACATCCAGTCACAATAGGAGAGTGCCCAAAATACGTCAAGAGTAC
CAAATTAAGGATGGTTACAGGACTAAGAAACATCCCATCTATCCAGTCTAGAGGTCTGTTTGGAGCCATT
GCCGGTTTTATTGAGGGGGGATGGACTGGATTGATAGATGGATGGTATGGTTACCATCATCAGAATGGAC
AGGGATCAGGCTATGCAGCGGACCAAAAGAGCACACAAAATGCCATTGACGGGATTACTAACAAGGTGAA
TTCTGTTATCGAGAAGATGAACACGCAATTCACAGTAGTGGGTAAAGAATTCAACAACCTAGAAAGAAGG
ATGAAAAATTTAAATAAAAAAGTCGATGATGGATTTCTGGATGTTTGGACATATAATGCAGAAMTGTTAG
TTCTATTGGAAAATGAAAGGACTCTGGATTTCCATGACTCAAATGTAAAGAACCTGTATGAGAAAGCAAG
AAGCCAACTAAGGAATAATGCCAAGGAAATCGGGAATGGATGCTTTGAATTCTACCACAAATGTGATGAT
GCATGCATGGAAAGCGTCAGAAATGGGACTTATGATTACCCAAAGTATTCAGAAGAATCAAAATTGAACA
GAGAGGAAATAGATGGAGTGAAATTGGAATCAATGATGGTCTATCAGATTCTGGCGATCTATTCAACCGT
CGCCAGTTCACTAGTGCTGTTAGTCTCCCTGGGGGCAATCAGCTTCTGGATGTGTTCTAATGGGTCTTTG
CAGTGCAGAATATGCATTTAA
>cds:ABD95712 A/swine/Tennessee/25/1977 1977// HA
ATGACGGCAATACTATTAGTCTTGCTATGTACATTTGCAGCCACAAATGCAGACACACTATGTATAGGTT
ATCATGCAAATAATTCAACTGACACAGTTGATACAATACTGGAAAAGAATGTAACAGTAACACACTCCGT
TAACCTTCTTGAAGACAGACATAACGGGAAACTATGTAAACTAGGGGGGATAGCCCCATTGCACCTGGGT
AAATGTAACATTGCCGGATGGCTTTTGGGGAACCCAGAATGTGAATTATTATTCACAGTAAGCTCATGGT
CTTACATTGTGGAAACATCGAATTCAGACAATGGGACATGTTACCCAGGAGATTTCATCAATTATGAAGA
GCTGAGAGAGCAGTTGAGCTCAGTGTCATCATTTGAAAGATTCGAGATATTCCCCAAGACAAGTTCGTGG
CCCAATCATGAGACAAACAGAGGTGTTACGGCAGCATGCCCTTATGCTGGAGCAAACAGCTTCTACAGAA
ATTTAATATGGCTGGTAAAAAAGGAAAATTCATACCCAAAGCTCAGCAAATCTTATGTTAACAATAAAGG
GAAGGAAGTCCTTGTGCTATGGGGCATTCACCATCCACCTACCAGTACTGACCAACAAAGCCTCTACCAG
AATGCAGATGCCTATGTTTTTGTAGGGACATCAAAATATAACAGGAAGTTCAAGCCAGAAATAGCAGCAA
GACCCAAGGTGAGAGGTCAAGCAGGGAGGATGAACTATTACTGGACACTAATAGAACCTGGAGACACAAT
AACATTCGAAGCAACTGGAAATCTAGTGGTACCAAGATATGCTTTCGCAATGAATAGAGGTTTTAGATCT
GGTATTATAATTTCGGATGCACCAGTTCATGATTGTAACACGAAGTGTCAAACACCCAAGGGTGCCTTAA
ACACCAGCCTCCCATTTCAGAATATACATCCAGTCACAATTGGAGAATGTCCAAAATATGTCAAAAGCAC
AAAATTGAGAATGGCTACAGGACTAAGGAATATCCCGTCCATTCAATCTAGAGGTCTGTTTGGAGCCATT
GCTGGTTTTATTGAGGGGGGATGGACAGGAATGATAGATGGATGGTATGGTTATCACCATCAGAATGGAC
AGGGATCAGGATATGCAGCGGACCAAAAGAGCACACAAAATGCCATTGACGGGATCACCAACAAAGTAAA
TTCTGTTATTGAAAAGATGAACACACAATTCACAGCAGTGGGTAAAGAATTCAACCACTTGGAAAAAAGA
ATAGAGAATTTAAACAAGAAGGTTGATGATGGTTTTCTGGATGTTTGGACATACAATGCCGAACTGTTGG
TTCTATTGGAAAATGAAAGAACTCTGGATTTCCACGACTCGAATGTAAAGAACCTGTATGAGAAAGTAAG
AAGCCAGCTAAGGAATAATGCCAAGGAAATTGGGAATGGCTGCTTTGAATTTTATCACAAATGTGATGAT
ACATGCATGGAGAGCGTCAGAAATGGGACTTATGATTACCCAAAGTATTCAAAAGAATCAAAACTAAACA
GAGAGGAAATAGATGGAGTAAAGTTGGAGTCAACAAGGATTTACCAGATTTTGGCGATCTATTCAACTGC
CGCCAGTTCATTGGTACTGTTGGTCTCCCTGGGGGCAATCAGTTTCTGGATGTGCTCTAATGGGTCTTTA
CAGTGCAGAATATGTATTTAA
>cds:ABE12634 A/swine/Spain/51915/2003 2003// HA
ATGGAAGCAAAAATGTTTGTATTATTCTGTGCATTCACTGCACTGAAAGCTGACACCATTTGTGTAGGCT
ACCATGCTAACAATTCCACAGACACTGTCGACACAATACTAGAGAAGAATGTGACTGTTACCCATTCAGT
TAATTTACTAGAAAACAGCCATAATGGAAAACTCTGCAACCTGAATGGAAAGGCCCCCTTACAACTGGGG
AACTGCAATGTAGCAGGATGGATCCTTGGCAACCCAGAATGTGACTTGCTGCTCACAGCTAATTCGTGGT
CTTACATAATAGAAACTTCAAATTCAAAAAATGGAGCATGCTACCCTGGAGAATTCGCTGATTATGAGGA
ATTAAGGGAACAGCTGAGTACAGTTTCTTCGTTTGAAAGATTTGAAATTTTCCCAAAAGCAACCTCATGG
CCAAATCATGATACAACCAGAGGTACCACGATTGCATGCTCCCACTCTGGAGCCAACAGCTTTTATCGGA
ACTTGCTATGGATAGTGAAGAAGGGAAACTCCTATCCTAAGCTCAGCAAGTCATACACAAACAACAAAGG
GAAAGAAGTGCTTGTAATCTGGGGAGTGCATCACCCTCCGACTGACAGTGTTCAACAAACCCTCTACCAG
AATAATCACACATATGTTTCAGTTGGATCATCAAAATACTACCAAAGGTTCACACCAGAAATAGTAGCCA
GACCTAAAGTCAGAGAGCAAGCAGGCAGAATGAATTATTATTGGACACTGTTAAATCAAGGAGACACCAT
AACTTTTGAAGCTACTGGGAACTTAATAGCACCATGGTATGCATTTGCATTGGATAAGGGCTCTAGTTCA
GGAATTATGATGTCGGATGCTCATGTTCACAATTGCACTACAAAGTGCCAAACTCCTCATGGGGCCTTGA
AAAGCAATCTTCCTTTTCAGAATGTACATCCCATCACTATTGGAGAATGCCCCAAGTATGTTAAAAGCAC
CCAACTAAGAATGGCAACAGGATTAAGGAATATCCCTTCTATTCAATCCAGAGGACTTTTTGGGGCAATT
GCCGGATTCATTGAAGGAGGATGGACAGGAATGATAGATGGATGGTATGGATATCACCATCAAAATGAGC
AGGGATCTGGTTACGCAGCAGATCAGAAAAGCACACAAATCGCAATTGATGGGATCASCAACAAAGTAAA
CTCAGTAATTGAAAAAATGAACATTCAATTTACTTCAGTGGGCAAGGAGTTTAATGATCTAGAAAAAAGG
ATTGAGAATTTGAATAAAAAGGTCGATGATGGGTTTTTGGATGTATGGACATATAACGCTGAGTTACTCA
TTTTGCTCGAGAACGAAAGGACCCTAGATTTCCATGACTTTAACGTGAAAAATTTATATGAAAAGGTCAA
ATCACAACTGAGAAACAATGCCAAGGAAATCGGTAATGGCTGTTTTGAGTTCTATCACAAATGTGATAAT
GAATGCATGGAAAGCGTAAAGAATGGCACATATAATTATCACAAATATTCAGAAGAATCCAAATTGAATA
GAGAGGAAATAGACGGTGTGAAACTAGAATCAATGGGAGTTCATCAGATTTTGGCGATCTACTCCACAGT
CGCCAGTTCCCTGGTATTGTTAGTCTCCCTGGGGGCAATCAGTTTCTGGATGTGCTCTAATGGGTCTTTA
CAATGCAGAGTATGCATTTAA
>cds:ABE27153 A/swine/Spain/53207/2004 2004// HA
ATGGAAGCAAAATTGTTTGTATTATTCTGTGCATTCACTGCACTGAAAGCTGACACCATTTGTGTAGGCT
ATCATGCTAACAATTCCACAGACACTGTCGACACAATACTGGAGAAGAATGTGACTGTTACCCATTCAGT
TAATTTACTAGAAAACAGCCACAATGGAAAACTCTGCAGCCTGAATGGAAAAGCCCCCTTACAACTGGGG
AACTGCAACGTAGCAGGATGGATCCTTGGCAACCCAGAATGTGACTTGCTGCTCACAGCGAATTCGTGGT
CTTACATAATAGAGACTTCAAATTCAAAAAATGGAGCATGCTATCCTGGAGAATTCGCTGATTATGAGGA
ATTAAGGGAGCAGCTGAGTACAGTTTCTTCATTTGAAAGATTTGAAATTTTCCCAAAAGCAACCTCATGG
CCAAATCATGAGACAACCAAAGGTACCACAGTTGCATGCTCCCACTCTGGAGCCAACAGTTTTTATCGGA
ACTTGCTATGGATAGTAAAAAAGGGAAACTCCTATCCTAAGCTCAGCAAGTCATACACAAACAACAAAGG
AAAAGAAGTGCTTGTAATCTGGGGAGTGCATCACCCTCCGACTGACAGTAATCAACAAACCCTCTACCAG
AATAATCACACATATGTTTCAGTTGGATCATCAAAATACTACCAAAGGTTCACACCAGAAATAGTAGCCA
GACCTAAAGTCAGAGAGCAAGCGGGCAGAATGAATTATTATTGGACACTATTAGATCAAGGAGACACCAT
AACCTTTGAAGCCACGGGGAATTTAATAGCACCATGGCATGCATTTGCATTGAATAAGGGCTCTAGTTCT
GGAATTATGATGTCGGATGCTCATGTTCACAATTGCACTACAAAGTGCCAAACTCCTCATGGGGCTTTGA
AAAGCAATCTTCCTTTTCAGAATGTACATCCCATCACTATTGGAGAATGCCCCAAATATGTTAAAAGCAC
CCAACTAAGAATGGCAACAGGATTAAGGAATATCCCCTCTACCCAATCCAGAGGACTTTTTGGGGCAATT
GCCGGATTCATTGAAGGAGGATGGACAGGAATGATAGATGGATGGTATGGATATCACCATCAAAATGAGC
AGGGATCTGGTTACGCAGCAGATCAGAAAAGTACACAAATCGCAATTGATGGGATCAGCAACAAAGTAAA
CTCAGTAATTGAAAAAATGAACATTCAATTTACTTCAGTGGGCAAGGAGTTCAATAATCTAGAGAAAAGG
ATTGAGAATTTGAATAAAAAGGTCGATGATGGATTTTTGGATGTATGGACATATAACGCTGAGTTACTCA
TTTTGCTCGAGAACGAAAGAACCCTAGATTTCCATGACTTTAACGTGAAAAATTTATATGAAAAGGTCAA
ATCACAACTGAGAAACAATGCCAAGGAAATCGGTAATGGCTGTTTTGAGTTCTATCACAAATGTGATAAT
GAATGCATGGAAAGCGTAAAGAATGGCACATATAATTATCCCAGATATTCAGAAGAATCCAAATTGAATA
GAGAGGAAATAGACGGGGTGAAACTAGAATCAGTGGGAGTTCATCAGATTTTGGCGATCTACTCCACAGT
CGCCAGTTCCCTGGTATTGCTAGTCTCCCTGGGGGCAATCAGCTTCTGGATGTGCTCTAATGGGTCATTG
CAATGCAGAATATGCATTTAA
>cds:ABF71860 A/Swine/Indiana/1726/1988 1988// HA
ATGAAGGCAATACTATTAGTCTTGCTATATACATTTACAGCCGCAAATGCAGACACATTATGTATCGGTT
ATCATGCAAATAATTCAACTGACACTGTTGATACAGTACTAGAAAAGAATGTAACAGTAACACACTCTGT
TAACCTTCTAGAAGACAGACATAACGGAAAACTATGTAAACTAAGGGGGGTAGCCCCATTGCATTTGGGT
AAATGTAACATTGCAGGATGGCTCCTGGGAAACCCAGAATGTGAATTACTATTCACAGCAAGCTCATGGT
CTTACATTGTGGAAACATCTAACTCAGACAATGGGACATGTTACCCAGGAGATTTCATCAATTATGAAGA
GCTAAGAGAGCAGTTGAGCTCAGTGTCATCATTTGAAAGATTTGAGATATTCCCCAAGGCAAGTTCATGG
CCCAATCATGAAACGAATAGAGGTGTGACGGCAGCATGCCCTTATGCTGGAGCAAACAGCTTCTACAGAA
ATTTAATATGGCTGGTAAAAAAAGGAAATTCATACCCAAAGCTCAGCAAATCCTATGTTAACAATAAGGA
GAAGGAAGTCCTCGTGCTATGGGGCATTCACCATCCACCTACCAGTACTGACCAACAAAGTCTCTACCAG
AATGCAGATGCCTATGTTTTTGTGGGGTCATCAAAGTACAACAAGAAATTCAAGCCAGAAATAGCAACAA
GACCCAAGGTGAGAGGTCAAGCAGGGAGAATGAACTATTACTGGACACTAGTAGAGCCTGGAGACACAAT
AACATTCGAAGCAACTGGAAATCTAGTGGTACCAAGATATGCCTTCGCAATGAAAAGAGGTTCTGGATCT
GGTATTATCATTTCAGATACACCAGTCCACGATTGTAATACGACTTGTCAAACACCCAAAGGTGCTATAA
ACACCAGCCTCCCATTTCAGAATATACATCCAGTCACAATTGGAGAATGTCCAAAATATGTCAAAAGCAC
AAAATTGAGAATGGCTACAGGACTAAGGAATATCCCGTCTATTCAATCTAGAGGTCTGTTTGGAGCCATT
GCTGGCTTTATTGAGGGGGGATGGACAGGAATGATAGATGGATGGTACGGTTATCACCATCAAAATGAGC
AGGGATCAGGATATGCAGCTGACCGAAAGAGCACACAGAATGCCATTGACGGAATCACTAACAAAGTAAA
CTCTGTTATTGAAAAGATGAACACACAATTCACAGCAGTGGGTAAAGAATTCAACCACCTGGAAAAAAGA
ATAGAGAATTTAAACAAAAAGGTTGATGATGGTTTTCTGGATGTTTGGACTTACAATGCCGAACTGTTGG
TTCTATTGGAAAATGAAAGAACTTTGGATTACCATGACTCAAATGTGAAGAACCTATATGAGAAAGTAAG
AAGCCAGCTAAAAAACAATGCCAAGGAAATTGGAAATGGCTGCTTTGAATTTTACCACAAATGTGATGAC
ACGTGCATGGAGAGCGTCAAAAATGGGACTTATGATTACCCAAATTACTCAGAAGAATCAAAACTAAACA
GAGAGGAAATAGATGGGGTAAAGCTGGAATCAACAAGGATTTACCAGATTTTGGCGATCTATTCAACTGT
CGCCAGTTCATTGGTACTGTCAGTCTCCCTGGGGGCAATCAGTTTCTGGATGTGCTCCAATGGGTCTTTA
CAGTGCAGAATATGTATTTAA
>cds:ABQ45414 A/swine/Tennessee/3/1976 1976// HA
ATGAAGGCAATACTATTAGTCTTGCTATGTACATTTGCAGCCACAACTGCAGACACACTATGTATAGGTT
ATCATGCAAATAATTCAACTGACACTGTTGATACAATACTAGAAAAGAATGTAACAGTAACACACTCTGT
TAACCTTCTTGAAGACAGACATAACGGGAAACTATGTAAACTAGGGGGGATAGCCCCATTGCACCTGGGT
AAATGTAACATTGCCGGATGGCTTTTGGGAAACCCAGAGTGTGAATTACTATTCACAGTAAGCTCATGGT
CTTACATTGTGGAAACATCGAACTCAGACAATGGGACATGTTACCCAGGAGATTTCATCAATTATGAAGA
GCTGAGAGAGCAGTTGAGCTCAGTGTCATCATTTGAAAAATTCGAGATATTCCCCAAGACAAGTTCGTGG
CCCAATCATGAAACAAACAGAGGTGTGACGGCAGCATGCCCTTATGCTGGAGCAAACAGCTTCTACAGAA
ATTTAATATGGCTGGTAAAAAAAGGAAATTCATACCCAAAGCTCAGCAAATCTTATGTTAACAATAAAGG
GAAGGAAGTCCTTGTGCTATGGGGCATTCACCATCCACCTACCAGTACTGATCAACAAAGTCTCTACCAG
AATGCAGATGCCTATGTTTTTGTAGGGACATCAAAATATAACAGGAAGTTCAAGCCAGAAATAGCAGCAA
GACCCAAGGTGAGAGGTCAAGCAGGGAGGATGAACTATTACTGGACACTAATAGAACCTGGAGACACAAT
AACATTCGAAGCAACTGGAAATCTAGTGGTACCAAGATATGCTTTCGCAATGAATAGAGGTTTTGGATCT
GGTATTATAATTTCGGATGCACCAGTTCATGATTGTAACACGAAGTGTCAAACACCCAAGGGTGCCATAA
ACACCAGCCTCCCATTTCAGAATATACATCCAGTCACAATTGGAGAATGTCCAAAATATGTCAAAAGCAC
AAAATTGAGAATGGCTACAGGACTAAGGAATATCCCGTCTATTCAATCTAGAGGTCTGTTTGGAGCCATT
GCTGGTTTTATTGAAGGGGGATGGACAGGAATGATAGATGGATGGTATGGTTATCACCATCAGAATGGAC
AGGGATCAGGATATGCAGCGGACCAAAAGAGCACACAAAATGCCATTGACGGGATCACTAACAAAGTAAA
TTCTGTTATTGAAAAGATGAACACACAATTCACAGCAGTGGGTAAAGAATTCAACCACTTGGAAAAAAGA
ATAGAGAATTTAAACAAAAAGGTTGATGATGGTTTTCTGGATGTTTGGACATACAATGCCGAACTGTTGG
TTCTATTGGAGAATGAAAGAACTCTGGATTTCCACGACTCGAATGTAAAGAGCCTGTATGAGAAAGTAAG
AAGCCAGCTAAGGAACAATGCCAAGGAAATTGGGAATGGCTGCTTTGAATTCTATCACAAATGTGATGAT
ACATGCATGGAGAGCGTCAAAAATGGGACTTATGATTACCCAAAGTACTCAGAAGAATCAAAACTAAACA
GAGAGGAAATAGATGGAGTAAAGTTGGAGTCAACAAGGATTTACCAGATTTTGGCGATCTATTCAACTGC
CGCCAGTTCATTGGTACTGTTGGTCTCCCTGGGGGCAATCAGTTTCTGGATGTGCTCTAATGGGTCTTTA
CAGTGCAGAATATGTATTTAA
>cds:ABQ45425 A/swine/Tennessee/7/1976 1976// HA
ATGAAGGCAATACTATTAGTCTTGCTATGTACATTTGCAGCCACAACTGCAGACACACTATGTATAGGTT
ATCATGCAAATAATTCAACTGACACTGTTGATACAATACTAGAAAAGAATGTAACAGTAACACACTCTGT
TAACCTTCTTGAAGACAGACATAACGGGAAACTATGTAAACTAGGGGGGATAGCCCCATTGCACCTGGGT
AAATGTAACATTGCCGGATGGCTTTTGGGAAACCCAGAGTGTGAATTACTATTCACAGTAAGCTCATGGT
CTTACATTGTGGAAACATCGAACTCAGACAATGGGACATGTTACCCAGGAGATTTCATCAATTATGAAGA
GCTGAGAGAGCAGTTGAGCTCAGTGTCATCATTTGAAAAATTCGAGATATTCCCCAAGACAAGTTCGTGG
CCCAATCATGAAACAAACAGAGGTGTGACGGCAGCATGCCCTTATGCTGGAGCAAACAGCTTCTACAGAA
ATTTAATATGGCTGGTAAAAAAAGGAAATTCATACCCAAAGCTCAGCAAATCTTATGTTAACAATAAAGG
GAAGGAAGTCCTTGTGCTATGGGGCATTCACCATCCACCTACCAGTACTGATCAACAAAGTCTCTACCAG
AATGCAGATGCCTATGTTTTTGTAGGGACATCAAAATATAACAGGAAGTTCAAGCCAGAAATAGCAGCAA
GACCCAAGGTGAGAGGTCAAGCAGGGAGGATGAACTATTACTGGACACTAATAGAACCTGGAGACACAAT
AACATTCGAAGCAACTGGAAATCTAGTGGTACCAAGATATGCTTTCGCAATGAATAGAGGTTTTGGATCT
GGTATTATAATTTCGGATGCACCAGTTCATGATTGTAACACGAAGTGTCAAACACCCAAGGGTGCCATAA
ACACCAGCCTCCCATTTCAGAATATACATCCAGTCACAATTGGAGAATGTCCAAAATATGTCAAAAGCAC
AAAATTGAGAATGGCTACAGGACTAAGGAATATCCCGTCTATTCAATCTAGAGGTCTGTTTGGAGCCATT
GCTGGTTTTATTGAAGGGGGATGGACAGGAATGATAGATGGATGGTATGGTTATCACCATCAGAATGGAC
AGGGATCAGGATATGCAGCGGACCAAAAGAGCACACAAAATGCCATTGACGGGATCACTAACAAAGTAAA
TTCTGTTATTGAAAAGATGAACACACAATTCACAGCAGTGGGTAAAGAATTCAACCACTTGGAAAAAAGA
ATAGAGAATTTAAACAAAAAGGTTGATGATGGTTTTCTGGATGTTTGGACATACAATGCCGAACTGTTGG
TTCTATTGGAGAATGAAAGAACTCTGGATTTCCACGACTCGAATGTAAAGAGCCTGTATGAGAAAGTAAG
AAGCCAGCTAAGGAACAATGCCAAGGAAATTGGGAATGGCTGCTTTGAATTCTATCACAAATGTGATGAT
ACATGCATGGAGAGCGTCAAAAATGGGACTTATGATTACCCAAAGTACTCAGAAGAATCAAAACTAAACA
GAGAGGAAATAGATGGAGTAAAGTTGGAGTCAACAAGGATTTACCAGATTTTGGCGATCTATTCAACTGC
CGCCAGTTCATTGGTACTGTTGGTCTCCCTGGGGGCAATCAGTTTCTGGATGTGCTCTAATGGGTCTTTA
CAGTGCAGAATATGTATTTAA
>cds:ABQ45436 A/swine/Tennessee/15/1976 1976// HA
ATGAAGGCAATGCTATTAGTCTTGCTATGTACATTTGCAGCCACAAATGCAGACACACTATGTATAGGTT
ATCATGCAAATAATTCAACTGACACTGTTGATACAGTACTAGAAAAGAATGTAACAGTAACACACTCCGT
TAACCTTCTTGAAGACAGACATAACGGGAAACTATGTAAACTAGGGGGGATAGCCCCATTGCACCTGGGT
AAATGTAACATTGCCGGATGGCTTTTGGGAAACCCAGAATGTGAATTACTATTCACAGTAAGCTCATGGT
CTTACATTGTGGAAACATCGAACTCAGACAATGGGACATGTTACCCAGGAGATTTCTTCAATTATGAAGA
GCTGAGAGAGCAGTTGAGCTCAGTGTCATCATTTGAAAGATTCGAGATATTCCCCAAGACAAGTTCGTGG
CCCAATCATGAAACAAACAGAGGTGTGACGGCAGCATGCCCTTATGCTGGAGCAAACAGCTTCTACAGAA
ATTTAATATGGCTGGTGAAAAAAGGAAATTCATATCCAAAGCTCAGCAAATCCTATGTTAACAATAAAGG
GAAGGAAGTCCTTGTGCTATGGGGCATTCACCATCCACCTACCAGTACTGATCAACAAAGTCTCTACCAG
AATGCAGATGCCTATGTTTTTGTAGGGTCATCAAAATATAACAGGAAGTTCAAGCCAGAAATAGCAGCAA
GACCCAAGGTGAGAGGTCAAGCAGGGAGGATGAACTATTACTGGACACTAATAGAACCTGGAGACACAAT
AACATTCGAAGCAACTGGAAATCTAGTGGTACCAAGATATGCTTTCGCAATGAATAGAGGTTCTGGATCT
GGTATTATAATTTCGGATGCACCAGTTCATGATTGTAACACGAAGTGTCAAACACCCAAGGGTGCCATAA
ACACCAGCCTCCCATTTCAGAATATACATCCAGTCACAATTGGAGAATGTCCAAAATATGTCAAAAGCAC
AAAATTGAGAATGGCTACAGGATTAAGGAATATCCCGTCTATTCAATCTAGAGGTCTGTTTGGAGCCATT
GCTGGTTTTATTGAGGGGGGATGGACAGGAATGATAGATGGATGGTATGGTTATCACCATCAGAATGGAC
AGGGATCAGGATATGCAGCGGACCAAAAGAGCACACAAAATGCCATTGACGGGATCACTAACAAAGTAAA
TTCTGTTATTGAAAAGATGAACACACAATTCACAGCAGTGGGTAAAGAATTCAACCACTTAGAAAAAAGA
ATAGAGAACTTAAACAAAAAGGTTGATGATGGTTTTCTGGATGTTTGGACATACAATGCCGAACTGTTGG
TTCTATTGGAAAATGAAAGAACTCTGGATTTCCACGACTCGAATGTAAAGAACCTGTATGAGAAAGTAAG
AAGCCAGCTAAGGAACAATGCCAAGGAAATTGGGAATGGCTGCTTTGAATTCTATCACAAATGTGATGAT
ACATGCATGGAGAGCGTCAAAAATGGGACTTATGATTACCCAAAGTACTCAGAAGAATCAAAACTAAACA
GAGAGGAAATAGATGGAGTAAAGTTGGAGTCAACAAGGATTTACCAGATTTTGGCGATCTATTCAACTGC
CGCCAGTTCATTGGTACTGTTGGTCTCCCTGGGGGCAATCAGTTTCTGGATGTGCTCTAATGGGTCTTTA
CAGTGCAGAATATGTATTTAA
>cds:ABQ45447 A/swine/Tennessee/17/1976 1976// HA
ATGAAGGCAATGCTATTAGTCTTGCTATGTACATTTGCAGCCACAAATGCAGACACACTATGTATAGGTT
ATCATGCAAATAATTCAACTGACACTGTTGATACAGTACTAGAAAAGAATGTAACAGTAACACACTCCGT
TAACCTTCTTGAAGACAGACATAACGGGAAACTATGTAAACTAGGGGGGATAGCCCCATTGCACCTGGGT
AAATGTAACATTGCCGGATGGCTTTTGGGAAACCCAGAATGTGAATTACTATTCACAGTAAGCTCATGGT
CTTACATTGTGGAAACATCGAACTCAGACAATGGGACATGTTACCCAGGAGATTTCTTCAATTATGAAGA
GCTGAGAGAGCAGTTGAGCTCAGTGTCATCATTTGAAAGATTCGAGATATTCCCCAAGACAAGTTCGTGG
CCCAATCATGAAACAAACAGAGGTGTGACGGCAGCATGCCCTTATGCTGGAGCAAACAGCTTCTACAGAA
ATTTAATATGGCTGGTGAAAAAAGGAAATTCATATCCAAAGCTCAGCAAATCCTATGTTAACAATAAAGG
GAAGGAAGTCCTTGTGCTATGGGGCATTCACCATCCACCTACCAGTACTGATCAACAAAGTCTCTACCAG
AATGCAGATGCCTATGTTTTTGTAGGGTCATCAAAATATAACAGGAAGTTCAAGCCAGAAATAGCAGCAA
GACCCAAGGTGAGAGGTCAAGCAGGGAGGATGAACTATTACTGGACACTAATAGAACCTGGAGACACAAT
AACATTCGAAGCAACTGGAAATCTAGTGGTACCAAGATATGCTTTCGCAATGAATAGAGGTTCTGGATCT
GGTATTATAATTTCGGATGCACCAGTTCATGATTGTAACACGAAGTGTCAAACACCCAAGGGTGCCATAA
ACACCAGCCTCCCATTTCAGAATATACATCCAGTCACAATTGGAGAATGTCCAAAATATGTCAAAAGCAC
AAAATTGAGAATGGCTACAGGATTAAGGAATATCCCGTCTATTCAATCTAGAGGTCTGTTTGGAGCCATT
GCTGGTTTTATTGAGGGGGGATGGACAGGAATGATAGATGGATGGTATGGTTATCACCATCAGAATGGAC
AGGGATCAGGATATGCAGCGGACCAAAAGAGCACACAAAATGCCATTGACGGGATCACTAACAAAGTAAA
TTCTGTTATTGAAAAGATGAACACACAATTCACAGCAGTGGGTAAAGAATTCAACCACTTAGAAAAAAGA
ATAGAGAACTTAAACAAAAAGGTTGATGATGGTTTTCTGGATGTTTGGACATACAATGCCGAACTGTTGG
TTCTATTGGAAAATGAAAGAACTCTGGATTTCCACGACTCGAATGTAAAGAACCTGTATGAGAAAGTAAG
AAGCCAGCTAAGGAACAATGCCAAGGAAATTGGGAATGGCTGCTTTGAATTCTATCACAAATGTGATGAT
ACATGCATGGAGAGCGTCAAAAATGGGACTTATGATTACCCAAAGTACTCAGAAGAATCAAAACTAAACA
GAGAGGAAATAGATGGAGTAAAGTTGGAGTCAACAAGGATTTACCAGATTTTGGCGATCTATTCAACTGC
CGCCAGTTCATTGGTACTGTTGGTCTCCCTGGGGGCAATCAGTTTCTGGATGTGCTCTAATGGGTCTTTA
CAGTGCAGAATATGTATTTAA
>cds:ABQ45458 A/swine/Iowa/1/1976 1976// HA
ATGAAGGCAATACTATTAGTCTTGCTATGTACATTTGCAGCCGCAACTGCAGACACACTATGTATAGGTT
ATCATGCAAATAATTCAACTGACACTGTTGATACAATACTAGAAAAGAATGTAACAGTAACACACTCTGT
TAACCTTCTTGAAGACAGACATAACGGGAAACTATGTAAACTAGGGGGGATAGCCCCATTGCACCTGGGT
AAATGTAACATTGCCGGATGGCTTTTGGGAAACCCAGAGTGTGAATTACTATTCACAGTAAGCTCATGGT
CTTACATTGTGGAAACATCGAACTCAGACAATGGGACATGTTACCCAGGAGATTTCATCAATTATGAAGA
GCTGAGAGAGCAGTTGAGCTCAGTGTCATCATTTGAAAAATTCGAGATATTCCCCAAGACAAGTTCGTGG
CCCAATCATGAAACAAACAGAGGTGTGACGGCAGCATGCCCTTATGCTGGAGCAAACAGCTTCTACAGAA
ATTTAATATGGCTGGTAAAAAAAGGAAATTCATACCCAAAGCTCAGCAAATCTTATGTTAACAATAAAGG
GAAGGAAGTCCTTGTGCTATGGGGCATTCACCATCCACCTACCAGTACTGATCAACAAAGTCTCTACCAG
AATGCAGATGCCTATGTTTTTGTAGGGACATCAAAATATAACAGGAAGTTCAAGCCAGAAATAGCAGCAA
GACCCAAGGTGAGAGGTCAAGCAGGGAGGATGAACTATTACTGGACACTAATAGAATCTGGAGACACAAT
AACATTCGAAGCAACTGGAAATCTAGTGGTACCAAGATATGCTTTCGCAATGAATAGAGGTTTTGGATCT
GGTATTATAATTTCGGATGCACCAGTTCATGATTGTAACACGAAGTGTCAAACACCCAAGGGTGCCATAA
ACACTAGCCTCCCATTTCAGAATATACATCCAGTCACAATTGGAGAATGTCCAAAATATGTCAAAAGCAC
AAAATTGAGAATGGCTACAGGACTAAGGAATATCCCGTCTATTCAATCTAGAGGTCTGTTTGGAGCCATT
GCTGGTTTTATTGAAGGGGGATGGACAGGAATGATAGATGGATGGTATGGTTATCACCATCAGAATGGAC
AGGGATCAGGATATGCAGCGGACCAAAAGAGCACACAAAATGCCATTGACGGGATCACTAACAAAGTAAA
TTCTGTTATTGAAAAGATGAACACACAATTCACAGCAGTGGGTAAAGAATTCAACCACTTGGAAAAAAGA
ATAGAGAATTTAAACAAAAAGGTTGATGATGGTTTTCTGGATGTTTGGACATACAATGCCGAACTGTTGG
TTCTATTGGAGAATGAAAGAACTCTGGATTTCCACGACTCGAATGTAAAGAGCCTGTATGAGAAAGTAAG
AAGCCAGCTAAGGAACAATGCCAAGGAAATTGGGAATGGCTGCTTTGAATTCTATCACAAATGTGATGAT
ACATGCATGGAGAGCGTCAAAAATGGGACTTATGATTACCCAAAGTACTCAGAAGAATCAAAACTAAACA
GAGAGGAAATAGATGGAGTAAAGTTGGAGTCAACAAGGATTTACCAGATTTTGGCGATCTATTCAACTGC
CGCCAGTTCATTGGTACTGTTGGTCTCCCTGGGGGCAATCAGTTTCTGGATGTGCTCTAATGGGTCTTTA
CAGTGCAGAATATGTATTTAA
>cds:ABQ45533 A/swine/Tennessee/19/1976 1976// HA
ATGAAGGCAATACTATTAGTCTTGCTATGTACATTTGCAGCCACAAATGCAGACACACTATGTATAGGTT
ATCATGCAAATAATTCAACTGACACTGTTGATACAGTACTAGAAAAGAATGTAACAGTAACACACTCTGT
TAACCTTCTTGAAAACAGACACAACGGGAAACTATGTAAACTAGGGGGGATAGCCCCATTGCACCTGGGT
AAATGTAACATTGCCGGATGGCTTTTGGGAAACCCAGAATGTGAATTACTATTCACAGTAAGCTCATGGT
CTTACATTGCGGAAACATCGAACTCAGACAATGGGACATGTTACCCAGGAGATTTCATCAATTATGAAGA
GCTGAGAGAGCAGTTGAGCTCAGTGTCATCATTTGAAAGATTCGAGATATTCCCCAAGACAAGTTCGTGG
CCCAATCATGAAACAAACAGAGGTGTGACGGCAGCATGCCCTTATGCTGGAGCAAACAGCTTCTACAGAA
ATTTAATATGGCTGGTAAAAAAAGGAAATTCATACCCAAAGCTCAGCAAATCTTATGTTAACAATAAAGG
GAAGGAAGTCCTTGTGCTATGGGGCATTCACCATCCACCTACCAGTACTGATCAACAAAGTCTCTACCAG
AATGCAGATGCCTATGTTTTTGTAGGGACATCAAAATATAACAGGAAGTTCAAGCCAGAAATAGCAGCAA
GACCCAAGGTGAGAGGTCAAGCAGGGAGGATGAACTATTACTGGACACTAATAGAACCTGGAGACACAAT
AACATTCGAAGCAACTGGAAATCTAGTGGTACCAAGATATGCTTTCGCAATGAATAGAGGTTTTGAATCT
GGTATTATAATTTCAGATGCACCAGTTCATGATTGTAACACGAAGTGTCAAACACCCAAGGGTGCCATAA
ACACCAGCCTCCCATTTCAGAATATACATCCAGTCACAATTGGAGAATGTCCAAAATATGTCAAAAGCAC
AAAATTGAGAATGGCTACAGGACTAAGGAATATCCCGTCTATTCAATCTAGAGGTCTGTTTGGAGCCATT
GCTGGTTTTATTGAGGGGGGATGGACAGGAATGATAGATGGATGGTATGGTTATCACCATCAGAATGAAC
AGGGATCAGGATATGCAGCGGACCAAAAGAGCACACAAAATGCCATTGACGGGATCACTAACAAAGTAAA
TTCTGTTATTGAAAAGATGAACACACAATTCACAGCAGTGGGTAAAGAATTCAATCACTTGGAAAAAAGA
ATAGAGAATTTAAACAAAAAGGTTGATGATGGTTTTCTGGATGTTTGGACATACAATGCCGAACTGTTGG
TTCTATTGGAAAATGAAAGAACTCTGGATTTCCACGACTCGAATGTAAAGAACCTGTATGAGAAAGTAAG
AAGCCAGCTAAGGAACAATGCCAAGGAAATTGGGAATGGCTGCTTTGAATTCTATCACAAATGTGATGAT
ACATGCATGGAGAGCGTCAAAAATGGGACTTATGATTACCCAAAGTACTCAGAAGAATCAAAACTAAACA
GAGAGGAAATAGATGGAGTAAAGTTGGAGTCAACAAGGATTTACCAGATTTTGGCGATCTATTCAACTGC
CGCCAGTTCATTGGTACTGTTGGTCTCCCTGGGGGCAATCAGTTTCTGGATGTGCTCTAATGGGTCTTTA
CAGTGCAGAATATGTATTTAA
>cds:ABR15819 A/swine/Iowa/4/1976 1976// HA
ATGAAGGCAGTACTATTAGTCTTGCTATGTACATTTGCAGCCACAAATGCAGACACACTATGTATAGGTT
ATCATGCAAATAATTCAACTGACACTGTTGATACAGTACTAGAAAAGAATGTAACAGTAACACACTCTGT
TAACCTTCTTGAAGACATACATAACGGAAAACTATGTAAACTAGGGGGGATAGCCCCGTTGCACCTGGGT
AAATGTAACATTGCCGGATGGCTTTTGGGAAACCCAGAATGTGAATTACTATTCACAGTAAGCTCATGGT
CTTACATTGTGGAAACATCGAACTCAGACAATGGGACATGTTACCCAGGAGATTTCATCAATTATGAAGA
GCTGAGAGAGCAGTTGAGCTCAGTGTCATCATTTGAAAGATTCGAGATATTCCCCAAGACAAGTTCGTGG
CCCAATCATGAAACAAACAGAGGTGTGACGGCAGCATGCCCTTATGCTGGAGCAAACAGCTTCTACAGAA
ATTTAATATGGCTGGTGAAAAAAGGAAATTCATACCCAAAGCTCAGCAAATCCTATGTTAACAATAAAGG
GAAGGAAGTCCTTGTGCTATGGGGCATTCACCATCCACCTACCAGTACTGATCAACAAAGTCTCTACCAG
AATGCAGATGCCTATGTTTTTGTAGGGTCATCAACATATAACAGGAAGTTCAAGCCAGAAATAGCAGCAA
GACCCAAGGTGAGAGGTCAAGCAGGGAGGATGAACTATTACTGGACACTAATAGAACCTGGAGACACAAT
AACATTCGAAGCAACTGGAAATCTAGTGGTACCAAGATATGCTTTCGCAATGAATAGAGGTTCTGGATCT
GGTATTATAATTTCGGATGCACCAGTTCATGATTGTAACACGAAGTGTCAAACACCCAAGGGTGCCATAA
ACACCAGCCTCCCATTTCAGAATATACATCCAGTCACAATTGGAGAATGTCCAAAATATGTCAAAAGCAC
AAAATTGAGAATGGCTACAGGATTAAGGAATATCCCGTCAATTCAATCTAGAGGTCTGTTTGGAGCCATT
GCTGGTTTTATTGAGGGGGGATGGACAGGAATGATAGATGGATGGTATGGTTATCACCATCAGAATGGAC
AGGGATCAGGATATGCAGCGGACCAAAAGAGCACACAAAATGCCATCGACGGGATCACTAACAAAGTAAA
TTCTGTTATTGAAAAGATGAACACACAATTCACAGCAGTGGGTAAAGAATTCAACCACTTAGAAAAAAGA
ATAGAGAATTTAAACAAAAAGGTTGATGATGGTTTTCTGGATGTTTGGACATACAATGCCGAACTGTTGG
TTCTATTGGAAAATGAAAGAACTCTGGATTTCCACGACTCGAATGTAAAGAACCTGTATGAGAAAGTAAG
AAGCCAGCTAAGGAACAATGCCAAGGAAATTGGGAATGGCTGCTTTGAATTCTATCACAAATGTGATGAT
ACATGCATGGAGAGCGTCAAAAATGGGACTTATGATTATCCAAAGTACTCAGAAGAATCAAAACTAAACA
GAGAGGAAATAGATGGAGTAAAGTTGGAGTCAACAAGGATTTACCAGATTTTGGCGATCTATTCAACTGC
CGCCAGTTCATTGGTACTGTTGGTCTCCCTGGGGGCAATCAGTTTCTGGATGTGCTCTAATGGGTCTTTA
CAGTGCAGAATATGTATTTAA
>cds:ABR15830 A/swine/Tennessee/19/1977 1977// HA
ATGAAGGCAATACTATTAGTCTTGCTATGTACATTTACAGCCACAAATGCAGACACACTATGTATAGGTT
ATCATGCAAATAATTCAACTGACACTGTTGATACAGTACTAGAAAAGAATGTAACAGTAACACACTCTGT
TAACCTTCTTGAAGACAGACATAATGGGAAACTATGTAAACTAGGGGGGATAGCTCCATTGCACCTGGGT
AAATGTAACATTGCCGGATGGCTTTTGGGAAACCCAGAATGTGAATTACTATTCACAGTAAGCTCATGGT
CTTACATTGTGGAAACATCGAACTCAGACAATGGGACATGTTACCCAGGAAATTTCATCAATTATGAGGA
GCTGAGAGAGCAATTGAGCTCAGTGTCATCATTTGAAAGATTCGAGATATTCCCCAAGACAAGTTCGTGG
CCCAATCATGAAACAAACAGAGGTGTGACGGCAGCATGCCCTTATGCTGGAGCAAACAGCTTCTACAGAA
ATTTAATATGGCTGGTGAAAAAAGGAAATTCATACCCAAAGCTCAACAAATCCTATGTTAACAATAAAGG
GAAGGAAGTCCTTGTGCTATGGGGCATTCACCATCCACCTACCAGTACTGATCAACAAAGTCTCTACCAG
AATGCAGATGCCTATGTTTTTGTAGGGTCATCAAAATATAACAGGAAGTTCAAGCCAGAAATAGCAGCAA
GACCCAAGGTGAGAGGTCAAGCAGGGAGGATGAACTATTACTGGACACTAATAGAACCTGGAGACACAAT
AACATTCGAAGCAACTGGAAATCTAGTGGTACCAAGATATGCTTTCGCAATGAATAGAGGTTCTGGATCT
GGTATTATAATTTCGGATGCACCAGTTCATGATTGTAACACGAAGTGCCAAACGCCCAAGGGTGCCATAA
ACACCAGCCTCCCATTTCAGAATATACATCCAGTTACAATTGGAGAATGTCCAAAATATGTCAAAAGCAC
AAAATTGAGAATGGCTACAGGACTAAGGAATATCCCGTCTATTCAATCTAGAGGTCTGTTTGGAGCCATT
GCTGGTTTTATTGAGGGGGGATGGACAGGAATGATAGATGGATGGTATGGTTATCACCATCAGAATGGAC
AGGGATCAGGATATGCAGCGGATCAAAAGAGCACACAAAATGCCATTGACGGGATCACTAACAAGGTAAA
TTCTGTTATTGAAAAGATGAACACACAATTCACAGCAGTGGGTAAAGAATTCAACCACTTGGAAAAAAGA
ATAGAGAATTTAAACAAAAAGGTTGATGATGGTTTTCTGGATGTTTGGACATACAATGCCGAACTGTTGG
TTCTATTGGAAAATGAAAGAACTCTGGATTTCCACGACTCGAATGTAAAGAACCTGTATGAGAAAGTAAG
AAGCCAGCTAAGGAACAATGCCAAGGAAATTGGGAATGGCTGCTTTGAATTCTATCACAAATGTGATGAT
ACATGCATGGAGAGCGTCAAAAATGGGACTTATGATTACCCAAAGTACTCAGAAGAATCAAAACTAAATA
GAGAGGAAATAGATGGAGTAAAGTTGGAGTCAACAAGGATTTACCAGATTTTGGCGATCTATTCAACTGC
CGCCAGTTCATTGGTACTGTTGGTCTCCCTGGGGGCAATCAGTTTCTGGATGTGCTCTAATGGGTCTTTA
CAGTGCAGAATATGTATTTAA
>cds:ABR15841 A/swine/Tennessee/21/1977 1977// HA
ATGAAGGCAATACTATTAGTCTTGCTATGTACATTTACAGCCACAAATGCAGACACACTATGTATAGGTT
ATCATGCAAATAATTCAACTGACACTGTTGATACAGTACTAGAAAAGAATGTAACAGTAACACACTCTGT
TAACCTTCTTGAAGACAGACATAATGGGAAACTATGTAAACTAGGGGGGATAGCTCCATTGCACCTGGGT
AAATGTAACATTGCCGGATGGCTTTTGGGAAACCCAGAATGTGAATTACTATTCACAGTAAGCTCATGGT
CTTACATTGTGGAAACATCGAACTCAGACAATGGGACATGTTACCCAGGAAATTTCATCAATTATGAGGA
GCTGAGAGAGCAATTGAGCTCAGTGTCATCATTTGAAAGATTCGAGATATTCCCCAAGACAAGTTCGTGG
CCCAATCATGAAACAAACAGAGGTGTGACGGCAGCATGCCCTTATGCTGGAGCAAACAGCTTCTACAGAA
ATTTAATATGGCTGGTGAAAAAAGGAAATTCATACCCAAAGCTCAACAAATCCTATGTTAACAATAAAGG
GAAGGAAGTCCTTGTGCTATGGGGCATTCACCATCCACCTACCAGTACTGATCAACAAAGTCTCTACCAG
AATGCAGATGCCTATGTTTTTGTAGGGTCATCAAAATATAACAGGAAGTTCAAGCCAGAAATAGCAGCAA
GACCCAAGGTGAGAGGTCAAGCAGGGAGGATGAACTATTACTGGACACTAATAGAACCTGGAGACACAAT
AACATTCGAAGCAACTGGAAATCTAGTGGTACCAAGATATGCTTTCGCAATGAATAGAGGTTCTGGATCT
GGTATTATAATTTCGGATGCACCAGTTCATGATTGTAACACGAAGTGCCAAACGCCCAAGGGTGCCATAA
ACACCAGCCTCCCATTTCAGAATATACATCCAGTTACAATTGGAGAATGTCCAAAATATGTCAAAAGCAC
AAAATTGAGAATGGCTACAGGACTAAGGAATATCCCGTCTATTCAATCTAGAGGTCTGTTTGGAGCCATT
GCTGGTTTTATTGAGGGGGGATGGACAGGAATGATAGATGGATGGTATGGTTATCACCATCAGAATGGAC
AGGGATCAGGATATGCAGCGGATCAAAAGAGCACACAAAATGCCATTGACGGGATCACTAACAAGGTAAA
TTCTGTTATTGAAAAGATGAACACACAATTCACAGCAGTGGGTAAAGAATTCAACCACTTGGAAAAAAGA
ATAGAGAATTTAAACAAAAAGGTTGATGATGGTTTTCTGGATGTTTGGACATACAATGCCGAACTGTTGG
TTCTATTGGAAAATGAAAGAACTCTGGATTTCCACGACTCGAATGTAAAGAACCTGTATGAGAAAGTAAG
AAGCCAGCTAAGGAACAATGCCAAGGAAATTGGGAATGGCTGCTTTGAATTCTATCACAAATGTGATGAT
ACATGCATGGAGAGCGTCAAAAATGGGACTTATGATTACCCAAAGTACTCAGAAGAATCAAAACTAAATA
GAGAGGAAATAGATGGAGTAAAGTTGGAGTCAACAAGGATTTACCAGATTTTGGCGATCTATTCAACTGC
CGCCAGTTCATTGGTACTGTTGGTCTCCCTGGGGGCAATCAGTTTCTGGATGTGCTCTAATGGGTCTTTA
CAGTGCAGAATATGTATTTAA
>cds:ABR15852 A/swine/Tennessee/31/1977 1977// HA
ATGAAGGCAATACTATTAGTCTTGCTATGTACATTTACAGCCACAAATGCAGACACACTATGTATAGGTT
ATCATGCAAATAATTCAACTGACACTGTTGATACAGTACTAGAAAAGAATGTAACAGTAACACACTCTGT
TAACCTTCTTGAAGACAGACATAATGGGAAACTATGTAAACTAGGGGGGATAGCTCCATTGCACCTGGGT
AAATGTAACATTGCCGGATGGCTTTTGGGAAACCCAGAATGTGAATTACTATTCACAGTAAGCTCATGGT
CTTACATTGTGGAAACATCGAACTCAGACAATGGGACATGTTACCCAGGAGATTTCATCAATTATGAGGA
GCTGAGAGAGCAATTGAGCTCAGTGTCATCATTTGAAAGATTCGAGATATTCCCCAAGACAAGTTCGTGG
CCCAATCATGAAACAAACAGAGGTGTGACGGCAGCATGCCCTTATGCTGGAGCAAACAGCTTCTACAGAA
ATTTAATATGGCTGGTGAAAAAAGGAAATTCATACCCAAAACTTAACAAATCCTATGTTAACAATAAAGG
GAAGGAAGTCCTTGTGCTATGGGGCATTCACCATCCACCTACCAGTACTGATCAACAAAGTCTCTACCAG
AATGCAGATGCCTATGTTTTTGTAGGGTCATCAAAATATAACAGGAAGTTCAAGCCAGAAATAGCAGCAA
GACCCAAGGTGAGAGGTCAAGCAGGGAGGATGAACTATTACTGGACACTAATAGAACCTGGAGACACAAT
AACATTCGAAGCAACTGGAAATCTAGTGGTACCAAGATATGCTTTCGCAATGAATAGAGGTTCTGGATCT
GGTATTATAATTTCGGATGCACCAGTTCATGATTGTAACACGAAGTGCCAAACGCCCAAGGGTGCCATAA
ACACCAGCCTCCCATTTCAGAATATACATCCAGTTACAATTGGAGAATGTCCAAAATATGTCAAAAGCAC
AAAATTGAGAATGGCTACAGGACTAAGGAATGTCCCGTCTATTCAATCTAGAGGTCTGTTTGGAGCCATT
GCTGGTTTTATTGAGGGGGGATGGACAGGAATGATAGATGGATGGTATGGTTATCACCATCAGAATGGAC
AGGGATCAGGATATGCAGCGGATCAAAAGAGCACACAAAATGCCATTGACGGGATCACTAACAAAGTAAA
TTCTGTTATTGAAAAGATGAACACACAATTCACAGCAGTGGGTAAAGAATTCAACCACTTGGAAAAAAGA
ATAGAGAATTTAAACAAAAAGGTTGATGATGGTTTTCTGGATGTTTGGACATACAATGCCGAACTGTTGG
TTCTATTGGAAAATGAGAGAACTCTGGATTTCCACGACTCGAATGTAAAGAACCTGTATGAGAAAGTAAG
AAGCCAGCTAAGGAACAATGCCAAGGAAATTGGGAATGGCTGCTTTGAATTCTATCACAAATGTGATGAT
ACATGCATGGAGAGCGTCAAAAATGGGACTTATGATTACCCAAAGTACTCAGAAGAATCAAAACTAAATA
GAGAGGAAATAGATGGAGTAAAGTTGGAGTCAACAAGGATTTACCAGATTTTGGCGATCTATTCAACTGC
CGCCAGTTCATTGGTACTGTTGGTCTCCCTGGGGGCAATCAGTTTCTGGATGTGCTCTAATGGGTCTTTA
CAGTGCAGAATATGTATTTAA
>cds:ABR15863 A/swine/Tennessee/49/1977 1977// HA
ATGAAGGCAATACTATTAGTCTTGCTATGTACATTTACAGCCACAAATGCAGACACACTATGTATAGGTT
ATCATGCAAATAATTCAACTGAAACTGTTGATACAGTACTAGAAAAGAATGTAACAGTAACACACTCTGT
TAACCTTCTTGAAGACAGACATAATGGGAAACTATGTAAACTAGGGGGGATAGCTCCATTGCATCTGGGT
AAATGTAACATTGCCGGATGGCTTTTGGGAAACCCAGAATGTGAATTACTATTCACAGTAAGCTCATGGT
CTTACATTGTGGAAACATCGAACTCAGACAATGGGACATGTTACCCAGGAGATTTCATCAATTATGAAGA
GCTGAGAGAGCAATTGAGCTCAGTGTCATCATTTGAAAGATTCGAGATATTCCCCAAGACAAGTTCGTGG
CCCAATCATGAAACAAACAGAGGTGTGACGGCAGCATGCCCTTATGCTGGAGCAAACAGCTTCTACAGAA
ATTTAATATGGCTGGTGAAAAAAGGAAATTCATACCCAAAGCTCAACAAATCCTATGTTAACAATAAAGG
GAAGGAAGTCCTTGTGCTATGGGGCATTCACCATCCATCTACCAGTACTGATCAACAAAGTCTCTACCAG
AATGCAGATGCCTATGTTTTTGTAGGGTCATCAAAATATAACAGGAAGTTCAAGCCAGAAATAGCAGCAA
GACCCAAGGTGAGAGGTCAAGCAGGGAGGATGAACTATTACTGGACACTAATAGAACCTGGAGACACAAT
AACATTCGAAGCAACTGGAAATCTAGTGGTACCAAGATATGCTTTCGCAATGAATAGAGGTTCTGGATCT
GGTATTATAATTTCGGATGCACCAGTTCATGATTGTAACACGAAGTGCCAAACGCCCAAGGGTGCCATAA
ACACCAGCCTCCCATTTCAGAATATACATCCAGTTACAATTGGAGAATGTCCAAAATATGTCAAAAGCAC
AAAATTGAGAATGGCTACAGGACTAAGGAATATCCCGTCTATTCAATCTAGAGGTCTGTTTGGAGCCATT
GCTGGTTTTATTGAGGGGGGATGGACAGGAATGATAGATGGATGGTATGGTTATCACCATCAGAATGGAC
AGGGATCAGGATATGCAGCGGATCAAAAGAGCACACAAAATGCCATTGACGGGATCACTAACAAAGTAAA
TTCTGTTATTGAAAAGATGAACACACAATTCACAGCAGTGGGTAAAGAATTCAACCACTTGGAAAAAAGA
ATAGAGAATTTAAACAAAAAGGTTGATGATGGTTTTCTGGATGTTTGGACATACAATGCCGAACTGTTGG
TTCTATTGGAAAATGAAAGAACTCTGGATTTCCACGACTCGAATGTAAAGAACCTGTATGAGAAAGTAAG
AAGCCAGCTAAGGAACAATGCCAAGGAAATTGGGAATGGCTGCTTTGAATTCTATCACAAATGTGATGAT
ACATGCATGGAGAGCGTCAAAAATGGGACTTATGATTACCCAAAGTACTCAGAAGAATCAAAACTAAATA
GAGAGGAAATAGATGGAGTAAAGTTGGAGTCAACAAGGATTTACCAGATTTTGGCGATCTATTCAACTGC
CGCCAGTTCATTGGTACTGTTGGTCTCCCTGGGGGCAATCAGTTTCTGGATGTGCTCTAATGGGTCTTTA
CAGTGCAGAATATGTATTTAA
>cds:ABR15874 A/swine/Tennessee/64/1977 1977// HA
ATGATGGCAATACTATTAGTCTTGCTATGTACATTTGCAGCCACAAATGCAGACACACTATGTATAGGTT
ATCATGCAAATAATTCAACTGACACAGTTGATACAATACTGGAAAAGAATGTAACAGTAACACACTCTGT
TAACCTTCTTGAAGACAGACATAACGGGAAACTATGTAAACTAGGGGGGATAGCCCCATTGCACCTGGGT
AAATGTAACATTGCCGGATGGCTTTTGGGAAACCCAGAATGTGAATTATTATTCACAGTAAGCTCATGGT
CTTACATTGTGGAAACATCGAACACAGACAATGGAACATGTTACCCAGGAGATTTCATCAATTATGAAGA
GCTGAGAGAGCAGTTGAGCTCAGTGTCATCATTTGAAAGATTCGAGATATTCCCCAAGACAAGTTCGTGG
CCCAATCATGAAACAAACAGAGGTGTTACGGCAGCATGCCCTTATGCTGGAGCAAACAGCTTCTACAGAA
ATTTAATATGGCTGGTAAAAAAGGGAAATTCATACCCAAAGCTCAGCAAATCTTATGTTAACAATAAAGG
GAAGGAAGTCCTTGTGCTATGGGGCATTCACCATCCACCTACCAGTACTGATCAACAAAGCCTCTACCAG
AATGCAGATGCCTATGTTTTTGTAGGGACATCAAAATATAACAGGAAGTTCAAGCCAGAAATAGCAGCAA
GACCAAAGGTGAGAGGTCAAGCAGGGAGGATGAACTATTACTGGACACTAATAGAACCTGGAGACACAAT
AACATTCGAAGCAACTGGAAATTTAGTGGTACCAAGATATGCTTTCGCAATGGATAGAGGTTTTGGATCT
GGTATTATAATTTCGGATGCACCAGTTCATGATTGTAACACGAAGTGTCAAACACCTAAGGGTGCCTTAA
ACACAAGCCTCCCATTTCAGAATATACATCCAGTCACAATTGGAGAATGTCCAAAATATGTCAAGAGCAC
AAAATTGAGAATGGCTACAGGACTAAGGAATATCCCGTCCATTCAATCTAGAGGTCTGTTTGGAGCCATT
GCTGGTTTTATTGAGGGGGGATGGACAGGAATGATAGATGGATGGTATGGTTATCATCATCAGAATGGAC
AGGGATCAGGATATGCAGCGGACCAAAAGAGCACACAAAATGCCATTGACGGGATCACTAACAAAGTAAA
TTCTGTTATTGAAAAGATGAACACACAATTCACAGCAGTGGGTAAAGAATTCAACCACTTGGAAAAAAGA
ATAGAGAATTTAAACAAGAAGGTTGATGATGGTTTTCTGGATGTTTGGACATACAATGCCGAACTGTTGG
TTCTATTGGAAAACGAAAGAACTCTGGATTTCCACGACTCGAATGTAAAGAACCTGTATGAGAAAGTAAG
AAGCCAGCTAAGGAATAATGCCAAGGAAATTGGGAATGGCTGCTTTGAATTTTATCACAAATGTGATGAT
ACATGCATGGAGAGTGTCAAAAATGGGACTTATGATTACCCAAAGTATTCAAAAGAATCAAAACTAAACA
GAGAGGAAATAGATGGAGTAAAGTTGGAATCAACAAGGATTTACCAGATTCTGGCGATCTATTCAACTGC
CGCCAGTTCATTGGTACTGTTGGTCTCCCTGGGGGCAATCAGTTTCTGGATGTGCTCTAATGGGTCTTTA
CAGTGCAGAATATGTATTTAA
>cds:ABR28537 A/swine/Tennessee/10/1977 1977// HA
ATGAAGGCAATACTATTAGTCTTGCTATGTACATTTGCAGTCACAAATGCAGACACACTATGTATAGGTT
ACCATGCAAATAATTCAACTGACACTGTTGATACAGTACTAGAAAAGAATGTAACAGTAACACACTCTGT
TAACCTTCTTGAAGACAGACATAACGGAAAACTATGTAAACTAGGGGGGATAGCCCCATTGCACCTGGGT
AAATGTAACATTGCCGGATGGCTTTTGGGAAATCCAGAATGTGAATTACTATTCACAGTAAGCTCATGGT
CTTACGTTGTGGAAACATCGAACTCAGACAATGGGACATGTTACCCAGGGGATTTCATCAATTATGAAGA
GCTGAGAGAGCAGTTGAGCTCAGTGTCATCATTTGAAAGATTCGAGATATTCCCCAAGACAAGTTCGTGG
CCCAATCATGAAACAAACAGAGGTGTGACGGCAGCATGCCCTTATGCTGGAGCAAACAGCTTCTACAGAA
ATTTAATATGGCTGGTGAAAAAAGGAAACTCATATCCAAAGCTCAGCAAATCCTATGTTAACAATAAGGG
GAAGGAAGTCCTTGTGCTATGGGGCATTCACCATCCACCTACCAGTACTGATCAACAAAGTCTCTACCAG
AATGCAGATGCCTATGTTTTTGTAGGGTCATCAAAATATAACAGGAAGTTCAAGCCAGAAATAGCAGCAA
GACCCAAGGTGAGAGGTCAAGCAGGGAGGATGAACTATTACTGGACACTAATAGAACCTGGAGACACAAT
AACATTCGAAGCAACTGGAAATCTAGTGGTACCAAGATATGCTTTCGCAATGAATAGAGGTCCTGGATCT
GGTATTATAATTTCGGATGCACCAGTTCATGATTGTAACACGACGTGTCAAACACCCAAGGGTGCCATAA
ACACCAGCCTCCCATTTCAGAATATACATCCAGTCACAATTGGAGAATGTCCAAAATATGTCAAAAGCAC
AAAATTGAGAATGGCTACAGGACTAAGGAATATCCCGTCTATTCAATCTAGAGGTCTGTTTGGAGCCATT
GCTGGTTTTATTGAGGGGGGATGGACAGGAATGATAGATGGATGGTATGGTTATCACCATCAGAATGAAC
AGGGATCAGGATATGCAGCGGACCAAAAAAGCACACAGAATGCCATTGACGGGATCACTAACAAGGTAAA
TTCTGTTATTAAAAAGATGAACACACAATTCACAGCAGTGGGTAAAGAATTCAACCACTTGGAAAAAAGA
ATAGAGAATTTAAACAAAAAGGTTGATGATGGTTTTCTGGATGTTTGGACATACAATGCCGAACTGTTGG
TTCTATTGGAAAATGAAAGAACTCTGGATTTCCACGACTCGAATGTAAAGAACCTGTATGAGAAAGTAAG
AAGCCAACTAAGGAACAATGCCAAGGAAATTGGGAATGGCTGCTTTGAATTCTATCACAAATGTGATGAT
ACATGCATGGAGAGCGTCAAAAATGGGACTTATGATTACCCAAAGTACTCAGAAGAATCAAAACTAAACA
GAGAGGAAATAGATGGAGTAAAGTTGGAGTCAACAAGGATTTACCAGATTTTGGCGATCTATTCAACTGC
CGCCAGTTCATTGGTACTGTTGGTCTCCCTGGGGGCAATCAGTTTCTGGATGTGCTCCAATGGGTCTTTA
CAGTGCAGAATATGTATTTAA
>cds:ABR28548 A/swine/Tennessee/62/1977 1977// HA
ATGATGGCAATACTATTAGTCTTGCTATGTACATTTGCAGCCACAAATGCAGACACACTATGTATAGGTT
ATCATGCAAATAATTCAACTGACACAGTTGATACAATACTGGAAAAGAATGTAACAGTAACACACTCTGT
TAACCTTCTTGAAGACAGACATAACGGGAAACTATGTAAACTAGGGGGGATAGCCCCATTGCACCTGGGT
AAATGTAACATTGCCGGATGGCTTTTGGGAAACCCAGAATGTGAATTATTATTCACAGTAAGCTCATGGT
CTTACATTGTGGAAACATCGAACACAGACAATGGGACATGTTACCCAGGAGATTTCATCAATTATGAAGA
GCTGAGAGAGCAGTTGAGCTCAGTGTCATCATTTGAAAGATTCGAGATATTCCCCAAGACAAGTTCGTGG
CCCAATCATGAAACAAACAGAGGTGTTACGGCAGCATGCCCTTATGCTGGAGCAAACAGCTTCTACAGAA
ATTTAATATGGCTGGTAAAAAAGGGAAATTCATACCCAAAGCTCAGCAAATCTTATGTTAACAATAAAGG
GAAGGAAGTCCTTGTGCTATGGGGCATTCACCATCCACCTACCAGTACTGATCAACAAAGCCTCTACCAG
AATGCAGATGCCTATGTTTTTGTAGGGACATCAAAATATAACAGGAAGTTCAAGCCAGAAATAGCAGCAA
GACCAAAGGTGAGAGGTCAAGCAGGGAGGATGAACTATTACTGGACACTAATAGAACCTGGAGACACAAT
AACATTCGAAGCAACTGGAAATTTAGTGGTACCAAGATATGCTTTCGCAATGGATAGAGGTTTTGGATCT
GGTATTATAATTTCGGATGCACCAGTTCATGATTGTAACACGAAGTGTCAAACACCTAAGGGTGCCTTAA
ACACCAGCCTCCCATTTCAGAATATACATCCAGTCACAATTGGAGAATGTCCAAAATATGTCAAGAGCAC
AAAATTGAGAATGGCTACAGGACTAAGGAATATCCCGTCCATTCAATCTAGAGGTCTGTTTGGAGCCATT
GCTGGTTTTATTGAGGGGGGATGGACAGGAATGATAGATGGATGGTATGGTTATCATCATCAGAATGGAC
AGGGATCAGGATATGCAGCGGACCAAAAGAGCACACAAAATGCCATTGACGGGATCACTAACAAAGTAAA
TTCTGTTATTGAAAAGATGAACACACAATTCACAGCAGTGGGTAAAGAATTCAACCACTTGGAAAAAAGA
ATAGAGAATTTAAACAAGAAGGTTGATGATGGTTTTCTGGATGTTTGGACATACAATGCCGAACTGTTGG
TTCTATTGGAAAACGAAAGAACTCTGGATTTCCACGACTCGAATGTAAAGAACCTGTATGAGAAAGTAAG
AAGCCAGCTAAGGAATAATGCCAAGGAAATTGGGAATGGCTGCTTTGAATTTTATCACAAATGTGATGAT
ACATGCATGGAGAGCGTCAAAAATGGGACTTATGATTACCCAAAGTATTCAAAAGAATCAAAACTAAACA
GAGAGGAAATAGATGGAGTAAAGTTGGAATCAACAAGGATTTACCAGATTCTGGCGATCTATTCAACTGT
CGCCAGTTCATTGGTACTGTTGGTCTCCCTGGGGGCAATCAGTTTCTGGATGTGCTCTAATGGGTCTTTA
CAGTGCAGAATATGTATTTAA
>cds:ABR28559 A/swine/Tennessee/65/1977 1977// HA
ATGATGGCAATACTATTAGTCTTGCTATGTACATTTGCAGCCACAAATGCAGACACACTATGTATAGGTT
ATCATGCAAATAATTCAACTGACACAGTTGATACAATACTGGAAAAGAATGTAACAGTAACACACTCTGT
TAACCTTCTTGAAGACAGACATAACGGGAAACTATGTAAACTAGGGGGGATAGCCCCATTGCACCTGGGT
AAATGTAACATTGCCGGATGGCTTTTGGGAAACCCAGAATGTGAATTATTATTCACAGTAAGCTCATGGT
CTTACATTGTGGAAACATCGAACACAGACAATGGAACATGTTACCCAGGAGATTTCATCAATTATGAAGA
GCTGAGAGAGCAGTTGAGCTCAGTGTCATCATTTGAAAGATTCGAGATATTCCCCAAGACAAGTTCGTGG
CCCAATCATGAAACAAACAGAGGTGTTACGGCAGCATGCCCTTATGCTGGAGCAAACAGCTTCTACAGAA
ATTTAATATGGCTGGTAAAAAAGGGAAATTCATACCCAAAGCTCAGCAAATCTTATGTTAACAATAAAGG
GAAGGAAGTCCTTGTGCTATGGGGCATTCACCATCCACCTACCAGTACTGATCAACAAAGCCTCTACCAG
AATGCAGATGCCTATGTTTTTGTAGGGACATCAAAATATAACAGGAAGTTCAAGCCAGAAATAGCAGCAA
GACCAAAGGTGAGAGGTCAAGCAGGGAGGATGAACTATTACTGGACACTAATAGAACCTGGAGACACAAT
AACATTCGAAGCAACTGGAAATTTAGTGGTACCAAGATATGCTTTCGCAATGGATAGAGGTTTTGGATCT
GGTATTATAATTTCGGATGCACCAGTTCATGATTGTAACACGAAGTGTCAAACACCTAAGGGTGCCTTAA
ACACAAGCCTCCCATTTCAGAATATACATCCAGTCACAATTGGAGAATGTCCAAAATATGTCAAGAGCAC
AAAATTGAGAATGGCTACAGGACTAAGGAATATCCCGTCCATTCAATCTAGAGGTCTGTTTGGAGCCATT
GCTGGTTTTATTGAGGGGGGATGGACAGGAATGATAGATGGATGGTATGGTTATCATCATCAGAATGGAC
AGGGATCAGGATATGCAGCGGACCAAAAGAGCACACAAAATGCCATTGACGGGATCACTAACAAAGTAAA
TTCTGTTATTGAAAAGATGAACACACAATTCACAGCAGTGGGTAAAGAATTCAACCACTTGGAAAAAAGA
ATAGAGAATTTAAACAAGAAGGTTGATGATGGTTTTCTGGATGTTTGGACATACAATGCCGAACTGTTGG
TTCTATTGGAAAACGAAAGAACTCTGGATTTCCACGACTCGAATGTAAAGAACCTGTATGAGAAAGTAAG
AAGCCAGCTAAGGAATAATGCCAAGGAAATTGGGAATGGCTGCTTTGAATTTTATCACAAATGTGATGAT
ACATGCATGGAGAGTGTCAAAAATGGGACTTATGATTACCCAAAGTATTCAAAAGAATCAAAACTAAACA
GAGAGGAAATAGATGGAGTAAAGTTGGAATCAACAAGGATTTACCAGATTCTGGCGATCTATTCAACTGC
CGCCAGTTCATTGGTACTGTTGGTCTCCCTGGGGGCAATCAGTTTCTGGATGTGCTCTAATGGGTCTTTA
CAGTGCAGAATATGTATTTAA
>cds:ABR28570 A/swine/Tennessee/79/1977 1977// HA
ATGATGGCAATACTATTAGTCTTGCTATGTACATTTGCAGCCACAAATGCAGACACACTATGTATAGGTT
ATCATGCAAATAATTCAACTGACACAGTTGATACAATACTGGAAAAGAATGTAACAGTAACACACTCTGT
TAACCTTCTTGAAGACAGACATAACGGGAAACTATGTAAACTAGGGGGGATAGCCCCATTGCACCTGGGT
AAATGTAACATTGCCGGATGGCTTTTGGGAAACCCAGAATGTGAATTATTATTCACAGTAAGCTCATGGT
CTTACATTGTGGAAACATCGAACACAGACAATGGGACATGTTACCCAGGAGATTTCATCAATTATGAAGA
GCTGAGAGAGCAGTTGAGCTCAGTGTCATCATTTGAAAGATTCGAGATATTCCCCAAGACCAGTTCGTGG
CCCAATCATGAAACAAACAGAGGTGTTACGGCAGCATGCCCTTATGCTGGAGCAAACAGCTTCTACAGAA
ATTTAATATGGCTGGTAAAAAAGGGAAATTCATACCCAAAGCTCAGCAAATCTTATGTTAACAATAAAGG
GAAGGAAGTCCTTGTGCTATGGGGCATTCACCATCCACCTACCAGTACTGATCAACAAAGCCTCTACCAG
AATACAGATGCCTATGTTTTTGTAGGGACATCAAAATATAACAGGAAGTTCAAGCCAGAAATAGCAGCAA
GACCAAAGGTGAGAGGTCAAGCAGGGAGGATGAACTATTACTGGACACTAATAGAACCTGGAGACACAAT
AACATTCGAAGCAACTGGAAATTTAGTGGTACCAAGATATGCTTTCGCAATGGATAGAGGTTTTGGATCT
GGTATTATAATTTCGGATGCACCAGTTCATGATTGTAACACGAAGTGTCAAACACCTAAGGGTGCCTTAA
ACACCAGCCTCCCATTTCAGAATATACATCCAGTCACAATTGGAGAATGTCCAAAATATGTCAAGAGCAC
AAAATTGAGAATGGCTACAGGACTAAGGAATATCCCGTCCATTCAATCTAGAGGTCTGTTTGGAGCCATT
GCTGGTTTTATTGAGGGGGGATGGACAGGAATGATAGATGGATGGTATGGTTATCATCATCAGAATGGAC
AGGGATCAGGATATGCAGCGGACCAAAAGAGCACACAAAATGCCATTGACGGGATCACTAACAAAGTAAA
TTCTGTTATTGAAAAGATGAACACACAATTCACAGCAGTGGGTAAAGAATTCAACCACTTGGAAAAAAGA
ATAGAGAATTTAAACAAGAAGGTTGATGATGGTTTTCTGGATGTTTGGACATACAATGCCGAACTGTTGG
TTCTATTGGAAAACGAAAGAACTCTGGATTTCCACGACTCGAATGTAAAGAACCTGTATGAAAAAGTAAG
AAGCCAGCTAAGGAATAATGCCAAGGAAATTGGGAATGGCTGCTTTGAATTTTATCACAAATGTGATGAT
ACATGCATGGAGAGCGTCAAAAATGGGACTTATGATTACCCAAAGTATTCAAAAGAATCAAAACTAAACA
GAGAGGAAATAGATGGAGTAAAGTTGGAATCAACAAGGATTTACCAGATTCTGGCGATCTACTCAACTGC
CGCCAGTTCATTGGTACTGTTGGTCTCCCTGGGGGCAATCAGTTTCTGGATGTGCTCTAATGGGTCTTTA
CAGTGCAGAATATGTATTTAA
>cds:ABR28581 A/swine/Tennessee/82/1977 1977// HA
ATGAAGGCAATACTATTAGTCTTGCTATGTACATTTACAGCCGCAAATGCAGACACACTATGTATAGGTT
ATCATGCAAATAATTCAACTGACACTGTTGATACAGTACTAGAAAAGAATGTAACAGTAACACACTCTGT
TAACCTTCTTGAAGACAGACATAACGGAAAACTATGTAAACTAGGGGGGATAGCCCCATTGCACCTGGGT
AAATGTAACATTGCTGGATGGCTTTTGGGAAACCCAGAATGTGAATTACTATTCACAGTAAGCTCATGGT
CTTACATTGTGGAAACATCGAACTCAGACAATGGGACATGTTACCCAGGAGATTTCATCAATTATGAAGA
GCTGAGAGAGCAGTTGAGCTCAGTGTCATCATTTGAAAGATTCGAGATATTCCCCAAGGCAAGTTCGTGG
CCCAATCATGAAACAAACAGAGGTGTGACGGCAGCATGCCCTTATGCTGGAGCAAACAGCTTCTACAGAA
ATTTAATATGGCTGGTGAAAAAAGGAAATTCATACCCAAAGCTCAGCAAATCCTATGTTAACAATAAGGG
GAAGGAAGTCCTTGTGCTATGGGGCATTCACCATCCACCTACCAGTACTGATCAACAAAGTCTCTACCAG
AATGCAGATGCCTATGTTTTTGTGGGGTCATCAAAGTATAACAGGAAGTTCAAGCCAGAAATAGCAGCAA
GACCCAAGGTGAGAGGTCAAGCAGGGAGAATGAACTATTACTGGACACTAATAGAGCCTGGAGACACAAT
AACATTCGAAGCAACTGGAAATCTAGTGGTACCAAGATATGCTTTCGCAATGAATAGAGGTTCTGGATCT
GGTATTATAATTTCGGATGCACCAGTTCACGATTGTAACACGACTTGTCAAACACCCAAGGGTGCCATAA
ACACCAGCCTCCCATTTCAGAATATACATCCAGTCTCAATTGGAGAATGTCCAAAATATGTCAAAAGCAC
AAAATTGAGAATGGCTACAGGACTAAGGAATATCCCGTCTATTCAATCTAGAGGTCTGTTTGGAGCCATT
GCTGGTTTTATTGAGGGGGGATGGACAGGAATGATAGATGGATGGTACGGTTATCACCATCAGAATGGAC
AGGGATCAGGATATGCAGCGGACCAAAAGAGCACACAGAATGCCATTGACGGGATCACTAACAAAGTAAA
TTCTGTTATTGAAAAGATGAACACACAATTCACAGCAGTGGGTAAAGAATTCAACCACTTGGAAAAAAGA
ATAGAGAATTTAAACAAAAAGGTTGATGATGGTTTTCTGGATGTTTGGACATACAATGCCGAACTGTTGG
TTCTATTGGAAAATGAAAGAACTCTGGATTTCCACGACTCGAATGTAAAGAACCTGTATGAGAAAGTAAG
AAGCCAGCTAAGGAACAATGCCAAGGAAATTGGGAATGGCTGCTTTGAATTCTACCACAAATGTGATGAT
ACATGCATGGAGAGCGTCAAAAATGGGACTTATGATTACCCAAAGTACTCAGAAGAATCAAAACTAAACA
GAGAGGAAATAGATGGAGTAAAGCTGGAGTCAACAAGGATTTACCAGATTTTGGCGATCTATTCAACTGC
CGCCAGTTCATTGGTACTGTTGGTCTCCCTGGGGGCAATCAGTTTCTGGATGTGCTCCAATGGGTCTTTA
CAGTGCAGAATATGTATTTAA
>cds:ABR28603 A/swine/Illinois/1/1975 1975// HA
ATGAAGGCAATACTATTAGTCTTGTTATGTACATTTGCAGCCACAAATGCAGACACACTATGTATAGGCT
ATCATGCAAATAACTCAACTGACACTGTTGATACAGTACTAGAAAAGAATGTAACAGTAACACACTCTGT
TAACCTACTTGAAGACAGACATAACGGGAAACTATGTAAACTAGGGGGGATAGCCCCATTGCACCTGGGT
AAATGTAACATTGCCGGATGGCTTTTGGGAAACCCAGAATGTGAATTACTATTCACAGTAAGCTCATGGT
CTTACATTGTTGAAACATCAAACTCAGACAATGGGACATGTTATCCAGGAGATTTCATCAATTATGAAGA
GCTGAGAGAGCAGTTGAGCTCAGTGTCATCATTTGAAAGATTCGAGATATTTCCCAAGACAAGTTCGTGG
CCCAATCATGAAACAAATAGAGGTGTGACGGCAGCATGCCCTTATGCTGGAACAAACAGCTTCTACAGAA
ATTTAATATGGCTGGTGAAAAAAGGAAATTCATACCCAAAGCTCAGCAAATCCTATGTTAACAATAAAGG
GAAGGAAGTCCTTGTGCTATGGGGTATTCACCATCCGCCTACCAGTACTGATCAACAAAGTCTCTACCAA
AATGCAGATGCCTATGTTTTTGTAGGGTCGTCACAATATAACAGGAAGTTCAAGCCAGAAATAGCAGCGA
GACCCAAGGTGAGAGGTCAAGCAGGGAGGATGAACTATTACTGGACATTAATAGAACCTGGAGACACAAT
AACATTCGAGGCAACTGGAAATCTAGTGGTACCAAGATATGCTTTCGCAATGAATAGAGGTTCTGGATCT
GGTATTATAATTTCAGATGCACAAGTTCATGATTGTAACACGAAATGTCAAACACCCAAGGGTGCCATAA
ACACCAGCCTCCCATTTCAGAATATACATCCAGTCACAATTGGAGAATGTCCAAAATATGTGAAAAGCAC
AAAATTGAGAATGGCTACAGGATTAAGGAACATCCCGTCTATCCAATCAAGAGGTCTGTTTGGAGCCATT
GCTGGTTTTATTGAGGGGGGATGGACAGGAATGATAGATGGATGGTATGGTTATCACCATCAGAATGGAC
AGGGATCAGGATATGCAGCGGACCAAAAGAGCACACAAAATGCCATTGACGGGATCACTAACAAAGTAAA
TTCTGTTATTGAAAAGATGAACACGCAATTCACAGCAGTGGGTAAAGAATTCAACCACCTGGAAAAAAGA
ATAGAGAATTTAAACAAAAAAGTTGATGATGGTTTTCTGGATGTTTGGACATATAATGCCGAACTGTTGG
TTTTATTGGAAAATGAAAGAACTCTGGATTTCCACGACTCGAATGTAAAGAACCTGTATGAGAAAGTAAG
AAGCCAGCTGAGGAACAATGCCAAAGAAATTGGGAATGGCTGTTTTGAATTCTATCACAAATGTGATGAT
ACATGCATGGAGAGCGTCAAAAATGGGACTTATGATTATCCAAAGTACTCAGAAGAATCAAAACTAAACA
GAGAGGAGATAGATGGAGTGAAGTTGGAGTCAACAAGGATTTACCAGATTTTGGCGATCTACTCAACTGT
CGCCAGTTCATTGGTACTGTTGGTCTCCCTGGGGGCAATCAGTTTCTGGATGTGCTCTAATGGGTCTTTG
CAGTGCAGAATATGTATTTAA
>cds:ABR28614 A/swine/Kentucky/1/1976 1976// HA
ATGAAGGCAATACTATTAGTCTTGCTATGTACATTTGCAGCCACAAATGCAGACACACTATGTATAGGTT
ACCATGCAAATAATTCAACTGACACTGTTGATACAGTACTAGAAAAGAATGTAACAGTAACACACTCTGT
TAACCTTCTTGAAGACAGACATAACGGAAAACTATGTAAACTAGGGGGGATAGCCCCATTGCACCTGGGT
AAATGTAACATTGCCGGATGGCTTTTGGGAAATCCAGAATGTGAATTACTATTCACAGTAAGCTCATGGT
CTTACATTGTGGAAACATCGAACTCAGACAATGGGACATGTTACCCAGGGGATTTCATCAATTATGAAGA
GCTGAGAGAGCAGTTGAGCTCAGTGTCATCATTTGAAAGATTCGAGATATTCCCCAAGACAAGTTCGTGG
CCCAATCATGAAACAAACAGAGGTGTGACGGCAGCATGCCCTTATGCTGGAGCAAACAGCTTCTACAGAA
ATTTAATATGGCTGGTGAAAAAAGGAAACTCATATCCAAAGCTCAGCAAATCCTATGTTAACAATAAGGG
GAAGGAAGTCCTTGTGCTATGGGGCATTCACCATCCACCTACCAGTACTGATCAACAAAGTCTCTACCAG
AATGCAGATGCCTATGTTTTTGTAGGGTCATCAAAATATAACAGGAAGTTCAAGCCAGAAATAGCAGCAA
GACCCAAGGTGAGAGGTCAAGCAGGGAGGATGAACTATTACTGGACACTAATAGAACCTGGAGACACAAT
AACATTCGAAGCAACTGGAAATCTAGTGGTACCAAGATATGCTTTCGCAATGAATAGAGGTCCTGGATCT
GGTATTATAATTTCGGATGCACCAGTTCATGATTGTAACACGACGTGTCAAACACCCAAGGGTGCCATAA
ACACCAGCCTCCCATTTCAGAATATACATCCAGTCACAATTGGAGAATGTCCAAAATATGTCAAAAGCAC
AAAATTGAGAATGGCTACAGGACTAAGGAATATCCCGTCTATTCAATCTAGAGGTCTGTTTGGAGCCATT
GCTGGTTTTATTGAGGGGGGATGGACAGGAATGATAGATGGATGGTATGGTTATCACCATCAGAATGAAC
AGGGATCAGGATATGCAGCGGACCAAAAAAGCACACAGAATGCCATTGACGGGATCACTAACAAAGTAAA
TTCTGTTATTAAAAAGATGAACACACAATTCACAGCAGTGGGTAAAGAATTCAACCACTTGGAAAAAAGA
ATAGAGAATTTAAACAAAAAGGTTGATGATGGTTTTCTGGATGTTTGGACATACAATGCCGAACTGTTGG
TTCTATTGGAAAATGAAAGAACTCTGGATTTCCACGACTCGAATGTAAAGAACCTGTATGAGAAAGTAAG
AAGCCAACTAAGGAACAATGCCAAGGAAATTGGGAATGGCTGCTTTGAATTCTATCACAAATGTGATGAT
ACATGCATGGAGAGCGTCAAAAATGGGACTTATGATTACCCAAAGTACTCAGAAGAATCAAAACTAAACA
GAGAGGAAATAGATGGAGTAAAGTTGGAGTCAACAAGGATTTACCAGATTTTGGCGATCTATTCAACTGC
CGCCAGTTCATTGGTACTGTTGGTCTCCCTGGGGGCAATCAGTTTCTGGATGTGCTCCAATGGGTCTTTA
CAGTGCAGAATATGTATTTAA
>cds:ABR28625 A/swine/Minnesota/27/1976 1976// HA
ATGAAGGCAATACTATTAGTCTTGCTATGTACATTTGCAGCCACAAATGCAGACACACTATGTATAGGTT
ATCATGCAAATAATTCAACTGACACTGTTGATACAGTACTAGAAAAGAATGTAACAGTAACACACTCTGT
TAACCTTCTTGAAGACAGACATAACGGGAAACTATGTAAACTAGGGGGGATAGCCCCATTGCACCTGGGT
AAATGTAACATTGCCGGATGGCTTTTGGGAAACCCAGAATGTGAATTACTATTCACAGTAAGCTCATGGT
CTTACATTGTGGAAACATCGAACTCAGACAATGGGACATGTTACCCAGGAGATTTCATCAATTATGAAGA
GCTGAGAGAGCAGTTGAGCTCAGTGTCATCATTTGAAAGATTCGAGATATTCCCCAAGACAAGTTCGTGG
CCCAATCATGAAACAAACAGAGGTGTGACGGCAGCATGCCCTTATGCTGGAGCAAACAGCTTCTACAGAA
ATTTAATATGGCTGGTGAAAAAAGGAAATTCATACCCAAAGCTCAACAAATCCTATGTTAACAATAAAGG
GAAGGAAGTCCTTGTGCTATGGGGCATTCACCATCCACCTACCAGTACTGATCAACAAAGTCTCTACCAG
AATGCAGATGCCTATGTTTTTGTAGGGTCATCAAAATATAACAGGAAGTTCAAGCCAGAAATAGCAGCAA
GACCCAAGGTGAGAGGTCAAGCAGGGAGGATGAACTATTACTGGACACTAATAGAACCTGGAGACACAAT
AACATTCGAAGCAACTGGAAATCTAGTGGTACCAAGATATGCTTTCGCAATGAATAGAGGTTCTGGATCT
GGTATTATAATTTCGGATGCACCAGTTCATGATTGCAACACGAAGTGCCAAACGCCCAAGGGTGCCATAA
ACACAAGCCTCCCATTTCAGAATATACATCCAGTTACAATTGGAGAATGTCCAAAATATGTCAAAAGCAC
AAAATTGAGAATGGCTACAGGACTAAGGAATATCCCGTCTATTCAATCTAGAGGTCTGTTTGGAGCCATT
GCTGGTTTTATTGAGGGGGGATGGACAGGAATGATAGATGGATGGTATGGTTATCACCATCAGAATGGAC
AGGGATCAGGATATGCAGCGGACCAAAAGAGCACACAAAATGCCATTGACGGGATCACTAACAAAGTAAA
TTCTGTTATTGAAAAGATGAACACACAATTCACAGCAGTGGGTAAAGAATTCAACCACTTGGAAAAAAGA
ATAGAGAATTTAAACAAAAAGGTTGATGATGGTTTTCTGGATGTTTGGACATACAATGCCGAACTGTTGG
TTCTATTGGAAAATGAAAGAACTCTGGATTTCCACGACTCGAATGTAAAGAACCTGTATGAGAAAGTAAG
AAGCCAGCTAAGGAACAATGCCAAGGAGATTGGGAATGGCTGCTTTGAATTCTATCACAAATGTGATGAT
ACATGCATGGAGAGCGTCAAAAATGGGACTTATGATTACCCAAAGTACTCAGAAGAATCAAAACTAAATA
GAGAGGAAATAGATGGAGTAAAATTGGAGTCAACAAGGATTTACCAGATTTTGGCGATCTATTCAACTGC
CGCCAGTTCATTGGTACTGTTGGTCTCCCTGGGGGCAATCAGTTTCTGGATGTGCTCTAATGGGTCTTTA
CAGTGCAGAATATGTATTTAA
>cds:ABR28636 A/swine/Minnesota/5892-7/1979 1979// HA
ATGAAGGCAATACTATTAGTCTTGCTATATACATTTACAGCCGCAAATGCAGACACACTATGTATAGGTT
ATCATGCAAATAATTCAACTGACACTGTTGATACAGTACTAGAAAAGAATGTAACAGTAACACACTCTGT
TAACCTTCTAGAAGACAGACATAACGGAAAACTATGTAAACTAGGGGGGATAGCCCCATTGCACTTGGGT
AAATGTAACATTGCTGGATGGCTTTTGGGAAACCCTGAATGTGAATTACTCTTCACAGTAAGCTCATGGT
CTTACATTGTGGAAACATCGAACTCAGACAATGGGACATGTTACCCAGGAGATTTCATCAATTATGAAGA
GCTGAGAGAGCAGTTGAGCTCAGTGTCATCATTTGAAAGATTCGAGATATTCCCCAAGGCAAGTTCGTGG
CCCAATCATGAAACAAACAGAGGTGTGACGGCAGCATGCCCTCATGCTGGAGCAAACAGCTTCTACAGAA
ATTTAATATGGCTGGTGAAAAAAGGAAATTCATACCCAAAGCTCAGCAAATCCTATGTTAACAATAAGGG
GAAGGAAGTCCTTGTGCTATGGGGCATTCACCATCCACCTACCAGTACTGATCAAGAAAGTCTCTACCAG
AATGCAGACGCCTATGTTTTCGTGGGGTCATCAAAGTATAACAGGAAATTCAAGCCAGAAATAGCAGCAA
GACCCAAGGTGAGAGGTCAAGCAGGGAGAATGAACTATTACTGGACACTAATAGAGCCTGGAGACACAAT
AACATTCGAAGCAACTGGAAATCTAGTGGTACCAAGATATGCTTTCGCAATGAATAGAGGTTCTGGATCT
GGTATTATAATTTCGGATGTACCAGTCCACGATTGTAACACGACTTGTCAAACACCCAAAGGTGCTATAA
ACACCAGCCTCCCATTTCAGAATATACATCCAGTCACAATTGGAGAATGTCCAAAATATGTCAAAAGCAC
AAAATTGAGAATGGCTACAGGACTAAGGAATATCCCGTCTATTCAATCTAGAGGTCTGTTTGGAGCCATT
GCTGGTTTTATTGAGGGGGGATGGACAGGAATGATAGATGGATGGTACGGTTATCACCATCAAAATGGAC
AGGGATCAGGATATGCAGCTGACCAAAAGAGCACACAGAATGCCATTGACGGGATCACTAACAAAGTAAA
TTCTGTTATTGAAAAGATGAACACACAATTCACAGCAGTGGGTAAAGAATTCAACCACTTGGAAAAAAGA
ATAGAGAATTTAAACAAAAAGGTTGATGATGGTTTTCTGGATGTTTGGACATACAATGCCGAACTGTTGG
TTCTATTGGAAAATGAAAGAACTCTGGATTTCCATGACTCGAATGTAAAGAACCTGTATGAGAAAGTAAG
AAGCCAGCTAAGGAACAATGCCAAGGAAATTGGGAATGGCTGCTTTGAATTCTACCACAAATGTGATGAT
ACATGCATGGAGAGCGTCAAAAATGGGACTTATGATTACCCAAAATACTCAGAAGAATCAAAACTAAACA
GAGAGGAAATAGATGGAGTAAAGCTGGAGTCAACAAAGATTTACCAGATTTTGGCGATCTATTCAACTGC
CGCCAGTTCATTGGTACTGTTGGTCTCCCTGGGGGCAATCAGTTTCTGGATGTGTTCCAATGGGTCTTTA
CAGTGCAGAATATGTATTTAA
>cds:ABR28647 A/swine/Nebraska/123/1977 1977// HA
ATGAAGGCAATACTATTAGTATTGCTATGTACATTTACAGCCGCAAATGCAGACACACTATGTATAGGTT
ATCATGCAAATAATTCAACTGACACTGTTGATACAGTACTAGAAAAGAATGTAACAGTAACACACTCTGT
TAACCTTCTTGAAGACAGACATAACGGAAAACTATGTAAACTAGGGGGGATAGCCCCATTGCACCTGGGT
AAATGTAACATTGCCGGATGGCTTTTGGGAAACCCAGAATGTGAATTACTATTCACAGTAAGCTCATGGT
CTTACATTGTGGAAACATCGAACTCAGACAATGGGACATGTTACCCAGGAGATTTCATCAATTATGAAGA
GCTGAGAGAGCAGTTGAGCTCAGTGTCATCATTTGAAAGATTCGAGATATTCCCCAAGGCAAGTTCGTGG
CCCAATCATGAAACAAACAGAGGTGTGACGGCAGCATGCCCTTATGCTGGAGCAAACAGCTTCTACAGAA
ATTTAATATGGCTGGTGAAAAAAGGAAATTCATACCCAAAACTCAGCAAATCCTATGTTAACAATAAGGG
GAAGGAAGTCCTTGTGCTATGGGGCATTCACCATCCACCTACCAGTACTGATCAACAAAGTCTCTACCAG
AATGCAGATGCCTATGTTTTTGTGGGGTCATCAAAATATAACAAGAAGTTCAAGCCAGAAATAGCAGCAA
GACCCAAGGTGAGAGGTCAAGCGGGGAGAATGAACTATTACTGGACACTAATAGAACCTGGAGACACAAT
AACATTCGAAGCAACTGGAAATCTAGTGGTACCAAGATATGCTTTCGCAATGAATAGAGGTTCTGGATCT
GGTATTGTAATTTCGGATGCACCAGTCCATGATTGTAACACGACTTGTCAAACACCCAAGGGTGCCATAA
ACACCAGCCTCCCATTTCAGAATATACATCCAGTCACAATTGGGGAATGTCCAAAATATGTCAAAAGCAC
AAAATTGAGAATGGCTACAGGACTAAGGAATATCCCGTCCATTCAATCTAGAGGTCTGTTTGGAGCCATT
GCTGGTTTTATTGAGGGGGGATGGACAGGAATGATAGATGGATGGTATGGTTATCACCATCAGAATGGAC
AGGGATCAGGATATGCAGCGGACCAAAAGAGCACACAGAATGCCATTGACGGGATCACTAACAAAGTAAA
TTCTGTTATTGAAAAGATGAACACACAATTCACAGCAGTAGGTAAAGAATTCAACCACTTGGAAAAAAGA
ATAGAGAATTTAAACAAAAAGGTTGATGATGGTTTTCTGGATGTTTGGACATACAATGCCGAACTGTTGG
TTCTATTGGAAAATGAAAGAACTCTGGATTTCCACGACTCGAATGTAAAGAACCTGTATGAGAAAGTAAG
AAGCCAGCTAAGGAACAATGCCAAGGAAATTGGGAATGGCTGCTTTGAATTCTATCACAAATGTGATGAT
ACATGCATGGAGAGCGTCAAAAATGGGACTTATGATTACCCAAAGTACTCAGAAGAATCAAAACTAAACA
GAGAGGAAATAGATGGAGTAAAGCTGGAGTCAACAAGGATTTACCAGATTTTGGCGATCTATTCAACTGC
CGCCAGTTCATTGGTACTGTTGGTCTCCCTGGGGGCAATCAGTTTCTGGATGTGCTCCAATGGGTCTTTA
CAGTGCAGAATATGTATTTAA
>cds:ABR28658 A/swine/Ontario/4/1981 1981// HA
ATGAAGGCAATACTATTAGTCTTGCTATATACATTTACAGCCGCAAATGCAGACACACTATGTGTAGGTT
ATCATGCAAATAATTCAACTGACACTGTTGATACAGTACTAGAAAAGAATGTAACAGTAACACACTCTGT
TAACCTTCTAGAAGACAGACATAACGGAAAACTATGTAAACTGGGGGGGATAGCCCCATTGCACTTGGGT
AAATGCAACATTGCTGGATGGCTTTTGGGAAACCCAGAATGTGAATTACTATTCACAGTAAGCTCATGGT
CTTACGTTGTGGAAACATCGAACTCAGACAATGGGACATGTTACCCAGGAGATTTCATCAATTATGAAGA
ACTGAGAGAGCAGTTGAGCTCAGTGTCATCATTTGAAAGATTCGAGATATTCCCCAAGGCAAGTTCGTGG
CCCAATCATGAAACAAACAGAGGTGTGACGGCAGCATGCCCTTATGCCGGAGCAAACAGCTTCTACAGAA
ATTTAATATGGCTGGTGAAAAAAGGAAATTCATACCCAAAGCTCAGCAAATCCTATGTTAACAATAAGGG
GAAGGAAGTCCTTGTGCTATGGGGCATTCACCATCCACCTACCAGTACTGATCAACAAAGTCTCTACCAG
AATGCAGACGCCTATGTTTTCGTGGGGTCATCAAAGTATAACAGGAAATTCAAGCCAGAAATAGCGGCAA
GACCCAAGGTGAGAGGTCAAGCAGGGAGAATGAACTATTACTGGACACTAATAGAGCCTGGAGACACAAT
AACATTCGAAGCAACTGGAAATCTAGTGGTACCAAGATATGCTTTCGCAATGAGTAGAGGTTCTGGATCT
GGTATTATAATTTCGGATACACCAATCCACGATTGTGATACGACTTGTCAAACACCCAAAGGTGCTATAA
ACACCAGCCTCCCATTTCAGAATATACATCCAGTCACAATTGGAGAATGTCCAAAATATGTCAAAAGCAC
AAAATTGAGAATGGCTACAGGACTAAGGAATATCCCGTCTATTCAATCTAGAGGTCTGTTTGGAGCCATT
GCTGGTTTTATTGAGGGGGGATGGACAGGAATGATAGATGGATGGTACGGTTATCACCATCAAAATGGAC
AGGGATCAGGATATGCAGCTGACCAAAAGAGCACACAGAATGCCATTGACGGGATCACTAACAAAGTAAA
TTCTGTTATTGAAAAGATGAACACACAATTCACAGCAGTGGGTAAAGAATTCAACCACTTGGAAAAAAGA
ATAGAGAATTTAAACAAAAAGGTTGATGATGGTTTTCTGGATGTTTGGACATACAATGCCGAACTGTTGG
TTCTATTGGAAAATGAAAGAACTCTGGATTTCCATGACTCGAATGTAAAGAACCTATATGAGAAAGTAAG
AAGCCAGCTAAGGAACAATGCCAAGGAAATTGGGAATGGCTGCTTTGAATTCTACCACAAATGTGATGAT
ACATGCATGGAGAGCGTCAAAAATGGGACTTATGATTACCCAAAATACTCAGAAGAATCAAAACTAAACA
GAGAGGAAATAGATGGAGTAAAGCTGGAGTCAACAAGGATTTACCAGATTTTGGCGATCTATTCAACTGC
CGCCAGTTCATTGGTACTGTTGGTCTCCCTGGGGGCAATCAGTTTCTGGATGTGCTCCAATGGGTCTTTA
CAGTGCAGAATATGTATTTAA
>cds:ABR28669 A/swine/Ontario/7/1981 1981// HA
ATGAAGGCAATACTATTAGTCTTGCTATATACATTTACAGCCGCAAATGCAGACACACTATGTGTAGGTT
ATCATGCAAATAATTCAACTGACACTGTTGATACAGTACTAGAAAAGAATGTAACAGTAACACACTCTGT
TAACCTTCTAGAAGACAGACATAACGGAAAACTATGTAAACTGGGGGGGATAGCCCCATTGCACTTGGGT
AAATGCAACATTGCTGGATGGCTTTTGGGAAACCCAGAATGTGAATTACTATTCACAGTAAGCTCATGGT
CTTACATTGTGGAAACATCGAACTCAGACAATGGGACATGTTACCCAGGAGATTTCATCAATTATGAAGA
ACTGAGAGAGCAGTTGAGCTCAGTGTCATCATTTGAAAGATTCGAGATATTCCCCAAGGCAAGTTCGTGG
CCCAATCATGAAACAAACAGAGGTGTGACGGCAGCATGCCCTTATGCCGGAGCAAACAGCTTCTACAGAA
ATTTAATATGGCTGGTGAAAAAAGGAAATTCATACCCAAAGCTCAGCAAATCCTATGTTAACAATAAGGG
GAAGGAAGTCCTTGTGCTATGGGGCATTCACCATCCACCTACCAGTACTGATCAACAAAGTCTCTACCAG
AATGCAGACGCCTATGTTTTCGTGGGGTCATCAAAGTATAACAGGAAATTCAAGCCAGAAATAGCGGCAA
GACCCAAGGTGAGAGGTCAAGCAGGGAGAATGAACTATTACTGGACACTAATAGAGCCTGGAGACACAAT
AACATTCGAAGCAACTGGAAATCTAGTGGTACCAAGATATGCTTTCGCAATGAATAGAGGTTCTGGATCT
GGTATTATAATTTCGGATACACCAATCCACGATTGTGATACGACTTGTCAAACACCCAAAGGTGCTATAA
ACACCAGCCTCCCATTTCAGAATATACATCCAGTCACAATTGGAGAATGTCCAAAATATGTCAAAAGCAC
AAAATTGAGAATGGCTACAGGACTAAGGAATATCCCGTCTATTCAATCTAGAGGTCTGTTTGGAGCCATT
GCTGGTTTTATTGAGGGGGGATGGACAGGAATGATAGATGGATGGTACGGTTATCACCATCAAAATGGAC
AGGGATCAGGATATGCAGCTGACCAAAAGAGCACACAGAATGCCATTGACGGGATCACTAACAAAGTAAA
TTCTGTTATTGAAAAGATGAACACACAATTCACAGCAGTGGGTAAAGAATTCAACCACTTGGAAAAAAGA
ATAGAGAATTTAAACAAAAAGGTTGATGATGGTTTTCTGGATGTTTGGACATACAATGCCGAACTGTTGG
TTCTATTGGAAAATGAAAGAACTCTGGATTTCCATGACTCGAATGTAAAGAACCTATATGAGAAAGTAAG
AAGCCAGCTAAGGAACAATGCCAAGGAAATTGGGAATGGCTGCTTTGAATTCTACCACAAATGTGATGAT
ACATGCATGGAGAGCGTCAAAAATGGGACTTATGATTACCCAAAATACTCAGAAGAATCAAAACTAAACA
GAGAGGAAATAGATGGAGTAAAGCTGGAGTCAACAAGGATTTACTATATTTTGGCGATCTATTCAACTGC
CGCCAGTTCATTGGTACTGTTGGTCTCCCTGGGGGCAATCAGTTTCTGGATGTGCTCCAATGGGTCTTTA
CAGTGCAGAATATGTATTTAA
>cds:ABR28680 A/swine/Tennessee/1/1975 1975// HA
ATGAAGGCAATACTATTAGTCTTGTTATGTACATTTGCAGCCACAAATGCAGACACACTATGTATAGGCT
ATCATGCAAATAACTCAACTGACACTGTTGATACAGTACTAGAAAAGAATGTAACAGTAACACACTCTGT
TAACCTACTTGAAGACAGACATAACGGGAAACTATGTAAACTAGGGGGGATAGCCCCATTGCACCTGGGT
AAATGTAACATTGCCGGATGGCTTTTGGGAAACCCAGAATGTGAATTACTATTCACAGTAAGCTCATGGT
CTTACATTGTTGAAACATCAAACTCAGACAATGGGACATGTTACCCAGGAGATTTCATCAATTATGAAGA
GCTGAGAGAGCAGTTGAGCTCAGTGTCATCATTTGAAAGATTCGAGATATTTCCCAAGACAAGTTCGTGG
CCCAATCATGAAACAAATAGAGGTGTGACGGCAGCATGCCCTTATGCTGGAACAAACAGCTTCTACAGAA
ATTTAATATGGCTGGTGAAAAAAGGAAATTCATACCCAAAGCTCAGCAAATCCTATGTTAACAATAAAGG
GAAGGAAGTCCTTGTGCTATGGGGTATTCACCATCCGCCTACCAGTACTGATCAACAAAGTCTCTACCAA
AATGCAGATGCCTATGTTTTTGTAGGGTCGTCACAATATAACAGGAAGTTCAAGCCAGAAATAGCAGCGA
GACCCAAGGTGAGAGGTCAAGCAGGGAGGATGAACTATTACTGGACATTAATAGAACCTGGAGACACAAT
AACATTCGAGGCAACTGGAAATCTAGTGGTACCAAGATATGCTTTCGCAATGAATAGAGGTTCTGGATCT
GGTATTATAATTTCAGATGCACAAGTTCATGATTGTAACACGAAATGTCAAACACCCAAGGGTGCCATAA
ACACCAGCCTCCCATTTCAGAATATACATCCAGTCACAATTGGAGAATGTCCAAAATATGTCAAAAGCAC
AAAACTGAGAATGGCTACAGGATTAAGGAACATCCCGTCTATCCAATCAAGAGGTCTGTTTGGAGCCATT
GCTGGTTTTATTGAGGGGGGATGGACAGGAATGATAGATGGATGGTATGGTTATCACCATCAGAATGGAC
AGGGATCAGGATATGCAGCGGACCAAAAGAGCACACAAAATGCCATTGACGGTATCACTAACAAAGTAAA
TTCTGTTATTGAAAAGATGAACACGCAATTCACAGCAGTGGGTAAAGAATTCAACCACCTGGAAAAAAGA
ATAGAGAATTTAAACAAAAAAGTTGATGATGGTTTTCTGGATGTTTGGACATATAATGCCGAACTGTTGG
TTTTATTGGAAAATGAAAGAACTCTGGATTTCCACGACTCGAATGTAAAGAACCTGTATGAGAAAGTAAG
AAGCCAGCTGAGGAACAATGCCAAAGAAATTGGGAATGGCTGCTTTGAATTCTATCACAAATGTGATGAT
ACATGCATGGAGAGCGTCAAAAATGGGACTTATGATTATCCAAAGTACTCAGAAGAATCAAAACTAAACA
GAGAGGAGATAGATGGAGTGAAGTTGGAGTCAACAAGGATTTACCAGATTTTGGCGATCTACTCAACTGT
CGCCAGTTCATTGGTACTGTTGGTCTCCCTGGGGGCAATCAGTTTCTGGATGTGCTCTAATGGGTCTTTG
CAGTGCAGAATATGTATTTAA
>cds:ABR28691 A/swine/Tennessee/11/1978 1978// HA
ATGATGGCAATACTATTAGTCTTGCTATGTACATTTGCAGCCACAAATGCAGACACACTATGTATAGGTT
ATCATGCAAATAATTCAACTGACACAGTTGATACAATACTGGAAAAGAATGTAACAGTAACACACTCTGT
TAACCTTCTTGAAGACAGACATAACGGGAAACTGTGTAAACTAGGGGGGATAGCCCCATTGCACCTGGGT
AAATGTAACATTGCCGGATGGCTTTTGGGAAACCCAGAATGTGAATCATCATTCACAGTAAGCTCATGGT
CTTACATTGTGGAAACATCGAACACAGACAATGGGACATGTTACCCAGGAGATTTCATCGATTATGAAGA
GCTGAGAGAGCAGTTGAGCTCAGTGTCATCATTTGAAAGATTCGAGATATTCCCCAAGACAAGTTCGTGG
CCCAATCATGAAACAAACAGAGGTGTCACGATAGCATGCCCTTATGCTGGAGCAAACAGCTTCTACAGAA
ATTTAATATGGCTGGTAAAAAAGGGAAATTCATACCCAAAGCTCAGCAAATCTTATGTTAACAATAAAGG
GAAGGAAGTCCTTGTGCTATGGGGCATTCACCATCCACCTACCAGTACTGATCAACAAAGCCTCTACCAG
AATGCAGATGCCTATGTTTTTGTAGGGACATCAAAATATAACAGGAAGTTCAAGCCAGAAATAGCAGCAA
GACCAAAGGTGAGAGGTCAAGCAGGGAGGATGAACTATTACTGGACACTAATAGAACCTGGAGACACAAT
AACATTCGAAGCAACTGGAAATTTAGTAATACCAAGATATGCTTTCGCAATGGATAGAGGTTTTGGATCT
GGTATTATAATTTCGGATGCACCAGTTCATGATTGTAACACGAAGTGTCAAACACCTAAGGGTGCCTTAA
ACACCAGCCTCCCATTTCAGAATATACATCCAGTCACAATTGGAGAATGTCCAAAATATGTCAGGAGCAC
AAAATTGAGAATGGCTACAGGACTAAGGAATATCCCGTCCATTCAATCTAGAGGTCTGTTTGGAGCCATT
GCTGGTTTTATTGAGGGGGGATGGACAGGAATGATAGATGGATGGTATGGTTATCATCATCAGAATGGAC
AGGGATCAGGATATGCAGCGGACCAAAAGAGCACACAAAATGCCATTGACGGGATCACTAACAAAGTAAA
TTCTGTTATTGAAAAGATGAACACACAATTCACAGCAGTGGGTAAAGAATTCAACCACTTGGAAAAAAGA
ATAGAGAATTTAAACAAGAAGGTTGATGATGGTTTTCTGGATGTTTGGACATACAATGCCGAACTGTTGG
TTCTATTGGAAAACGAAAGAACTCTGGATTTCCACGACTCGAATGTAAAGAACCTGTATGAGAAAGTAAG
AAGCCAGCTAAGGAATAATGCCAAGGAAATTGGGAATGGCTGCTTTGAATTTTATCACAAATGTGATGAT
ACATGCATGGAGAGCGTCAAAAATGGGACTTATGATTACCCAAAGTATTCAAAAGAATCAAAACTAAACA
GAGAGGAAATAGATGGAGTAAAGTTGGAATCAACAAGGATTTACCAGATTCTGGCGATCTATTCAACTGC
CGCCAGTTCATTGGTACTGTTGGTCTCCCTGGGGGCAATCAGTTTCTGGATGTGCTCTAATGGGTCTTTA
CAGTGCAGAATATGTATTTAA
>cds:ABR28702 A/swine/Wisconsin/1/1971 1971// HA
ATGAAGGCAATACTATTAGTCTTGTTATGTACATTTGAAGCCACAAATGCAGACACACTATGTATAGGTT
ATCATGCAAATAACTCAACTGACACTGTTGATACAGTACTAGAGAAGAATGTAACAGTAACACACTCTGT
TAATCTGCTTGAAGACAGACATAACGGGAAACTATGTAAACTAGGGGGGATAGCCCCATTACACCTGGGT
AAATGTAACATTGCCGGATGGCTTTTGGGAAACCCAGAATGTGAATTACTATTCACAGTAAGCTCATGGT
CTTACATTGTGGAAACATCGAACTCAGACAATGGGACATGTTACCCAGGAGATTTCATCAATTATGAAGA
GCTGAGAGAGCAGTTGAGCTCAGTGTCATCATTTGAAAGATTCGAGATATTCCCCAGGACAAGTTCGTGG
CCCAATCATGAAACAAACAGAGGTGTGACGGCAGCATGCCCTTATGCTGGAGCAAACAGCTTCTACAGAA
ATTTAATATGGCTGGTGAAAAAAGGAAATTCATACCCAAAGCTCAGCAAATCCTATGTTAACAATAAAGG
GAAGGAAGTCCTTGTGCTATGGGGTATTCATCATCCGCCTACCAGTACTGATCAACAAAGTCTCTACCAG
AATGCAGATGCCTATGTTTTTGTAGGGTCATCAAAATATAACAGGAAGTTCAAGCCAGAAATAGCAGCGA
GACCCAAGGTGAGAGGTCAAGCAGGGAGGATGAACTATTACTGGACATTAATAGAACCTGGAGACACAAT
AACATTCGAGGCAACTGGAAATCTAGTGGTACCAAGATATGCTTTCGCAATGAACAGAGGTTCTGGATCT
GGTATCATAATTTCGGATGCACCAGTTCATGATTGTAACACGAAGTGTCAAACACCCAAGGGTGCAATAA
ACACCAGCCTCCCCTTTCAGAATATACATCCAGTCACAATTGGAGAATGTCCAAAATATGTCAAAAGCAC
AAAATTGAGAATGGCTACAGGACTAAGGAATATCCCGTCTATTCAATCTAGAGGTCTGTTTGGAGCCATT
GCTGGTTTTATTGAGGGGGGATGGACAGGAATGATAGATGGATGGTATGGTTATCACCATCAGAATGGGC
AGGGATCAGGATATGCAGCGGACCAAAAGAGCACACAAAATGCCATTGACGGGATCACTAACAAAGTAAA
TTCTGTTATTGAAAAGATGAACACGCAATTCACAGCAGTGGGTAAAGAATTCAACAACCTGGAAAAAAGA
ATAGAGAATTTAAACAAAAAAGTTGATGATGGTTTTCTGGATGTTTGGACATATAATGCCGAACTGTTGG
TTCTATTGGAAAATGAAAGAACTCTGGATTTCCACGACTCGAATGTAAAGAACCTGTATGAGAAAGTAAG
AAGCCAGCTAAGAAACAATGCCAAAGAAATTGGGAATGGATGCTTTGAATTCTATCACAAATGTGATGAT
ACATGCATGGAGAGCGTCAAAAATGGGACTTATGATTACCCAAAGTACTCAGAAGAATCAAAACTAAACA
GAGAGGAGATAGATGGAGTGAAGTTGGAGTCAACAAGGATTTACCAGATTTTGGCGATCTATTCAACTGT
CGCCAGTTCATTGGTACTGTTGGTCTCCCTGGGGGCAATCAGTTTCTGGATGTGCTCTAATGGGTCTTTG
CAGTGCAGAATATGTATTTAA
>cds:ABR28713 A/swine/Wisconsin/11/1980 1980// HA
ATGAAGGCAATACTATTAGTCTTGCTATATACATTTACAGCCGCAAATGCAGACACACTATGTGTAGGTT
ATCATGCAAATAATTCAACTGACACTGTTGATACAGTACTAGAAAAGAATGTAACAGTAACACACTCTGT
TAACCTTCTAGAAGACAGACATAACGGAAAACTATGTAAACTAGGGGGGATAGCCCCATTGCACTTGGGT
AAATGTAACATTGCTGGATGGCTTTTGGGAAACCCAGAATGTGAATTACTATTCACAGTAAGCTCATGGT
CTTACATTGTGGAAACATCGAACTCAGACAATGGGACATGTTACCCAGGAGATTTCATCAATTATGAAGA
GCTGAGAGAGCAGTTGAGCTCAGTGTCATCATTTGAAAGATTCGAGATATTCCCCAAGGCAAGCTCGTGG
CCCAATCATGAAACAAACAGAGGTGTGACGGCAGCATGCCCTTATGCCGGAGCAAACAGCTTCTACAGAA
ATTTAATATGGCTGGTGAAAAAAGGAAATTCATACCCAAAGCTCAGCAAATCCTATGTTAACAATAAGGG
GAAGGAAGTCCTTGTGCTATGGGGCATTCACCATCCACCTACCAGTACTGATCAACAAAGTCTCTACCAG
AATGCAGACGCCTATGTTTTCGTGGGGTCATCAAAGTATAACAGGAAATTCAAGCCAGAAATAGCGGCAA
GACCCAAGGTGAGAGGTCAAGCAGGGAGGATGAACTATTACTGGACACTAATAGAGCCTGGGGACACAAT
AACATTCGAAGCAACTGGAAATCTAGTGGTACCAAGATATGCTTTCGCAATGAATAGAGGTTCTGGATCT
GGTATTATAATTTCGGATACACCAATCCACGATTGTAATACGACTTGTCAAACACCCAAAGGTGCTATAA
ACACCAGCCTCCCATTTCAGAATATACATCCAGTCACAATTGGAGAATGTCCAAAATATGTCAAAAGCAC
AAAATTGAGAATGGCTACAGGACTAAGGAATATCCCGTCTATTCAATCTAGAGGTCTGTTTGGAGCCATT
GCTGGTTTTATTGAGGGGGGATGGACAGGAATGATAGATGGATGGTACGGTTATCACCATCAAAATGGAC
AGGGATCAGGATATGCAGCTGACCAAAAGAGCACACAGAATGCCATTGACGGGATCACTAACAAAGTAAA
TTCTGTTATTGAAAAGATGAACACACAATTCACAGCAGTGGGTAAAGAATTCAATCACTTGGAAAAAAGA
ATAGAGAATTTAAACAAAAAGGTTGATGATGGTTTTCTGGATGTTTGGACATACAATGCCGAACTGTTGG
TTCTATTGGAAAATGAAAGAACTCTGGATTTCCATGACTCGAATGTAAAGAACCTATATGAGAAAGTAAG
AAGCCAGCTAAGGAACAATGCCAAGGAAATTGGGAATGGCTGCTTTGAATTCTACCACAGATGTGATGAT
ACATGCATGGAGAGCGTCAAAAATGGGACTTATGATTACCCAAAATACTCAGAAGAATCAAAACTAAACA
GAGAGGAAATAGATGGAGTAAAGCTGGAGTCAACAAGGATTTACCAGATTTTGGCGATCTATTCAACTGC
CGCCAGTTCATTGGTACTGTTGGTCTCCCTGGGGGCAATCAGTTTCTGGATGTGCTCCAATGGGTCTTTA
CAGTGCAGAATATGTATTTAA
>cds:ABR28724 A/swine/Wisconsin/2/1970 1970// HA
ATGAAGGCAATACTATTAGTCTTGTTATGTACATTTGCAGCCACAAATGCAGACACACTATGTATAGGTT
ATCATGCAAATAACTCAACTGACACTGTTGATACAGTACTAGAGAAGAATGTAACAGTAACACACTCTGT
TAATCTGCTTGAAGACAGACATAACGGGAAACTATGTAAACTAGGGGGGATAGCCCCATTGCACCTGGGT
AAATGTAACATTGCCGGATGGCTTTTGGGAAACCCAGAATGTGAATTACTATTCACAGTAAGCTCATGGT
CTTACATTGTGGAAACATCGAACTCAGACAATGGGACATGTTACCCAGGAGATTTCATCAATTATGAAGA
GCTGAGAGAGCAGTTGAGCTCAGTGTCATCATTTGAAAGATTCGAGATATTTCCCAAGACAAGTTCGTGG
CCCAATCATGAAACAAACAGAGGTGTGACGGCAGCATGCCCTTATGCTGGAGCAAACAGTTTTTACAGAA
ATTTAATATGGCTGGTGAAAAAAGGAAATTCATACCCAAAGCTCAGCAAATCCTATGTTAACAATAAAGG
AAAGGAAGTCCTTGTGCTATGGGGTGTTCACCATCCGCCTACCAGTACTGATCAACAAAGTCTCTACCAA
AATGCAGATGCCTATGTTTTTGTAGGGTCATCAAAATATAACAGGAAGTTCAAGCCAGAAATAGCAGCGA
GACCCAAGGTGAGAGGTCAAGCAGGGAGGATGAACTATTACTGGACATTAATAAAACCTGGAGACACAAT
AACATTCGAGGCAACTGGAAATCTAGTGGTACCAAGATATGCTTTCGCAATGAATAGAGGTTCTGGATCT
GGTATTATAATTTCGGATGCACCAGTGCATGATTGTAACACGAAGTGTCAAACACCCAAGGGTGCCATAA
ACACCAGTCTCCCCTTTCAGAATATACATCCAGTCACAATTGGAGAATGTCCAAAATATGTCAAAAGCAC
AAAATTGAGAATGGCTACAGGACTAAGGAATATCCCGTCTATTCAATCTAGAGGTCTGTTTGGAGCCATT
GCTGGTTTTATTGAGGGGGGATGGACAGGAATGATAGATGGATGGTATGGTTACCACCATCAGAATGGGC
AGGGATCAGGATATGCAGCGGACCAAAAGAGCACACAAAATGCCATTGACGGGATCACTAACAAAGTAAA
TTCTGTTATTGAAAAGATGAACATGCAATTCACAGCAGTGGGTAAAGAATTCAACAACCTGGAAAAAAGA
ATAGAGAATTTAAACAAAAAAGTTGATGATGGTTTTCTGGATGTTTGGACATATAATGCCGAACTGTTGG
TTCTATTGGAAAATGAAAGAACTCTGGATTTCCACGACTCAAATGTAAAGAACCTGTATGAGAAAGTAAG
AAGCCAGCTAAGAAATAATGCCAAAGAAACTGGGAATGGATGCTTTGAATTCTATCACAAATGTGATGAT
ACATGCATGGAGAGCGTCAAAAATGGGACTTATGATTACCCAAAGTACTCAGAAGAATCAAAACTAAACA
GAGAAGAGATAGATGGAGTGAAGTTGGAGTCAACAAGGATCTACCAGATTTTGGCGATCTATTCAACTGT
CGCCAGTTCATTGGTACTGTTGGTCTCCCTGGGGGCAATCAGTTTCTGGATGTGCTCTAATGGGTCTTTG
CAGTGCAGAATATGTATTTAA
>cds:ABR28735 A/swine/Wisconsin/641/1980 1980// HA
ATGAAGGCAATACTATTAGTCTTGCTATGTACATTTACAGTCGCAGATGCAGACACACTATGTATAGGTT
ATCATGCAAATAATTCAACTGACACTGTTGATACAGTACTAGAAAAGAATGTAACAGTAACACACTCTGT
TAACCTTCTAGAAGACAGACATAACGGGAAACTATGTAAACTAGGGGGGATAGCCCCATTGCACCTGGGT
AAATGTAACATTGCTGGATGGCTTTTGGGAAACCCAGAATGTGAATTACTATTCACAGTAAGCTCATGGT
CTTACATTGTGGAAACATCGAACTCAGACAATGGGACATGTTACCCAGGAGATTTCATCAATTATGAAGA
GCTGAGAGAGCAGTTGAGCTCAGTGTCATCATTTGAAAGATTCGAGATATTCCCCAAGGCAAGTTCATGG
CCCAATCATGAAACAAACAGAGGTGTGACGGCAGCATGCCCTTATGCTGGAGCAAACAGCTTCTACAGAA
ATTTAATATGGCTGGTGAAAAAAGGAAATTCATACCCAAAGCTCAGCAAATCCTATGTTAACAATAAGGG
GAAGGAAGTCCTTGTGCTATGGGGCATTCACCATCCACCTACCAGTACTGATCAACAAAGTCTCTACCAG
AATGCAGACGCCTATGTTTTTGTGGGGTCATCAAAGTATAACAGGAAATTCAAGCCAGAAATAGCAGCAA
GACCCAAGGTGAGAGGTCAAGCAGGGAGAATGAACTATCATTGGACACTAATAGAGCCTGGAGACACAAT
AACATTCGAAGCAACTGGAAATCTAGTGGTACCAAGATATGCTTTCGCAATGAATAGAGGTTCTGGATCT
GGTATTATAGTTTCGGATGCACCAGTCCACGATTGTAACACGACTTGTCAAACACCCAAAGGTGCTATAA
ACACCAGCCTCCCATTTCAGAATATACATCCAGTCACAATTGGAGAATGTCCAAAATATGTCAAAAGCAC
AAAATTGAGAATGGCTACAGGACTAAGGAATATCCCGTCTATTCAATCTAGAGGTCTGTTTGGAGCCATT
GCTGGTTTTATTGAGGGGGGATGGACAGGAATGATAGATGGATGGTACGGTTATCACCATCAAAATGGAC
AGGGATCAGGATATGCAGCTGACCAAAAGAGCACACAGAATGCCATTGACGGGATCACTAACAAAGTAAA
TTCTGTTATTGAAAAGATGAACACACAATTCACAGCAGTGGGTAAAGAATTCAACCACTTGGAAAAAAGA
ATAGAGAATTTAAACAAAAAGGTTGATGATGGTTTTCTGGATGTTTGGACATACAATGCCGAACTGTTGG
TTCTATTGGAAAATGAAAGAACTCTGGATTTCCACGACTCGAATGTAAAGAACCTGTATGAGAAAGTAAG
AAGCCAGCTAAGGAACAATGCCAAGGAAATTGGGAATGGCTGCTTTGAATTCTACCACAAATGTGATGAT
ACATGCATGGAGAGCGTCAAAAATGGGACTTATGATTACCCAAAATACTCAGAAGAATCAAAACTAAACA
GAGAGGAAATAGATGGAGTAAAGCTGGAGTCAACAAGGATTTACCAGATTTTGGCGATCTATTCAACTGC
CGCCAGTTCATTGGTACTGTTGGTCTCCCTGGGGGCAATCAGTTTCTGGATGTGCTCCAATGGGTCTTTG
CAGTGCAGAATATGTATTTAA
>cds:ABR28746 A/swine/Wisconsin/661/1980 1980// HA
ATGAAGGCAATACTATTAGTCTTGCTATGTACATTTACAGTCGCAGATGCAGACACACTATGTATAGGTT
ATCATGCAAATAATTCAACTGACACTGTTGATACAGTACTAGAAAAGAATGTAACAGTAACACACTCTGT
TAACCTTCTAGAAGACAGACATAACGGGAAACTATGTAAACTAGGGGGGATAGCCCCATTGCACCTGGGT
AAATGTAACATTGCTGGATGGCTTTTGGGAAACCCAGAATGTGAATTACTATTCACAGTAAGCTCATGGT
CTTACATTGTGGAAACATCGAACTCAGACAATGGAACATGTTACCCAGGAGATTTCATCAATTATGAAGA
GCTGAGAGAGCAGTTGAGCTCAGTGTCATCATTTGAAAGATTCGAGATATTCCCCAAGGCAAGTTCATGG
CCCAATCATGAAACAAACAGAGGTGTGACGGCAGCATGCCCTTATGCTGGAGCAAACAGCTTCTACAGAA
ATTTAATATGGCTGGTGAAAAAAGGAAATTCATACCCAAAGCTCAGCAAATCCTATGTTAACAATAAGGG
GAAGGAAGTCCTTGTGCTATGGGGCATTCACCATCCACCTACCAGTACTGATCAACAAAGTCTCTACCAG
AATGCAGACGCCTATGTTTTTGTGGGGTCATCAAAGTATAACAGGAAATTCAAGCCAGAAATAGCAGCAA
GACCCAAGGTGAGAGGTCAAGCAGGGAGAATGAACTATCATTGGACACTAATAGAGCCTGGAGACACAAT
AACATTCGAAGCAACTGGAAATCTAGTGGTACCAAGATATGCTTTCGCAATGAATAGAGGTTCTGGATCT
GGTATTATAGTTTCGGATGCACCAGTCCACGATTGTAACACGACTTGTCAAACACCCAAAGGTGCTATAA
ACACCAGCCTCCCATTTCAGAATATACATCCAGTCACAATTGGAGAATGTCCAAAATATGTCAAAAGCAC
AAAATTGAGAATGGCTACAGGACTAAGGAATATCCCGTCTATTCAATCTAGAGGTCTGTTTGGAGCCATT
GCTGGTTTTATTGAGGGGGGATGGACAGGAATGATAGATGGATGGTACGGTTATCACCATCAAAATGGAC
AGGGATCAGGATATGCAGCTGACCAAAAGAGCACACAGAATGCCATTGACGGGATCACTAACAAAGTAAA
TTCTGTTATTGAAAAGATGAACACACAATTCACAGCAGTGGGTAAAGAATTCAACCACTTGGAAAAAAGA
ATAGAGAATTTAAACAAAAAGGTTGATGATGGTTTTCTGGATGTTTGGACATACAATGCCGAACTGTTGG
TTCTATTGGAAAATGAAAGAACTCTGGATTTCCACGACTCGAATGTAAAGAACCTGTATGAGAAAGTAAG
AAGCCAGCTAAGGAACAATGCCAAGGAAATTGGGAATGGCTGCTTTGAATTCTACCACAAATGTGATGAT
ACATGCATGGAGAGCGTCAAAAATGGGACTTATGATTACCCAAAATACTCAGAAGAATCAAAACTAAACA
GAGAGGAAATAGATGGAGTAAAGCTGGAGTCAACAAGGATTTACCAGATTTTGGCGATCTATTCAACTGC
CGCCAGTTCATTGGTACTGTTGGTCTCCCTGGGGGCAATCAGTTTCTGGATGTGCTCCAATGGGTCTTTG
CAGTGCAGAATATGTATTTAA
>cds:ABR28757 A/swine/Wisconsin/8/1980 1980// HA
ATGAAAGCAATACTATTAGTCTTGCTATGTACATTTACAGCCGCAGATGCAGACACACTATGTATAGGTT
ATCATGCAAATAATTCAACTGACACTGTTGATACAGTACTAGAAAAGAATGTAACAGTAACACACTCTGT
TAACCTTCTAGAAGACAGACATAACGGGAAACTATGTAAACTAGGGGGGATAGCCCCATTGCACCTGGGT
AAATGTAACATTGCTGGATGGCTTTTGGGAAACCCAGAATGTGAATTGCTATTCACAGTAAGCTCATGGT
CTTACATTGTGGAAACATCGAACTCAGACAATGGGACATGTTACCCAGGAGATTTCATCAATTATGAAGA
GCTGAGAGAGCAGTTGAGCTCAGTGTCATCATTTGAAAGATTCGAGATATTCCCCAAGGCAAGTTCGTGG
CCCAATCATGAAACAAACAGAGGTGTGACGGCAGCATGCCCTTATGCTGGAGCAAACAGCTTCTACAGAA
ATTTAATATGGCTGGTGAAAAAAGGAAATTCGTACCCAAAGCTCAGCAAATCCTATGTTAACAATAAGGG
GAAGGAAGTCCTTGTGCTATGGGGCATTCATCATCCACCTACCAGTACTGATCAACAAAGTCTCTACCAG
AATGCAGACGCCTATGTTTTTGTGGGATCATCAAAGTATAACAGGAAATTCAAGCCAGAAATAGCAGCAA
GACCCAAGGTGAGAGGTCAAGCAGGGAGAATGAACTATCATTGGACACTAATAGAGCCTGGAGACACAAT
AACATTCGAAGCAACTGGAAATCTAGTGGTACCAAGATATGCTTTCGCAATGAATAGAGGTTCTGGATCT
GGTATTATAGTTTCGAATGCACCAGTCCACGATTGTAACACGACTTGTCAAACACCCAAAGGTGCTATAA
ACACCAGCCTCCCATTTCAGAATATACATCCAGTCACAATTGGAGAATGTCCCAAATATGTCAAAAGCAC
AAAATTGAGAATGGCTACAGGACTAAGGAATATCCCGTCTATTCAATCTAGAGGTCTGTTTGGAGCCATT
GCTGGTTTTATTGAGGGGGGATGGACAGGAATGATAGATGGATGGTACGGTTATCACCATCAAAATGGAC
AGGGATCAGGATATGCAGCTGACCAAAAGAGCACACAGAATGCCATTGACGGGATAACTAACAAAGTAAA
TTCTGTTATTGAAAAGATGAACACACAATTCACAGCAGTGGGTAAAGAATTCAACCACTTGGAAAAAAGA
ATAGAGAATTTAAACAAAAAGGTTGATGATGGTTTTCTGGATGTTTGGACATACAATGCCGAACTGTTGG
TTCTATTGGAAAATGAAAGAACTCTGGATTTCCACGACTCGAATGTAAAGAACCTGTATGAGAAAGTAAG
AAGCCAGCTAAGGAACAATGCCAAGGAAATTGGGAATGGCTGCTTTGAATTCTACCACAAATGTGATGAT
ACATGCATGGAGAGCGTCAAAAATGGGACTTATGATTACCCAAAATACTCAGAAGAATCAAAACTAAACA
GAGAGGAAATAGATGGAGTAAAGCTGGAGTCAACAAGGATTTACCAGATTTTGGCGATCTATTCAACTGC
CGCCAGTTCATTGGTACTGTTGGTCTCCCTGGGGGCAATCAGTTTCTGGATGTGCTCCAATGGGTCTTTG
CAGTGCAGAATATGTATTTAA
>cds:ABR29565 A/swine/Maryland/23239/1991 1991// HA
ATGAAGGCAATACTAGTAGTCTTGCTATATACATTTACAACCGCAAATGCAGACACATTATGTATAGGTT
ACCATGCAAATAATTCAACTGACACTGTTGACACAGTACTAGAAAAGAATGTAACAGTAACACACTCTGT
TAACCTTCTAGAAGACAGACATAACGGGAAACTATGTAAACTAAGAGGGGTAGCCCCATTGCATTTGGGT
AAATGTAACATTGCTGGATGGCTCCTGGGAAACCCAGAGTGTGAATTACTATTCACAGCAAGCTCATGGT
CTTACATTGTGGAAACATCTAATTCAGACAATGGGACATGTTACCCAGGAGATTTCATCAATTATGAAGA
GCTAAGAGAGCAGTTGAGCTCAGTGTCATCATTTGAAAGATTTGAGATATTCCCCAAGGCAAGTTCATGG
CCCAATCATGAAACGAACAGAGGTGTGACGGCAGCATGTCCTTATGCTGGAGCAAACAGCTTCTACAGAA
ACTTAATATGGCTGGTAAAAAAAGGAAATTCATACCCAAAGCTCAGCAAATCCTATATTAACAATAAGGA
GAAGGAAGTCCTCGTGCTATGGGGCATTCACCATCCACCTACCAGTACTGACCAACAAAGTCTCTACCAG
AATGCAGATGCCTATGTTTTTGTGGGGTCATCAAAATACAACAAGAAATTCAAGCCAGAAATAGCAACAA
GACCCAAGGTGAGAGGTCAAGCAGGGAGAATGAACTATTACTGGACGCTAGTAGAGCCTGGAGACACAAT
AACATTCGAAGCAACTGGAAATCTAGTGGTACCAAGATATGCCTTCGCAATGAAAAGAGGTTCTGGATCT
GGTATTATCATTTCAGATACACCAGTCCACGATTGTAATACGACTTGTCAAACACCCAAAGGTGCTATAA
ACACCAGCCTTCCATTTCAGAATATACATCCAGTCACAATTGGAGAATGTCCAAAATATGTCAAAAGCAC
AAAATTGAGAATGGCTACAGGATTAAGGAATATCCCGTCTATTCAATCTAGAGGCCTGTTTGGAGCCATT
GCTGGCTTTATTGAGGGGGGATGGACAGGAATGATAGATGGATGGTACGGTTATCACCATCAAAATGAGC
AGGGATCAGGATATGCAGCCGACCGAAAGAGCACACAGAATGCCATTGACGGGATCACTAACAAAGTAAA
CTCTGTTATTGAAAAGATGAACACACAATTCACAGCAGTGGGTAAAGAATTCAACCACCTGGAAAAAAGA
ATAGAGAATTTAAACAAAAAGGTTGATGATGGTTTTCTGGATGTTTGGACTTACAATGCCGAACTGTTGG
TTCTATTGGAAAATGAAAGAACTTTGGATTATCACGATTCAAATGTGAAGAACCTATATGAGAAAGTAAG
AAGCCAGCTAAAAAACAATGCCAAGGAAATTGGAAATGGCTGCTTTGAATTTTACCACAAATGTGATGAC
ACGTGCATGGAGAGCGTCAAAAATGGGACTTATGATTACCCAAAATACTCAGAGGAAGCAAAACTAAACA
GAGAGGAGATAGATGGGGTAAAGCTGGAATCAACAAGGATTTACCAGATTTTGGCGATCTATTCAACTGT
CGCCAGTTCATTGGTACTGTTAGTCTCCCTGGGGGCAATCAGTTTCTGGATGTGCTCCAATGGGTCTTTA
CAGTGCAGAATATGTATTTAA
>cds:ABR29575 A/swine/Kansas/3228/1987 1987// HA
ATGAAGGCAATACTATTAGTCTTGCTATACACATTTACAGCCGCAAATGCAGACACATTATGTATAGGTT
ACCATGCAAATAATTCAACTGACACTGTTGATACAGTACTAGAAAAGAATGTAACAGTAACACACTCTGT
TAACCTTCTAGAAGACAGACATAACGGAAAACTATGTAAACTAAGGGGGATAGCCCCATTGCATTTGGGT
AAATGTAACATTGCTGGATGGCTCCTGGGAAACCCAGAATGTGAATTACTATTCACAGCAAGCTCATGGT
CTTACATTGTGGAAACATCTAATTCGGACAATGGGACATGTTACCCAGGAGATTTCATCAATTATGAAGA
GCTAAGAGAGCAGTTGAGCTCAGTGTCATCATTTGAAAGATTTGAGATATTCCCCAAGGCAAGTTCATGG
CCCAATCATGAAACGAACAGAGGTGTGACGGCAGCATGCCCTTATGCTGGAGCAAACAGCTTCTACAGAA
ACTTAATATGGCTGGTAAAAAAAGGAAATTCATACCCAAAGCTCAGCAAATCCTATGTTAACAATAAGGA
GAAGGAAGTCCTCGTGCTATGGGGCATTCACCATCCACCTACCAGTACTGACCAACAAAGTCTCTACCAG
AATGCAGATGCCTATGTTTTTGTGGGGTCATCAAAGTACAACAAGAAATTCAAGCCAGAAATAGCAACAA
GACCCAAGGTGAGAGGTCAAGCAGGGAGAATGAACTATTACTGGACACTAGTAGAGCCTGGAGACACAAT
AACATTTGAAGCAACTGGAAATCTAGTGGTACCAAGATATGCCTTCGCAATGAATAGAGGTTCTGGATCT
GGTATTATCATTTCAGATACACCAGTCCACGATTGTAATACGACTTGTCAAACACCCAAAGGTGCTATAA
ACACCAGCCTCCCATTTCAGAATATACATCCAGTCACAATTGGAGAATGTCCAAAATATGTCAAAAGCAC
AAAATTGAGAATGGCTACAGGACTAAGGAATATCCCGTCTATTCAATCTAGAGGTCTGTTTGGAGCCATT
GCTGGCTTTATTGAGGGGGGATGGACAGGAATGATAGATGGATGGTACGGTTATCACCATCAAAATGAGC
AGGGATCAGGATATGCAGCTGACCGAAAGAGCACACAGAATGCCATTGACGGGATCACTAACAAAGTAAA
CTCTGTTATTGAAAAGATGAACACACAATTCACAGCAGTGGGTAAAGAATTCAACCACTTGGAAAAAAGA
ATAGAGAATTTAAACAAAAAGGTTGATGATGGTTTTCTGGATGTTTGGACTTACAATGCCGAACTGTTGG
TTCTATTGGAAAATGAAAGAACTTTGGATTACCATGACTCAAATGTGAAGAACCTATATGAGAAAGTAAG
AAGCCAGCTAAGAAACAATGCCAAGGAAATTGGAAATGGCTGCTTTGAATTTTACCACAAATGTGATGAC
ACGTGCATGGAGAGCGTCAAAAATGGGACTTATGATTACCCAAAATACTCAGAAGAATCAAAACTAAACA
GAGAGGAAATAGATGGGGTAAAGCTGGAATCAACAAGGATTTACCAGATTTTGGCGATCTATTCAACTGT
CGCCAGTTCATTGGTACTGTTAGTCTCCCTGGGGGCAATCAGTTTCTGGATGTGCTCCAATGGGTCTTTA
CAGTGCAGAATATGTATTTAA
>cds:ABR29585 A/swine/Wisconsin/1915/1988 1988// HA
ATGAAGGCAATACTATTAGTCTTGCTATATACATTTACAGCCGCAAATGCAGACACATTATGTATAGGTT
ACCATGCAAATAATTCAACTGACACTGTTGATACAGTACTAGAAAAGAATGTAACAGTAACACACTCTGT
TAACCTTCTAGAAGACAGACATAACGGAAAACTATGTAAACTAAGGGGGGTAGCCCCATTGCATTTGGGT
AAATGTAACATTGCTGGATGGCTCCTGGGAAACCCAGAATGTGAATCACTGTTCACAGCAAGCTCATGGT
CTTACATTGTGGAAACATCTAACTCAGACAATGGGACATGTTACCCAGGAGATTTCATCAATTATGAAGA
GCTAAGAGAGCAGTTGAGCTCAGTGTCATCATTTGAAAGGTTTGAGATATTCCCCAAGGCAAGTTCATGG
CCCAATCATGAAACGAACAGAGGTGTGACGGCAGCATGCCCTTATGCTGGAGCAAACAGCTTCTACAGAA
ATTTAATATGGCTGGTAAAAAAAGGAAATTCATACCCAAAGCTCAGCAAATCCTATGTTAACAATAAGGA
GAAGGAAGTCCTCGTGCTATGGGGCATTCACCATCCACCTACCAGTACTGACCAACAAAGTCTCTACCAG
AATGCAGATGCCTATGTTTTTGTGGGGTCATCAAAGTACAACAAGAAATTCAAGCCAGAAATAGCAACAA
GACCCAAGGTGAGAGGTCAAGCAGGGAGAATGAACTATTACTGGACACTAGTAGAGCCTGGAGACACAAT
AACATTCGAAGCAACTGGAAATCTAGTGGTACCAAGATATGCCTTCGCAATGAAAAGAGGTTCTGGATCT
GGTATTATCATTTCAGATACACCGGTCCACGATTGTAATACGACTTGTCAAACACCCAAAGGTGCTATAA
ACACCAGCCTCCCATTTCAGAATATACATCCAGTCACAATTGGAGAATGTCCAAAATATGTCAAAAGCAC
AAAATTGAGAATGGCTACAGGACTAAGGAATATCCCGTCTATTCAATCTAGAGGTCTGTTTGGAGCCATT
GCTGGATTTATTGAGGGGGGATGGACAGGAATGATAGATGGATGGTACGGTTATCACCATCAAAATGAGC
AGGGAACAGGATATGCAGCTGACCGAAAGAGCACACAGAATGCCATTGACGGGATCACTAACAAAGTAAA
CTCTGTTATTGAAAAGATGAACACACAATTCACAGCAGTGGGTAAAGAATTCAACCACCTGGAGAAAAGA
ATAGAGAATTTAAACAAAAAGGTTGATGATGGTTTTCTGGATGTTTGGACTTACAATGCCGAACTGTTGG
TTCTATTGGAAAATGAAAGAACTTTGGATTACCATGACTCAAATGTGAAGAACCTATATGAGAAAGTAAG
AAGCCAGCTAAAAAACAATGCCAAGGAAATTGGAAATGGCTGCTTTGAATTTTACCACAAATGTGATGAC
ACGTGCATGGAGAGCGTCAAAAATGGGACTTATGATTACCCAAAATACTCAGAAGAATCAAAACTAAACA
GAGAGGAAATAGATGGGGTGAAGCTGGAATCAACAAGGATTTACCAGATTTTGGCGATCTATTCAACTGT
CGCCAGTTCATTGGTACTGTTAGTCTCCCTGGGGGCAATCAGTTTCTGGATGTGCTCCAATGGGTCTTTA
CAGTGCAGAATATGTATTTAA
>cds:ABR29595 A/swine/Iowa/17672/1988 1988// HA
ATGAAGGCAATACTATTAGTCTTGCTATATACATTTACAGCCGCAAATGCAGACACATTATGTATAGGTT
ACCATGCAAATAATTCAACTGACACTGTTGATACAGTACTAGAAAAGAATGTAACAGTAACACACTCTGT
TAACCTTCTAGAAGACAGACATAACGGAAAACTATGTAAACTAAGGGGAGTAGCCCCATTGCATTTGGGT
AAATGTAACATTGCTGGATGGCTCCTGGGAAACCCAGAATGTGAATTACTATTCACAGCAAGCTCATGGT
CTTACATTGTGGAAACATCTAACTCAGACAATGGGACATGTTACCCAGGAGATTTCATCAATTATGAAGA
GCTAAGAGAGCAGTTGAGCTCAGTGTCATCATTTGAAAGATTTGAGATATTCCCCAAGGCAAGTTCATGG
CCCAATCATGAAACGAACAGAGGTGTGACGGCAGCATGCCCTTATGCTGGAGCAAACAGCTTCTACAGAA
ATTTAATATGGCTGGTAAAAAAAGGAAATTCATACCCAAAGCTCAGCAAATCCTATGTTAACAATAAGGA
GAAGGAAGTCCTCGTGCTATGGGGCATTCACCATCCACCTACCAGTACTGACCAACAAAGTCTCTACCAG
AATGCAGATGCCTATGTTTTTGTGGGGTCATCAAAATACAACAAGAAATTCAAGCCAGAAATAGCAACAA
GACCCAAGGTGAGAGGTCAAGCAGGGAGAATGAACTATTACTGGACACTAGTAGAGCCTGGAGACACAAT
AACATTCGAAGCAACTGGAAATCTAGTGGTACCAAGATATGCCTTCGCAATGAAAAGAGGTTCTGGATCT
GGTATTATCATTTCAGATACACCAGTCCACGATTGTAATACGACTTGTCAAACACCCAAAGGTGCTATAA
ACACCAGCCTCCCATTTCAGAATATACATCCAGTCACAATTGGAGAATGTCCAAAATATGTCAAAAGCAC
AAAATTGAGAATGGCTACAGGACTAAGGAATATCCCGTCTATTCAATCTAGAGGTCTGTTTGGAGCCATT
GCTGGCTTTATTGAGGGGGGATGGACAGGAATGATAGATGGATGGTACGGTTATCACCATCAAAATGAGC
AGGGATCAGGATATGCAGCTGACCGAAAGAGCACACAGAATGCCATTGACGGGATCACTAACAAAGTAAA
CTCTGTTATTGAAAAGATGAACACACAATTCACAGCAGTGGGTAAAGAATTCAACCACCTGGAAAAAAGA
ATAGAGAATTTAAACAAAAAGGTTGATGATGGTTTTCTGGATGTTTGGACTTACAATGCCGAACTGTTGG
TTCTATTGGAAAATGAAAGAACTTTGGATTACCATGACTCAAATGTGAAGAACCTATATGAGAAAGTAAG
AAGCCAGCTAAAAAACAATGCCAAGGAAATTGGAAATGGCTGCTTTGAATTTTACCACAAATGTGATGAC
ACGTGCATGGAGAGCGTCAAAAATGGGACTTATGATTACCCAAAATACTCAGAAGAATCAAAACTAAACA
GAGAGGAAATAGATGGGGTAAAGCTGGAATCAACAAGGATTTACCAGATTTTGGCGATCTATTCAACTGT
CGCCAGTTCATTGGTACTGTTAGTCTCCCTGGGGGCAATCAGCTTCTGGATGTGCTCCAATGGGTCTTTA
CAGTGCAGAATATGTATTTAA
>cds:ABR29605 A/swine/Iowa/3/1985 1985// HA
ATGAAGGCAATACTATTAGTCTTGCTATATACATTTACAGCCGCAAATGCAGACACATTATGTATAGGTT
ATCATGCAAATAATTCAACTGACACTGTTGATACAGTACTAGAAAAGAATGTAACAGTAACACACTCTGT
TAACCTTCTAGAAGACAGACATAACGGAAAACTATGTAAACTAGGGGGGATAGCCCCACTGCATTTGGGT
AAATGTAACATTGCTGGATGGCTCCTGGGAAACCCAGAATGTGAATTACTATTCACAGCAAGCTCATGGT
CTTACATTGTGGAAACATCTAACTCAGACAATGGGACATGTTACCCAGGAGATTTCATCAATTATGAAGA
GCTAAGAGAGCAGTTGAGCTCAGTGTCATCATTTGAAAGATTTGAGATATTCCCCAAGGCAAGTTCATGG
CCCAATCATGAAACAAACAGAGGTGTGACGGCAGCATGCCCTTATGCTGGAGCAAACAGCTTCTACAGAA
ATTTAATATGGCTGGTAAAAAAAGGAAATTCATACCCAAAGCTAAGCAAATCCTATGTTAACAATAAGGG
GAAGGAAGTCCTTGTGCTATGGGGCATTCACCATCCACCTACCAGTACTGACCAACAAAGTCTCTACCAG
AATGCAGATGCCTATGTTTTTGTGGGGTCATCAAAGTACAACAAGAAATTCAAGCCAGAAATAGCAACAA
GACCCAAGGTGAGAGGTCAAGCAGGGAGAATGAACTATTACTGGACACTAGTAGAGCCTGGAGACACAAT
AACATTCGAAGCAACTGGAAATCTAGTGGTACCAAGATATGCCTTCGCAATGAATAGAGGTTCTGGATCT
GGTATTATCATTTCAGATACACCAGTCCACGATTGTAATACGACTTGTCAAACACCCAAAGGTGCTATAA
ACACCAGCCTCCCATTTCAGAATATACATCCAGTCACAATTGGAGAATGTCCAAAATATGTCAAAAGCAC
AAAATTGAGAATGGCTACAGGACTAAGGAATATCCCGTCTATTCAATCTAGAGGTCTGTTTGGAGCCATT
GCTGGCTTTATTGAGGGGGGATGGACAGGGATGATAGATGGATGGTACGGTTATCACCATCAAAATGAGC
AGGGATCAGGATATGCAGCTGACCGAAAGAGCACACAGAATGCCATTGACGGGATCACTAACAAAGTAAA
TTCTGTTATTGAAAAGATGAACACACAATTCACAGCAGTGGGTAAAGAATTCAACCACTTGGAAAAAAGA
ATAGAGAATTTAAACAAAAAGGTTGATGATGGTTTTCTGGATGTTTGGACTTACAATGCCGAACTGTTGG
TTCTATTGGAAAATGAAAGAACTTTGGATTTCCATGACTCAAATGTGAAGAACCTATATGAGAAAGTAAG
AAGCCAGCTAAGGAACAATGCCAAGGAAATTGGAAATGGCTGCTTTGAATTTTACCACAAATGTGATGAC
ACGTGCATGGAGAGCGTCAAAAATGGGACTTATGATTACCCAAAATACTCAGAAGAATCAAAACTAAACA
GAGAGGAAATAGATGGGGTAAAGCTGGAATCAACAAGGATTTACCAGATTTTGGCGATCTATTCAACTGT
CGCCAGTTCATTGGTACTGTTGGTCTCCCTGGGGGCAATCAGTTTCTGGATGTGCTCCAATGGGTCTTTA
CAGTGCAGAATATGTATTTAA
>cds:ABR29615 A/swine/Iowa/1/1985 1985// HA
ATGAAGGCAATACTATTAGTCTTGCTATATACATTTACAGCCGCAAATGCAGACACATTATGTATAGGTT
ATCATGCAAATAATTCAACTGACACTGTTGATACAGTACTAGAAAAGAATGTAACAGTAACACACTCTGT
TAACCTTCTAGAAGACAGACATAACGGAAAACTATGTAAACTAGGGGGGATAGCCCCACTGCATTTGGGT
AAATGTAACATTGCTGGATGGCTCCTGGGAAACCCAGAATGTGAATTACTATTCACAGCAAGCTCATGGT
CTTACATTGTGGAAACATCTAACTCAGACAATGGGACATGTTACCCAGGAGATTTCATCAATTATGAAGA
GCTAAGAGAGCAGTTGAGCTCAGTGTCATCATTTGAAAGATTTGAGATATTCCCCAAGGCAAGTTCATGG
CCCAATCATGAAACAAACAGAGGTGTGACGGCAGCATGCCCTTATGCTGGAGCAAACAGCTTCTACAGAA
ATTTAATATGGCTGGTAAAAAAAGGAAATTCATACCCAAAGCTAAGCAAATCCTATGTTAACAATAAGGG
GAAGGAAGTCCTTGTGCTATGGGGCATTCATCATCCACCTACCAGTACTGACCAACAAAGTCTCTACCAG
AATGCAGATGCCTATGTTTTTGTGGGGTCATCAAAGTACAACAAGAAATTCAAGCCAGAAATAGCAACAA
GACCCAAGGTGAGAGGTCAAGCAGGGAGAATGAACTATTACTGGACACTAGTAGAGCCTGGAGACACAAT
AACATTCGAAGCAACTGGAAATCTAGTGGTACCAAGATATGCCTTCGCAATGAATAGAGGTTCTGGATCT
GGTATTATCATTTCAGATACACCAGTCCACGATTGTAATACGACTTGTCAAACACCCAAAGGTGCTATAA
ACACCAGCCTCCCATTTCAGAATATACATCCAGTCACAATTGGAGAATGTCCAAAATATGTCAAAAGCAC
AAAATTGAGAATGGCTACAGGACTAAGGAATATCCCGTCTATTCAATCTAGAGGTCTGTTTGGAGCCATT
GCTGGCTTTATTGAGGGGGGATGGACAGGGATGATAGATGGATGGTACGGTTATCACCATCAAAATGAGC
AGGGATCAGGATATGCAGCTGACCGAAAGAGCACACAGAATGCCATTGACGGGATCACTAACAAAGTAAA
TTCTGTTATTGAAAAGATGAACACACAATTCACAGCAGTGGGTAAAGAATTCAACCACTTGGAAAAAAGA
ATAGAGAATTTAAACAAAAAGGTTGATGATGGTTTTCTGGATGTTTGGACTTACAATGCCGAACTGTTGG
TTCTATTGGAAAATGAAAGAACTTTGGATTTCCATGACTCAAATGTGAAGAACCTATATGAGAAAGTAAG
AAGCCAGCTAAGGAACAATGCCAAGGAAATTGGAAATGGCTGCTTTGAATTTTACCACAAATGTGATGAC
ACGTGCATGGAGAGCGTCAAAAATGGGACTTATGATTACCCAAAATACTCAGAAGAATCAAAACTAAACA
GAGAGGAAATAGATGGGGTAAAGCTGGAATCAACAAGGATTTACCAGATTTTGGCGATCTATTCAACTGT
CGCCAGTTCATTGGTACTGTTGGTCTCCCTGGGGGCAATCAGTTTCTGGATGTGCTCCAATGGGTCTTTA
CAGTGCAGAATATGTATTTAA
>cds:ABS00315 A/swine/Henan/01/2006 2006// HA
ATGAAAGCAAAACTACTAGTCCTGTTATGTGCATTTACAGCTACAGATGCAGACACAATATGTATAGGCT
ACCATGCGAACAACTCAACCGACACTGTTGACACAGTACTTGAAAAGAACGTGACAGTGACACACTCTGT
CAACCTACTTGAGGACAGTCACAACGGAAAACTATGTCGACTAAAAGGAATAGCCCCACTACAATTGGGT
AATTGCAGCGTTGCCGGATGGATCTTAGGAAACCCAGAATGCGAATCACTGTTTTCTAAGAAATCATGGT
CCTACATTGCAGAAACACCAAACTCCGAGAATGGAACATGTTACCCAGGGTATTTCGCCGACTATGAGGA
ACTGAGGGAGCAATTGAGTTCAGTATCATCATTCGAGAGATTCGAAATATTCCCCAAAGAAAGCTCATGG
CCCAACCACACCGTAACCAAAGGAGTATCGGCATCATGCTCCCATAAGGGGAGAAGCAGTTTTTACAGAA
ATTTGCTATGGCTGACGGAGAAGAATGGCTCGTACCCAAATCTGAGCAAGTCCTATGTGAACAACAAAGA
GAGAGAAGTCCTTGTACTATGGGGTGTTCATCACCCGTCTAACATAGGGGAGCAAAGGGCCATCTATCAT
ACAGAAAATGCTTATGTCTCCGTAGTGTCTTCACATTATAACAGGAGATTCACCCCAGAAATAGCAAAAA
GACCCAAAGTAAGAGGTCAAGAAGGAAGAATTAACTACTACTGGACTCTGCTGGAACCCGGGGACACAAT
AATATTTGAGGCAAATGGAAATCTAATAGCGCCATGGTATGCTTTCGCACTGAGTAGAGGCTTTGGGTCA
GGAATCATCACCTCAAACGCATCAATGGATGAATGTGACGCGAAGTGTCAAACACCCCAGGGAGCTATAA
ACAGTAGTCTTCCTTTCCAGAATGTACACCCAGTCACAATAGGAGAGTGCCCAAAGTATGTCAGGAGTAC
AAAATTAAGGATGGTTACAGGACTAAGGAACATCCCATCCATTCAATCCAGAGGTTTGTTTGGAGCCATT
GCCGGTTTCATTGAAGGGGGGTGGACTGGAATGATAGATGGATGGTATGGTTATCATCATCAGAATGAAC
AAGGATCTGGCTATGCTGCGGATCAAAAAAGCACACAAAATGCCATTAACGGGATTACAAACAAGGTGAA
TTCTGTAATCGAGAAAATGAACACTCAATTCACAGCTGTGGGCAAAGAATTCAACAAATTAGAAAGAAGG
ATGGAAAACTTAAATAAAAAAGTTGATGATGGATTTCTGGACATTTGGACATATAATGCAGAATTGTTGG
TTCTACTGGAAAATGAAAGGACTTTGGATTTTCATGACTCAAATGTGAAGAATCTGTATGAGAAAGTAAA
AAGCCAATTAAAGAATAATGCCAAAGAAATAGGAAACGGGTGTTTTGAATTCTACCACAAGTGTAACAAT
GAATGCATGGAAAGTGTGAAAAATGGAACTTATGACTACCCAAAATATTCCGAGGAATCAAAGTTAAACA
GGGAAAAAATTGATGGAGTGAAATTGGAATCAATGGGAGTCTATCAGATTCTGGCGATCTACTCAACTGT
CGCCAGTTCACTGGTGCTTTTGGTCTCCCTGGGGGCAATCAGTTTCTGGATGTGTTCTAATGGGTCTTTG
CAGTGTAGAATATGCATCTGA
>cds:ABS00326 A/swine/Tianjin/01/2004 2004// HA
ATGAAAGCAAAACTACTAGTCCTGTTATGTGCATTTACAGCTACAGATGCAGACACAATATGTATAGGCT
ACCATGCGAACAACTCAACCGACACTGTTGACACAGTACTTGAAAAGAACGTGACAGTGACACACTCTGT
CAACCTACTTGAGGACAGTCACAACGGAAAACTATGTCGACTAAAAGGAATAGCCCCACTACAATTGGGT
AATTGCAGCGTTGCCGGATGGATCTTAGGAAACCCAGAATGCGAATCACTGTTTTCTAAGAAATCATGGT
CCTACATTGCAGAAACACCAAACTCCGAGAATGGAACATGTTACCCAGGGTATTTCGCCGACTATGAGGA
ACTGAGGGAGCAATTGAGTTCAGTATCATCATTCGAGAGATTCGAAATATTCCCCAAAGAAAGCTCATGG
CCCAACCACACCGTAACCAAAGGAGTATCGGCATCATGCTCCCATAAGGGGAGAAGCAGTTTTTACAGAA
ATTTGCTATGGCTGACGGAGAAGAATGGCTCGTACCCAAATCTGAGCAAGTCCTATGTGAACAACAAAGA
GAAAGAAGTCCTTGTACTATGGGGTGTTCATCACCCGTCTAACATAGGGGAGCAAAGGGCCATCTATCAT
ACAGAAAATGCTTATGTCTCAGTAGTGTCTTCACATTATAACAGGAGATTCACCCCAGAAATAGCAAAAA
GACCCAAAGTAAGAGGTCAAGAAGGAAGAATTAACTACTACTGGACTCTGCTGGAACCCGGGGACACAAT
AATATTTGAGGCAAATGGAAATCTAATAGCGCCATGGTATGCTTTCGCACTGAGTAGAGGCTTTGGGTCA
GGAATCATCACCTCAAACGCATCAATGGATGAATGTGACGCGAAGTGTCAAACACCCCAGGGAGCTATAA
ACAGTAGTCTTCCTTTCCAGAATGTACACCCAGTCACAATAGGAGAGTGCCCAAAGTATGTCAGGAGTAC
AAAATTAAGGATGGTTACAGGACTAAGGAACATCCCATCCATTCAATCCAGAGGTTTGTTTGGAGCCATT
GCCGGTTTCATTGAAGGGGGGTGGACTGGAATGATAGATGGATGGTATGGTTATCATCATCAGAATGAAC
AAGGATCTGGCTATGCTGCGGATCAAAAAAGCACACAAAATGCCATTAACGGGATTACAAACAAGGTGAA
TTCTGTAATCGAGAAAATGAACACTCAATTCACAGCTGTGGGCAAAGAATTCAACAAATTAGAAAGAAGG
ATGGAAAACTTAAATAAAAAAGTTGATGATGGATTTCTGGACATTTGGACATATAATGCAGAATTGTTGG
TTCTACTGGAAAATGAAAGGACTTTGGATTTTCATGACTCAAATGTGAAGAATCTGTATGAGAAAGTAAA
AAGCCAATTAAAGAATAATGCCAAAGAAATAGGAAACGGGTGTTTTGAATTCTACCACAAGTGTAACAAT
GAATGCATGGAAAGTGTGAAAAATGGAACTTATGACTATCCAAAATATTCCGAGGAATCAAAGTTAAACA
GGGAAAAAATTGATGGAGTGAAATTGGAATCAATGGGAGTCTATCAGATTCTGGCGATCTACTCAACTGT
CGCCAGTTCACTGGTGCTTTTGGTCTCCCTGGGGGCAATCAGTTTCTGGATGTGTTCTAATGGGTCTTTG
CAGTGTAGAATATGCATCTGA
>cds:ABS49921 A/swine/Iowa/1/1977 1977// HA
ATGAAGGCAATACTATTAGTCCTGCTATGTACATTTGCAGCCACAAATGCAGACACACTATGTATAGGTT
ATCATGCAAATAATTCAACTGACACTGTTGATACAGTACTAGAAAAGAATGTGACAGTAACACACTCCGT
TAACCTTCTTGAAGACAGACATAACGGGAAACTATGTAAACTAGGGGGGATAGCCCCATTGCACCTGGGT
AAATGTAACATTGCCGGATGGCTTTTGGGAAACCCAGAATGTGAATTACTATTCACAGTAAGCTCATGGT
CTTACATTGTTGAAACATCGAACTCAGACAATGGGACATGTTACCCAGGAGATTTCATCAATTATGAAGA
GCTGAGAGAGCAGTTGAGCTCAGTGTCATCATTTGAAAGATTCGAGATATTCCCCAAGACAAGTTCGTGG
CCCAATCATGAGACAAACAGAGGTGTGACGGCAGCATGCCCTTATGCTGGAGCAAACAGCTTCTACAGAA
ATTTAATATGGCTGGTGAAAAAAGGAAATTCATACCCAAAGCTCAACAAATCCTATGTTAACAATAAAGG
GAAGGAAATCCTTGTGCTATGGGGCATCCACCATCCATCTACCAGTACTGATCAACAAAGTCTCTACCAG
AATGCAGATGCCTATGTTTTTGTAGGGTCATCAAAATATAACAGGAAGTTCAAGCCAGAAATAGCAGCGA
GACCCAAGGTGAGAGGTCAAGCAGGGAGGATGAACTATTACTGGACACTAATAGAACCTGGAGACACAAT
AACATTCGAAGCAACTGGAAATCTAGTGGTACCAAGGTATGCTTTCGCAATGAATAGAGGTTCTGGATCT
GGTATTTTAATTTCGGATGCACCAGTTCATGATTGTAACACGAAGTGCCAAACGCCCAAGGGTGCCATAA
ACACCAGCCTCCCATTTCAGAATATACATCCAGTTACAATTGGAGAATGTCCAAAATATGTCAAAAGCAC
AAAATTGAGAATGGCTACAGGACTAAGGAATATCCCGTCTATTCAATCCAGAGGTCTGTTTGGAGCCATT
GCTGGTTTTATTGAGGGGGGATGGACAGGAATGATAGATGGATGGTATGGTTATCACCATCAGAATGGAC
AGGGATCAGGGTATGCAGCGGACCAAAAGAGCACACAAAATGCCATTGACGGGATCACTAACAAAGTAAA
TTCTGTTATTGAAAAGATGAACACACAATTCACAGCAGTGGGTAAAGAATTCAACCACTTGGAAAAAAGA
ATAGAGAATTTAAACAAAAAGGTTGATGATGGTTTTCTGGATGTTTGGACATACAATGCCGAACTGTTGG
TTCTATTGGAAAATGAAAGAACTCTGGATTTCCACGACTCGAATGTAAAGAACCTGTATGAGAAAGTAAG
AAGCCAGCTAAGGAACAATGCCAAGGAAATTGGGAATGGCTGCTTTGAATTCTATCACAAATGTGATGAT
ACATGCATGGAGAGCGTCAAAAATGGGACTTATGATTACCCAAAGTACTCAGAAGAATCAAAACTAAATA
GAGAGGAAATAGATGGAGTAAAGTTGGAGTCAACAAGGATTTACCAGATTTTGGCGATCTATTCAACTGC
CGCCAGTTCATTGGTACTGTTGGTCTCCCTGGGGGCAATCAGTTTCTGGATGTGCTCTAATGGGTCTTTA
CAATGCAGAATATGTATTTAA
>cds:ABS49932 A/swine/Ontario/1/1981 1981// HA
ATGAAGGCAATACTATTAGTCTTGCTATATACATTTACAGCCGCAAATGCAGACACACTATGTGTAGGTT
ATCATGCAAATAATTCAACTGACACTGTTGATACAGTACTAGAAAAGAATGTAACAGTAACACACTCTGT
TAACCTTCTAGAAGACAGACATAACGGAAAACTATGTAAACTGGGGGGGATAGCCCCATTGCACTTGGGT
AAATGCAACATTGCTGGATGGCTTTTGGGAAACCCAGAATGTGAATTACTATTCACAGTAAGCTCATGGT
CTTACGTTGTGGAAACATCGAACTCAGACAATGGGACATGTTACCCAGGAGATTTCATCAATTATGAAGA
ACTGAGAGAGCAGTTGAGCTCAGTGTCATCATTTGAAAGATTCGAGATATTCCCCAAGGCAAGTTCGTGG
CCCAATCATGAAACAAACAGAGGTGTGACGGCAGCATGCCCTTATGCCGGAGCAAACAGCTTCTACAGAA
ATTTAATATGGCTGGTGAAAAAAGGAAATTCATACCCAAAGCTCAGCAAATCCTATGTTAACAATAAGGG
GAAGGAAGTCCTTGTGCTATGGGGCATTCACCATCCACCTACCAGTACTGATCAACAAAGTCTCTACCAG
AATGCAGACGCCTATGTTTTCGTGGGGTCATCAAAGTATAACAGGAAATTCAAGCCAGAAATAGCGGCAA
GACCCAAGGTGAGAGGTCAAGCAGGGAGAATGAACTATTACTGGACACTAATAGAGCCTGGAGACACAAT
AACATTCGAAGCAACTGGAAATCTAGTGGTACCAAGATATGCTTTCGCAATGAATAGAGGTTCTGGATCT
GGTATTATAATTTCGGATACACCAATCCACGATTGTGATACGACTTGTCAAACACCCAAAGGTGCTATAA
ACACCAGCCTCCCATTTCAGAATATACATCCAGTCACAATTGGAGAATGTCCAAAATATGTCAAAAGCAC
AAAATTGAGAATGGCTACAGGACTAAGGAATATCCCGTCTATTCAATCTAGAGGTCTGTTTGGAGCCATT
GCTGGTTTTATTGAGGGGGGATGGACAGGAATGATAGATGGATGGTACGGTTATCACCATCAAAATGGAC
AGGGATCAGGATATGCAGCTGACCAAAAGAGCACACAGAATGCCATTGACGGGATCACTAACAAAGTAAA
TTCTGTTATTGAAAAGATGAACACACAATTCACAGCAGTGGGTAAAGAATTCAACCACTTGGAAAAAAGA
ATAGAGAATTTAAACAAAAAGGTTGATGATGGTTTTCTGGATGTTTGGACATACAATGCCGAACTGTTGG
TTCTATTGGAAAATGAAAGAACTCTGGATTTCCATGACTCGAATGTAAAGAACCTATATGAGAAAGTAAG
AAGCCAGCTAAGGAACAATGCCAAGGAAATTGGGAATGGCTGCTTTGAATTCTACCACAAATGTGATGAT
ACATGCATGGAGAGCGTCAAAAATGGGACTTATGATTACCCAAAATACTCAGAAGAATCAAAACTAAACA
GAGAGGAAATAGATGGAGTAAAGCTGGAGTCAACAAGGATTTACCAGATTTTGGCGATCTATTCAACTGC
CGCCAGTTCATTGGTACTGTTGGTCTCCCTGGGGGCAATCAGTTTCTGGATGTGCTCCAATGGGTCTTTA
CAGTGCAGAATATGTATTTAA
>cds:ABS49943 A/swine/Italy/671/1987 1987// HA
ATGGAAGCAAAACTGTTTGTATTATTCTGTACATTCACTGCGCTGAAAGCTGACACCATCTGTGTAGGCT
ACCATGCTAACAATTCCACAGACACTGTCGACACAATACTGGAGAAAAATGTGACTGTGACCCATTCAGT
TAATTTACTAGAAAACAGCCATAATGGAAAACTCTGCAGCCTGAATGGAATAGCCCCCTTACAACTGGGG
AAGTGTAACGTAGCAGGATGGATCCTTGGCAACCCAGAATGTGACTTGTTGCTCACAGCGAATTCATGGT
CTTACATAATAGAGACTTCAAATTCAGAAAATGGAACATGCTACCCCGGAGAATTCGCTGATTATGAAGA
ATTAAGGGAGCAGCTGAGTTCAGTTTCTTCATTTGAAAGGTTTGAAATTTTCCCAAAAGCAACCTCATGG
CCAAATCATGAGACAACCAAAGGTGTCACAGCTGCATGCTCTCACTCTGGAGCCCTCAGTTTTTATCGGA
ACTTGCTATGGATAGTAAAGAAGGGAAACTCCTATCCTAAACTCAGCAAATCATACACAAATAACAAAAG
GAAAGAAGTGCTTGTAATCTGGGGAGTGCACCACCCTCCAACTACCAATGACCAACAAAGCCTCTATCAG
AATGCTGATGCATATGTTTCAGTTGGATCATCAAAATACTACCGAAGGTTCACACCAGAAATAGCAGCTA
GACCTAAAGTCAAAGGACAAGCAGGCAGGATGAATTATTATTGGACACTGTTAGATCAAGGAGACACCAT
AACTTTTGAAGCCACTGGGAACTTAATAGCACCATGGTACGCATTCGCATTGAATAAGGGCTCTGGTTCC
GGAATTATAATGTCGGATGCTCCGGTTCACAATTGTGATACAAAGTGCCAAACCCCTCATGGGGCATTGA
ACAGTAGTCTTCCTTTTCAGAACGTACATCCCATCACTATTGGAGAATGCCCCAAATATGTTAAAAGCAC
CCAACTGAGAATGGCAACAGGATTAAGGAACGTCCCCTCTATTCAATCCAGAGGACTTTTCGGAGCAATT
GCTGGATTCATTGAAGGAGGATGGACAGGAATGATAGATGGGTGGTATGGGTATCACCATCAAAATGAGC
AGGGATCTGGTTACGCAGCTGATCAGAAAAGCACACAAAATGCAATTGACGGGATCAGCAACAAAGTGAA
CTCAGTAATTGAGAAAATGAACACTCAATTTACTTCAGTGGGCAAGGAGTTCAATGATCTAGAAAAAAGG
ATTGAGAATTTGAATAAGAAGGTCGATGATGGATTTTTGGATGTTTGGACATATAATGCTGAGTTGCTCG
TTTTGCTCGAGAACGAAAGGACTCTAGATTTCCATGACTTTAACGTAAGAAATTTATATGAAAAGGTCAA
ATCACAATTGAGGAACAATGCCAAAGAAGTCGGGAATGGTTGTTTTGAGTTCTATCACAAATGTGATGAT
GAATGCATGGAGAGCGTAAAGAATGGCACATATAATTATCCCAAATATTCAGAAGAATCCAAATTGAATA
GAGAGGAAGTAGACGGTGTGAAACTAGAATCAATGGGAGTTTACCAGATTTTGGCGATCTACTCCACAGT
CGCCAGTTCCCTGGTCTTGTTAGTCTCCCTGGGGGCAATCAGCTTCTGGATGTGTTCTAATGGGTCATTG
CAATGCAGAATATGCATTTAA
>cds:ABS49954 A/swine/Wisconsin/629/1980 1980// HA
ATGAAGGCAATACTATTAGTCTTGCTATGTACATTTACAGTCGCAGATGCAGACACACTATGTATAGGTT
ATCATGCAAATAATTCAACTGACACTGTTGATACAGTACTAGAAAAGAATGTAACAGTAACACACTCTGT
TAACCTTCTAGAAGACAGACATAACGGGAAACTATGTAAACTAGGGGGGATAGCCCCATTGCACCTGGGT
AAATGTAACATTGCTGGATGGCTTTTGGGAAACCCAGAATGTGAATTACTATTCACAGTAAGCTCATGGT
CTTACATTGTGGAAACATCGAACTCAGACAATGGGACATGTTACCCAGGAGATTTCATCAATTATGAAGA
GCTGAGAGAGCAGTTGAGCTCAGTGTCATCATTTGAAAGATTCGAGATATTCCCCAAGGCAAGTTCATGG
CCCAATCATGAAACAAACAGAGGTGTGACGGCAGCATGCCCTTATGCTGGAGCAAACAGCTTCTACAGAA
ATTTAATATGGCTGGTGAAAAAAGGAAATTCATACCCAAAGCTCAGCAAATCCTATGTTAACAATAAGGG
GAAGGAAGTCCTTGTGCTATGGGGCATTCACCATCCACCTACCAGTACTGATCAACAAAGTCTCTACCAG
AATGCAGACGCCTATGTTTTTGTGGGGTCATCAAAGTATAACAGGAAATTCAAGCCAGAAATAGCAGCAA
GACCCAAGGTGAGAGGTCAAGCAGGGAGAATGAACTATCATTGGACACTAATAGAGCCTGGAGACACAAT
AACATTCGAAGCAACTGGAAATCTAGTGGTACCAAGATATGCTTTCGCAATGAATAGAGGTTCTGGATCT
GGTATTATAGTTTCGGATGCACCAGTCCACGATTGTAACACGACTTGTCAAACACCCAAAGGTGCTATAA
ACACCAGCCTCCCATTTCAGAATATACATCCAGTCACAATTGGAGAATGTCCAAAATATGTCAAAAGCAC
AAAATTGAGAATGGCTACAGGACTAAGGAATATCCCGTCTATTCAATCTAGAGGTCTGTTTGGAGCCATT
GCTGGTTTTATTGAGGGGGGATGGACAGGAATGATAGATGGATGGTACGGTTATCACCATCAAAATGGAC
AGGGATCAGGATATGCAGCTGACCAAAAGAGCACACAGAATGCCATTGACGGGATCACTAACAAAGTAAA
TTCTGTTATTGAAAAGATGAACACACAATTCACAGCAGTGGGTAAAGAATTCAACCACTTGGAAAAAAGA
ATAGAGAATTTAAACAAAAAGGTTGATGATGGTTTTCTGGATGTTTGGACATACAATGCCGAACTGTTGG
TTCTATTGGAAAATGAAAGAACTCTGGATTTCCACGACTCGAATGTAAAGAACCTGTATGAGAAAGTAAG
AAGCCAGCTAAGGAACAATGCCAAGGAAATTGGGAATGGCTGCTTTGAATTCTACCACAAATGTGATGAT
ACATGCATGGAGAGCGTCAAAAATGGGACTTATGATTACCCAAAATACTCAGAAGAATCAAAACTAAACA
GAGAGGAAATAGATGGAGTAAAGCTGGAGTCAACAAGGATTTACCAGATTTTGGCGATCTATTCAACTGC
CGCCAGTTCATTGGTACTGTTGGTCTCCCTGGGGGCAATCAGTTTCTGGATGTGCTCCAATGGGTCTTTG
CAGTGCAGAATATGTATTTAA
>cds:ABS50111 A/swine/Iowa/1/1987 1987// HA
ATGAAGGCAATACTATTAGTCTTGCTATATACATTTACAGCCGCAAATGCAGACACATTATGTATAGGTT
ATCATGCAAATAATTCAACTGACACTGTTGATACAGTACTAGAAAAGAATGTAACAGTAACACACTCTGT
TAACCTTCTAGAAGACAGACATAACGGAAAACTATGTAAACTAAGGGGGATAGCCCCATTGCATTTGGGT
AAATGTAATATTGCTGGATGGCTCCTGGGAAACCCAGAATGTGAATTACTATTCACGGCAAGCTCATGGT
CTTACATTGTGGAAACATCTAACTCAGACAATGGGACATGTTACCCAGGAGATTTCATCAATTATGAAGA
GCTAAGAGAGCAGTTGAGCTCAGTGTCATCATTTGAAAGATTTGAGATATTCCCCAAGGCAAGTTCATGG
CCCAATCATGAAACGAACAGAGGTGTGACGGCAGCATGCCCTTATGCTGGAGCAAACAGCTTCTACAGAA
ATTTAATATGGCTGGTAAAAAAAGGAAATTCATACCCAAAGCTCAGCAAATCCTATGTTAACAATAAGGA
GAAGGAAGTCCTTGTGCTGTGGGGCATTCACCATCCACCTACCAGTACTGACCAACAAAGTCTCTACCAG
AATGCAGATGCCTATGTTTTTGTGGGGTCATCAAAGTACAACAAGAAATTCAAGCCAGAAATAGCAACAA
GACCCAAGGTGAGAGGTCAAGCAGGGAGAATGAACTATTACTGGACACTAGTAGAGCCTGGAGACACAAT
AACATTCGAAGCAACTGGAAATCTAGTGGTACCAAGATATGCCTTCGCAATGAATAGAGGTTCTGGATCT
GGTATTATCATTTCAGATACACCAGTCCACGATTGTAATACGACTTGTCAAACACCCGAAGGTGCTATAA
ACACCAGCCTCCCATTTCAGAATATACATCCAGTCACAATTGGAGAATGTCCAAAATATGTCAAAAGCAC
AAAATTGAGAATGGCTACAGGACTAAGGAATATCCCGTCTATTCAATCTAGAGGTCTGTTTGGAGCCATT
GCTGGCTTTATTGAGGGGGGATGGACAGGAATGATAGATGGATGGTACGGTTATCACCATCAAAATGAGC
AGGGATCAGGATATGCAGCTGACCGAAAGAGCACACAGAATGCCATTGACGGGATCACTAACAAAGTAAA
CTCTGTTATTGAAAAGATGAACACACAATTCACAGCAGTGGGTAAAGAATTCAACCACTTGGAAAAAAGA
ATAGAGAATTTAAACAAAAAGGTTGATGATGGTTTTCTAGATGTTTGGACTTACAACGCCGAACTGTTGG
TTCTATTGGAAAATGAAAGAACTTTGGATTACCATGACTCAAATGTGAAGAACCTATATGAGAAAGTAAG
AAGCCAGCTAAGGAACAATGCCAAGGAAATTGGAAATGGCTGCTTTGAATTTTACCACAAATGTGATGAC
ACGTGCATGGAGAGCGTCAAAAATGGGACTTATGATTACCCAAAATATTCAGAAGAATCAAAACTAAACA
GAGAGGAAATAGATGGGGTAAAGCTGGAATCAACAAGGATTTACCAGATTTTGGCGATCTATTCAACTAT
CGCCAGTTCATTGGTACTGTTAGTCTCCCTGGGGGCTATCAGTTTCTGGATGTGCTCCAATGGGTCTTTA
CAGTGCAGAATATGTATTTAA
>cds:ABS50121 A/swine/Iowa/31483/1988 1988// HA
ATGAAGGCAATACTATTAGTCTTGCTATATACATTTACAGCCGCAAATGCAGACACATTATGTATAGGTT
ACCATGCAAATAATTCAACTGACACTGTTGATACAGTACTAGAAAAGAATGTAACAGTAACACACTCTGT
TAACCTTCTAGAAGACAGACATAACGGAAAACTATGTAAACTAAGGGGGGTAGCCCCATTGCATTTGGGT
AAATGTAACATTGCTGGATGGCTCCTGGGAAACCCAGAATGTGAATTACTATTCACAGCAAGCTCATGGT
CTTACATTGTGGAAACATCTAACTCAGACAATGGGACATGTTACCCAGGAGATTTCATCAATTATGAAGA
GCTAAGAGAGCAATTGAGCTCAGTGTCATCATTTGAAAGATTTGAGATATTCCCCAAGGCAAGTTCATGG
CCCAATCATGAAACGAACAGAGGTGTGACGGCAGCATGCCCTTATGCTGGAGCAAACAGCTTCTACAGAA
ATTTAATATGGCTGGTAAAAAAAGAAAATTCATACCCAAAGCTCAGCAAATCCTATGTTAACAATAAGGA
GAAGGAAGTCCTCGTGCTATGGGGCATTCACCATCCACCTACCAGTACTGACCAACAAAGTCTCTACCAG
AATGCAGATGCCTATGTTTTTGTGGGGTCATCAAAGTACAACAAGAAATTCAAGCCAGAAATAGCAACAA
GACCCAAGGTGAGAGGTCAAGCAGGGAGAATGAACTATTACTGGACACTAGTAGAGCCTGGAGACACAAT
AACATTCGAAGCAACTGGAAATCTAGTAGTACCAAGATATGCCTTCGCAATGAAAAGAGGTTCTGGATCT
GGTATTATCATTTCAGATACACCAGTCCACGATTGTAATACGACTTGTCAAACACCCAAAGGTGCTATAA
ACACCAGCCTCCCATTTCAGAATATACATCCAGTCACAATTGGAGAATGTCCAAAATATGTCAAAAGCAC
AAAATTGAGAATGGCTACAGGACTAAGGAATATCCCGTCTATTCAATCTAGAGGTCTGTTTGGAGCCATT
GCTGGCTTTATTGAGGGGGGATGGACAGGAATGATAGATGGATGGTACGGTTATCACCATCAAAATGAGC
AGGGATCAGGATATGCAGCTGACCGAAAGAGCACACAGAATGCCGTTGACGGGATCACTAACAAAGTAAA
CTCTGTTATTGAAAAGATGAACACACAATTCACAGCAGTGGGTAAAGAATTCAACCACCTGGAAAAAAGA
ATAGAGAATTTAAACAGAAAGGTTGATGATGGTTTTCTGGATGTTTGGACTTACAATGCCGAACTGTTGG
TTCTATTGGAAAATGAAAGAACTTTGGATTACCATGACTCAAATGTGAAGAACCTATATGAGAAAGTAAG
AAGCCAGCTAAAAAACAATGCCAAGGAAATTGGAAATGGCTGCTTTGAATTTTACCACAAATGTGATGAC
ACGTGCATGGAGAGCGTCAAAAATGGGACTTATGATTACCCAAAATACTCAGAAGAATCAAAACTAAACA
GAGAGGAAATAGATGGGGTAAAGCTGGAATCAACAAGGATTTACCAGATTTTGGCGATCTATTCAACTGT
CGCCAGTTCATTGGTACTGTTAGTCTCCCTGGGGGCAATCAGTTTCTGGATGTGCTCCAATGGGTCTTTA
CAGTGCAGAATATGTATTTAA
>cds:ABU80188 A/swine/Minnesota/24/1975 1975// HA
ATGAAGGCAATACTATTAGTCTTGCTATGTACATTTGCAGCCACAAATGCAGACACACTATGTATAGGTT
ATCATGCAAATAATTCAACTGACACTGTTGATACAGTACTAGAAAAGAATGTAACAGTAACACACTCTGT
TAACCTTCTTGAAGACAGACATAACGGGAAACTATGTAAACTAGGGGGGATAGCCCCATTGCACCTGGGT
AAATGTAACATTGCCGGATGGCTTTTGGGAAACCCAGAATGTGAATTACTATTCACAGTAAGCTCATGGT
CTTACATTGTGGAAACATCGAACTCAGACAATGGGACATGTTACCCAGGAGATTTCATCAATTATGAAGA
GCTGAGAGAGCAGTTGAGCTCAGTGTCATCATTTGAAAGATTCGAGATATTCCCCAAGACAAGTTCGTGG
CCCAATCATGAAACAAACAGAGGTGTGACGGCAGCATGCCCTTATGCTGGAGCAAACAGCTTCTACAGAA
ATTTAATATGGCTGGTGAAAAAAGGAAATTCATACCCAAAGCTCAACAAATCCTATGTTAACAATAAAGG
GAAGGAAGTCCTTGTGCTATGGGGCATTCACCATCCACCTACCAGTACTGATCAACAAAGTCTCTACCAG
AATGCAGATGCCTATGTTTTTGTAGGGTCATCAAAATATAACAGGAAGTTCAAGCCAGAAATAGCAGCAA
GACCCAAGGTGAGAGGTCAAGCAGGGAGGATGAACTATTACTGGACACTAATAGAACCTGGAGACACAAT
AACATTCGAAGCAACTGGAAATCTAGTGGTACCAAGATATGCTTTCGCAATGAATAGAGGTTCTGGATCT
GGTATTATAATTTCGGATGCACCAGTTCATGATTGCAACACGAAGTGCCAAACGCCCAAGGGTGCCATAA
ACACAAGCCTCCCATTTCAGAATATACATCCAGTTACAATTGGAGAATGTCCAAAATATGTCAAAAGCAC
AAAATTGAGAATGGCTACAGGACTAAGGAATATCCCGTCTATTCAATCTAGAGGTCTGTTTGGAGCCATT
GCTGGTTTTATTGAGGGGGGATGGACAGGAATGATAGATGGATGGTATGGTTATCACCATCAGAATGGAC
AGGGATCAGGATATGCAGCGGACCAAAAGAGCACACAAAATGCCATTGACGGGATCACTAACAAAGTAAA
TTCTGTTATTGAAAAGATGAACACACAATTCACAGCAGTGGGTAAAGAATTCAACCACTTGGAAAAAAGA
ATAGAGAATTTAAACAAAAAGGTTGATGATGGTTTTCTGGATGTTTGGACATACAATGCCGAACTGTTGG
TTCTATTGGAAAATGAAAGAACTCTGGATTTCCACGACTCGAATGTAAAGAACCTGTATGAGAAAGTAAG
AAGCCAGCTAAGGAACAATGCCAAGGAGATTGGGAATGGCTGCTTTGAATTCTATCACAAATGTGATGAT
ACATGCATGGAGAGCGTCAAAAATGGGACTTATGATTACCCAAAGTACTCAGAAGAATCAAAACTAAATA
GAGAGGAAATAGATGGAGTAAAATTGGAGTCAACAAGGATTTACCAGATTTTGGCGATCTATTCAACTGC
CGCCAGTTCATTGGTACTGTTGGTCTCCCTGGGGGCAATCAGTTTCTGGATGTGCTCTAATGGGTCTTTA
CAGTGCAGAATATGTATTTAA
>cds:ABU80199 A/swine/Tennessee/61/1977 1977// HA
ATGATGGCAATACTATTAGTCTTGCTATGTACATTTGCAGCCACAAATGCAGACACACTATGTATAGGTT
ATCATGCAAATAATTCAACTGACACAGTTGATACAATACTGGAAAAGAATGTAACAGTAACACACTCTGT
TAACCTTCTTGAAGACAGACATAACGGGAAACTATGTAAACTAGGGGGGATAGCCCCATTGCACCTGGGT
AAATGTAACATTGCCGGATGGCTTTTGGGAAACCCAGAATGTGAATTATTATTCACAGTAAGCTCATGGT
CTTACATTGTGGAAACATCGAACACAGACAATGGGACATGTTACCCAGGAGATTTCATCAATTATGAAGA
GCTGAGAGAGCAGTTGAGCTCAGTGTCATCATTTGAAAGATTCGAGATATTCCCCAAGACAAGTTCGTGG
CCCAATCATGAAACAAACAGAGGTGTTACGGCAGCATGCCCTTATGCTGGAGCAAACAGCTTCTACAGAA
ATTTAATATGGCTGGTAAAAAAGGGAAATTCATACCCAAAGCTCAGCAAATCTTATGTTAACAATAAAGG
GAAGGAAGTCCTTGTGCTATGGGGCATTCACCATCCACCTACCAGTACTGATCAACAAAGCCTCTACCAG
AATGCAGATGCCTATGTTTTTGTAGGGACATCAAAATATAACAGGAAGTTCAAGCCAGAAATAGCAGCAA
GACCAAAGGTGAGAGGTCAAGCAGGGAGGATGAACTATTACTGGACACTAATAGAACCTGGAGACACAAT
AACATTCGAAGCAACTGGAAATTTAGTGGTACCAAGATATGCTTTCGCAATGGATAGAGGTTTTGGATCT
GGTATTATAATTTCGGATGCACCAGTTCATGATTGTAACACGAAGTGTCAAACACCTAAGGGTGCCTTAA
ACACCAGCCTCCCATTTCAGAATATACATCCAGTCACAATTGGAGAATGTCCAAAATATGTCAAGAGCAC
AAAATTGAGAATGGCTACAGGACTAAGGAATATCCCGTCCATTCAATCTAGAGGTCTGTTTGGAGCCATT
GCTGGTTTTATTGAGGGGGGATGGACAGGAATGATAGATGGATGGTATGGTTATCATCATCAGAATGGAC
AGGGATCAGGATATGCAGCGGACCAAAAGAGCACACAAAATGCCATTGACGGGATCACTAACAAAGTAAA
TTCTGTTATTGAAAAGATGAACACACAATTCACAGCAGTGGGTAAAGAATTCAACCACTTGGAAAAAAGA
ATAGAGAATTTAAACAAGAAGGTTGATGATGGTTTTCTGGATGTTTGGACATACAATGCCGAACTGTTGG
TTCTATTGGAAAACGAAAGAACTCTGGATTTCCACGACTCGAATGTAAAGAACCTGTATGAGAAAGTAAG
AAGCCAGCTAAGGAATAATGCCAAGGAAATTGGGAATGGCTGCTTTGAATTTTATCACAAATGTGATGAT
ACATGCATGGAGAGCGTCAAAAATGGGACTTATGATTACCCAAAGTATTCAAAAGAATCAAAACTAAACA
GAGAGGAAATAGATGGAGTAAAGTTGGAATCAACAAGGATTTACCAGATTCTGGCGATCTATTCAACTGC
CGCCAGTTCATTGGTACTGTTGGTCTCCCTGGGGGCAATCAGTTTCTGGATGTGCTCTAATGGGTCTTTA
CAGTGCAGAATATGTATTTAA
>cds:ABU80210 A/swine/Tennessee/96/1977 1977// HA
ATGACGGCAATACTATTAGTCTTGCTATGTACATTTGCAGCCACAAATGCAGACACACTATGTATAGGTT
ATCATGCAAATAATTCAACTGACACAGTTGATACGATACTGGAAAAGAATGTAACAGTAACACACTCTGT
TAACCTTCTTGAAGACAGACATAACGGGAAACTATGTAAACTAGGGGGGATGGCCCCATTGCACCTGGGT
AAATGTAACATTGCCGGATGGCTTTTGGGAAACCCAGAATGTGAATTATTATTCACAGTAAGCTCATGGT
CTTACATTGTGGAAACATCGAACTCAGACAATGGGACATGTTACCCAGGAGATTTCATCAATTATGAAGA
GCTGAGAGAGCAGTTGAGCTCAGTGTCATCATTTGAAAGATTCGAGATATTCCCCAAGACAAGTTCGTGG
CCCAATCATGAAACAAACAGAGGTGTTACGGCAGCATGCCCTTATGCTGGAGCAAACAGCTTCTACAGAA
ATTTAATATGGCTGGTAAAAAAGGGAAATTCATACCCAAAGCTCAGCAAATCTTATGTTAACAATAAAGG
GAGGGAAGTCCTTGTGCTATGGGGCATTCACCATCCACCTACCAGTACTGATCAACAAAGCCTCTACCAG
AATGCAGATGCCTATGTTTTTGTAGGGACATCAAAATATAACAGGAAGTTCAAGCCAGAAATAGCAGCAA
GACCAAAGGTGAGAGGTCAAGCAGGGAGGATGAACTATTACTGGACACTAATAGAACCTGGAGACACAAT
AACATTCGAAGCAACTGGAAATTTAGTGGTACCAAGATATGCTTTCGCAATGAATAGAGGTTTTGGATCT
GGTATTATAATTTCGGATGCACCAGTTCATGATTGTAACACGAAGTGTCAAACACCTAAGGGTGCCTTAA
ACACCAGCCTCCCATTTCAGAATATACATCCAGTCACAATTGGAGAATGTCCAAAATATGTCAAGAGCAC
AAAATTGAGAATGGCTACAGGACTAAGGAATATCCCGTCCATTCAATCTAGAGGTCTGTTTGGAGCCATT
GCTGGTTTTATTGAGGGGGGATGGACAGGAATGATAGATGGATGGTATGGTTATCATCATCAGAATGAAC
AGGGATCAGGATATGCAGCGGACCAAAAGAGCACACAAAATGCCATTGACGGGATCACTAACAAAGTAAA
TTCTGTTATTGAAAAGATGAACACACAATTCACAGCAGTGGGTAAAGAATTCAACCACTTGGAAAAAAGA
ATAGAGAATTTAAACAAGAAGGTTGATGATGGTTTTCTGGATGTTTGGACATACAATGCCGAACTGTTGG
TTCTATTGGAAAACGAAAGAACTCTGGATTTCCACGACTCGAATGTAAAGAACCTGTATGAGAGAGTAAG
AAGCCAGCTAAGGAATAATGCCAAGGAAATTGGGAATGGCTGCTTTGAATTTTATCACAAATGTGATGAT
ACATGCATGGAGAGCGTCAAAAATGGGACTTATGATTACCCAAAGTATTCAAAAGAATCAAAACTAAACA
GAGAGGAAATAGATGGAGTAAAGTTGGAATCAACAAGGATTTACCAGATTCTGGCGATCTATTCAACTGC
CGCCAGTTCATTGGTACTGTTGGTCTCCCTGGGGGCAATCAGTTTCTGGATGTGCTCTAATGGGTCTTTA
CAGTGCAGAATATGTATTTAA
>cds:ABU80221 A/swine/Tennessee/84/1977 1977// HA
ATGAAGGCAATACTATTAGTCTTGCTATGTACATTTACAGCCGCAAATGCAGACACACTATGTATAGGTT
ATCATGCAAATAATTCAACTGACACTGTTGATACAGTACTAGAAAAGAATGTAACAGTAACACACTCTGT
TAACCTTCTTGAAGACAGACATAACGGAAAACTATGTAAACTAGGGGGGATAGCCCCATTGCACCTGGGT
AAATGTAACATTGCTGGATGGCTTTTGGGAAACCCAGAATGTGAATTACTATTCACAGTAAGCTCATGGT
CTTACATTGTGGAAACATCGAACTCAGACAATGGGACATGTTACCCAGGAGATTTCATCAATTATGAAGA
GCTGAGAGAGCAGTTGAGCTCAGTGTCATCATTTGAAAGATTCGAGATATTCCCCAAGGCAAGTTCGTGG
CCCAATCATGAAACAAACAGAGGTGTGACGGCAGCATGCCCTTATGCTGGAGCAAACAGCTTCTACAGAA
ATTTAATATGGCTGGTGAAAAAAGGAAATTCATACCCAAAGCTCAGCAAATCCTATGTTAACAATAAGGG
GAAGGAAGTCCTTGTGCTATGGGGCATTCACCATCCACCTACCAGTACTGATCAACAAAGTCTCTACCAG
AATGCAGATGCCTATGTTTTTGTGGGGTCATCAAAGTATAACAGGAAGTTCAAGCCAGAAATAGCAGCAA
GACCCAAGGTGAGAGGTCAAGCAGGGAGAATGAACTATTACTGGACACTAATAGAGCCTGGAGACACAAT
AACATTCGAAGCAACTGGAAATCTAGTGGTACCAAGATATGCTTTCGCAATGAATAGAGGTTCTGGATCT
GGTATTATAATTTCGGATGCACCAGTTCACGATTGTAACACGACTTGTCAAACACCCAAGGGTGCCATAA
ACACCAGCCTCCCATTTCAGAATATACATCCAGTCTCAATTGGAGAATGTCCAAAATATGTCAAAAGCAC
AAAATTGAGAATGGCTACAGGACTAAGGAATATCCCGTCTATTCAATCTAGAGGTCTGTTTGGAGCCATT
GCTGGTTTTATTGAGGGGGGATGGACAGGAATGATAGATGGATGGTACGGTTATCACCATCAGAATGGAC
AGGGATCAGGATATGCAGCGGACCAAAAGAGCACACAGAATGCCATTGACGGGATCACTAACAAAGTAAA
TTCTGTTATTGAAAAGATGAACACACAATTCACAGCAGTGGGTAAAGAATTCAACCACTTGGAAAAAAGA
ATAGAGAATTTAAACAAAAAGGTTGATGATGGTTTTCTGGATGTTTGGACATACAATGCCGAACTGTTGG
TTCTATTGGAAAATGAAAGAACTCTGGATTTCCACGACTCGAATGTAAAGAACCTGTATGAGAAAGTAAG
AAGCCAGCTAAGGAACAATGCCAAGGAAATTGGGAATGGCTGCTTTGAATTCTACCACAAATGTGATGAT
ACATGCATGGAGAGCGTCAAAAATGGGACTTATGATTACCCAAAGTACTCAGAAGAATCAAAACTAAACA
GAGAGGAAATAGATGGAGTAAAGCTGGAGTCAACAAGGATTTACCAGATTTTGGCGATCTATTCAACTGC
CGCCAGTTCATTGGTACTGTTGGTCTCCCTGGGGGCAATCAGTTTCTGGATGTGCTCCAATGGGTCTTTA
CAGTGCAGAATATGTATTTAA
>cds:ABU80232 A/swine/Tennessee/86/1977 1977// HA
ATGAAGGCAATGCTATTAGTCTTGCTATGTACATTTGCAGCCACAAATGCAGACACACTATGTATAGGTT
ATCATGCAAATAATTCAACTGACACTGTTGATACAGTACTAGAAAAGAATGTAACAGTAACACACTCTGT
TAACCTTCTTGAAGACAGACATAACGGGAAACTATGTAAACTAGGGGGGATAGCCCCATTACACCTGGGT
AAATGTAACATTGCCGGATGGCTTTTGGGAAACCCAGAATGTGAATTACTATTCACAGTAAGCTCATGGT
CTTACATTGTGGAAACATCGAACTCAAACAATGGGACATGTTACCCAGGAGATTTCATCAATTATGAAGA
GCTGAGAGAGCAATTGAGCTCAGTGTCATCATTTGAAAGATTCGAGATATTCCCTAAGACAAGTTCGTGG
CCCAATCATGAAACAAACAGAGGTGTGACGGCAGCATGCCCTTATGCTGGAGCAAACAGCTTCTACAGAA
ATTTAATATGGCTGGTGAAAAAAGGAAATTCATATCCAAAGCTCAGCAAATCCTATGTTAACAATAAAGG
GAAGGAAGTCCTTGTGCTATGGGGCATTCACCATCCATCTACCAGTACTGATCAACAAAGTCTCTACCAG
AATGCAGATGCCTATGTTTTTGTAGGGTCATCAAAATATAACAGGAAGTTCAAGCCAGAAATAGCAGCAA
GACCCAAGGTGAGAGGTCAAGCAGGGAGGATGAACTATTACTGGACACTAATAGAACCTGGAGACACAAT
AACATTCGAAGCAACTGGAAATCTAGTGGTACCAAGATATGCTTTCGCAATGAATAGAGGTTCTGGATCT
GGTATTATAATTTCGGATGCACCAGTTCACGATTGTAACACGACTTGTCAAACACCCAAGGGTGCCATAA
ACACCAGCCTCCCATTTCAGAATATACATCCAGTCTCAATTGGAGAATGTCCAAAATATGTCAAAAGCAC
AAAATTGAGAATGGCTACAGGACTAAGGAATATCCCGTCTATTCAATCTAGAGGTCTGTTTGGAGCCATT
GCTGGTTTTATTGAGGGGGGATGGACAGGAATGATAGATGGATGGTATGGTTATCACCATCAGAATGGAC
AGGGATCAGGATATGCAGCGGACCAAAAGAGCACACAAAATGCCATTGACGGGATCACTAACAAAGTAAA
TTCTGTTATTGAAAAGATGAACACACAATTCACAGCAGTGGGTAAAGAATTCAACCATTTGGAAAAAAGA
ATAGAGAACTTAAACAAAAAGGTTGATGATGGTTTTCTGGATGTTTGGACATACAATGCCGAACTGTTGG
TTCTATTGGAAAATGAAAGAACTCTGGATTTCCACGACTCGAATGTAAAGAACCTGTATGAGAAAGTAAG
AAGCCAGCTAAGGAACAATGCCAAGGAAATTGGGAATGGCTGCTTTGAATTCTATCACAAATGTGATGAT
ACATGCATGGAGAGCGTCAAAAATGGGACTTATGATTACCCAAAGTACTCAGAAGAATCAAAACTAAACA
GAGAGGAAATAGATGGAGTAAAGTTGGAGTCAACAAGGATTTACCAGATTTTGGCGATCTATTCAACTGC
CGCCAGTTCATTGGTACTGTTGGTCTCCCTGGGGGCAATCAGTTTCTGGATGTGCTCTAATGGGTCTTTA
CAGTGCAGAATATGTATTTAA
>cds:ABU80243 A/swine/Tennessee/87/1977 1977// HA
ATGAAGGCAATACTATTAGTCTTGCTATGTACATTTACAGCCGCAAATGCAGACACACTATGTATAGGTT
ATCATGCAAATAATTCAACTGACACTGTTGATACAGTACTAGAAAAGAATGTAACAGTAACACACTCTGT
TAACCTTCTTGAAGACAGACATAACGGAAAACTATGTAAACTAGGGGGGATAGCCCCATTGCACCTGGGT
AAATGTAACATTGCTGGATGGCTTTTGGGAAACCCAGAATGTGAATTACTATTCACAGTAAGCTCATGGT
CTTACATTGTGGAAACATCGAACTCAGACAATGGGACATGTTACCCAGGAGATTTCATCAATTATGAAGA
GCTGAGAGAGCAGTTGAGCTCAGTGTCATCATTTGAAAGATTCGAGATATTCCCCAAGGCAAGTTCGTGG
CCCAATCATGAAACAAACAGAGGTGTGACGGCAGCATGCCCTTATGCTGGAGCAAACAGCTTCTACAGAA
ATTTAATATGGCTGGTGAAAAAAGGAAATTCATACCCAAAGCTCAGCAAATCCTATGTTAACAATAAGGG
GAAGGAAGTCCTTGTGCTATGGGGCATTCACCATCCACCTACCAGTACTGATCAACAAAGTCTCTACCAG
AATGCAGATGCCTATGTTTTTGTGGGGTCATCAAAGTATAACAGGAAGTTCAAGCCAGAAATAGCAGCAA
GACCCAAGGTGAGAGGTCAAGCAGGGAGAATGAACTATTACTGGACACTAATAGAGCCTGGAGACACAAT
AACATTCGAAGCAACTGGAAATCTAGTGGTACCAAGATATGCTTTCGCAATGAATAGAGGTTCTGGATCT
GGTATTATAATTTCGGATGCACCAGTTCACGATTGTAACACGACTTGTCAAACACCCAAGGGTGCCATAA
ACACCAGCCTCCCATTTCAGAATATACATCCAGTCTCAATTGGAGAATGTCCAAAATATGTCAAAAGCAC
AAAATTGAGAATGGCTACAGGACTAAGGAATATTCCGTCTATTCAATCTAGAGGTCTGTTTGGAGCCATT
GCTGGTTTTATTGAGGGGGGATGGACAGGAATGATAGATGGATGGTACGGTTATCACCATCAGAATGGAC
AGGGATCAGGATATGCAGCGGACCAAAAGAGCACACAGAATGCCATTGACGGGATCACTAACAAAGTAAA
TTCTGTTATTGAAAAGATGAACACACAATTCACAGCAGTGGGTAAAGAATTCAACCACTTGGAAAAAAGA
ATAGAGAATTTAAACAAAAAGGTTGATGATGGTTTTCTGGATGTTTGGACATACAATGCCGAACTGTTGG
TTCTATTGGAAAATGAAAGAACTCTGGATTTCCACGACTCGAATGTAAAGAACCTGTATGAGAAAGTAAG
AAGCCAGCTAAGGAACAATGCCAAGGAAATTGGGAATGGCTGCTTTGAATTCTACCACAAATGTGATGAT
ACATGCATGGAGAGCGTCAAAAATGGGACTTATGATTACCCAAAGTACTCAGAAGAATCAAAACTAAACA
GAGAGGAAATAGATGGAGTAAAGCTGGAGTCAACAAGGATTTACCAGATTTTGGCGATCTATTCAACTGC
CGCCAGTTCATTGGTACTGTTGGTCTCCCTGGGGGCAATCAGTTTCTGGATGTGCTCCAATGGGTCTTTA
CAGTGCAGAATATGTATTTAA
>cds:ABU80254 A/swine/Tennessee/88/1977 1977// HA
ATGAAGGCAATACTATTAGTCTTGCTATGTACATTTACAGCCGCAAATGCAGACACACTATGTATAGGTT
ATCATGCAAATAATTCAACTGACACTGTTGATACAGTACTAGAAAAGAATGTAACAGTAACACACTCTGT
TAACCTTCTTGAAGACAGACATAACGGAAAACTATGTAAACTAGGGGGGATAGCCCCATTGCACCTGGGT
AAATGTAACATTGCTGGATGGCTTTTGGGAAACCCAGAATGTGAATTACTATTCACAGTAAGCTCATGGT
CTTACATTGTGGAAACATCGAACTCAGACAATGGGACATGTTACCCAGGAGATTTCATCAATTATGAAGA
GCTGAGAGAGCAGTTGAGCTCAGTGTCATCATTTGAAAGATTCGAGATATTCCCCAAGGCAAGTTCGTGG
CCCAATCATGAAACAAACAGAGGTGTGACGGCAGCATGCCCTTATGCTGGAGCAAACAGCTTCTACAGAA
ATTTAATATGGCTGGTGAAAAAAGGAAATTCATACCCAAAGCTCAGCAAATCCTATGTTAACAATAAGGG
GAAGGAAGTCCTTGTGCTATGGGGCATTCACCATCCACCTACCAGTACTGATCAACAAAGTCTCTACCAG
AATGCAGATGCCTATGTTTTTGTGGGGTCATCAAAGTATAACAGGAAGTTCAAGCCAGAAATAGCAGCAA
GACCCAAGGTGAGAGGTCAAGCAGGGAGAATGAACTATTACTGGACACTAATAGAGCCTGGAGACACAAT
AACATTCGAAGCAACTGGAAATCTAGTGGTACCAAGATATGCTTTCGCAATGAATAGAGGTTCTGGATCT
GGTATTATAATTTCGGATGCACCAGTTCACGATTGTAACACGACTTGTCAAACACCCAAGGGTGCCATAA
ACACCAGCCTCCCATTTCAGAATATACATCCAGTCTCAATTGGAGAATGTCCAAAATATGTCAAAAGCAC
AAAATTGAGAATGGCTACAGGACTAAGGAATATCCCGTCTATTCAATCTAGAGGTCTGTTTGGAGCCATT
GCTGGTTTTATTGAGGGGGGATGGACAGGAATGATAGATGGATGGTACGGTTATCACCATCAGAATGGAC
AGGGATCAGGATATGCAGCGGACCAAAAGAGCACACAGAATGCCATTGACGGGATCACTAACAAAGTAAA
TTCTGTTATTGAAAAGATGAACACACAATTCACAGCAGTGGGTAAAGAATTCAACCACTTGGAAAAAAGA
ATAGAGAATTTAAACAAAAAGGTTGATGATGGTTTTCTGGATGTTTGGACATACAATGCCGAACTGTTGG
TTCTATTGGAAAATGAAAGAACTCTGGATTTCCACGACTCGAATGTAAAGAACCTGTATGAGAAAGTAAG
AAGCCAGCTAAGGAACAATGCCAAGGAAATTGGGAATGGCTGCTTTGAATTCTACCACAAATGTGATGAT
ACATGCATGGAGAGCGTCAAAAATGGGACTTATGATTACCCAAAGTACTCAGAAGAATCAAAACTAAACA
GAGAGGAAATAGATGGAGTAAAGCTGGAGTCAACAAGGATTTACCAGATTTTGGCGATCTATTCAACTGC
CGCCAGTTCATTGGTACTGTTGGTCTCCCTGGGGGCAATCAGTTTCTGGATGTGCTCCAATGGGTCTTTA
CAGTGCAGAATATGTATTTAA
>cds:ABU80265 A/swine/Tennessee/10/1978 1978// HA
ATGATGGCAATACTATTAGTCTTGCTATGTACATTTGCAGCCACAAATGCAGACACACTATGTATAGGTT
ATCATGCAAATAATTCAACTGACACAGTTGATACAATACTGGAAAAGAATGTAACAGTAACACACTCTGT
TAACCTTCTTGAAGACAGACATAACGGGAAACTGTGTAAACTAGGGGGGATAGCCCCATTGCACCTGGGT
AAATGTAACATTGCCGGATGGCTTTTGGGAAACCCAGAATGTGAATCATCATTCACAGTAAGCTCATGGT
CTTACATTGTGGAAACATCGAACACAGACAATGGGACATGTTACCCAGGAGATTTCATCGATTATGAAGA
GCTGAGAGAGCAGTTGAGCTCAGTGTCATCATTTGAAAGATTCGAGATATTCCCCAAGACAAGTTCGTGG
CCCAATCATGAAACAAACAGAGGTGTCACGATAGCATGCCCTTATGCTGGAGCAAACAGCTTCTACAGAA
ATTTAATATGGCTGGTAAAAAAGGGAAATTCATACCCAAAGCTCAGCAAATCTTATGTTAACAATAAAGG
GAAGGAAGTCCTTGTGCTATGGGGCATTCACCATCCACCTACCAGTACTGATCAACAAAGCCTCTACCAG
AATGCAGATGCCTATGTTTTTGTAGGGACATCAAAATATAACAGGAAGTTCAAGCCAGAAATAGCAGCAA
GACCAAAGGTGAGAGGTCAAGCAGGGAGGATGAACTATTACTGGACACTAATAGAACCTGGAGACACAAT
AACATTCGAAGCAACTGGAAATTTAGTAATACCAAGATATGCTTTCGCAATGGATAGAGGTTTTGGATCT
GGTATTATAATTTCGGATGCACCAGTTCATGATTGTAACACGAAGTGTCAAACACCTAAGGGTGCCTTAA
ACACCAGCCTCCCATTTCAGAATATACATCCAGTCACAATTGGAGAATGTCCAAAATATGTCAGGAGCAC
AAAATTGAGAATGGCTACAGGACTAAGGAATATCCCGTCCATTCAATCTAGAGGTCTGTTTGGAGCCATT
GCTGGTTTTATTGAGGGGGGATGGACAGGAATGATAGATGGATGGTATGGTTATCATCATCAGAATGGAC
AGGGATCAGGATATGCAGCGGACCAAAAGAGCACACAAAATGCCATTGACGGGATCACTAACAAAGTAAA
TTCTGTTATTGAAAAGATGAACACACAATTCACAGCAGTGGGTAAAGAATTCAACCACTTGGAAAAAAGA
ATAGAGAATTTAAACAAGAAGGTTGATGATGGTTTTCTGGATGTTTGGACATACAATGCCGAACTGTTGG
TTCTATTGGAAAACGAAAGAACTCTGGATTTCCACGACTCGAATGTAAAGAACCTGTATGAGAAAGTAAG
AAGCCAGCTAAGGAATAATGCCAAGGAAATTGGGAATGGCTGCTTTGAATTTTATCACAAATGTGATGAT
ACATGCATGGAGAGCGTCAAAAATGGGACTTATGATTACCCAAAGTATTCAAAAGAATCAAAACTAAACA
GAGAGGAAATAGGTGGAGTAAAGTTGGAATCAACAAGGATTTACCAGATTCTGGCGATCTATTCAACTGC
CGCCAGTTCATTGGTACTGTTGGTCTCCCTGGGGGCAATCAGTTTCTGGATGTGCTCTAATGGGTCTTTA
CAGTGCAGAATATGTATTTAA
>cds:ABU80276 A/swine/Wisconsin/663/1980 1980// HA
ATGAAGGCAATACTATTAGTCTTGCTATGTACATTTACAGTCGCAGATGCAGACACACTATGTATAGGTT
ATCATGCAAATAATTCAACTGACACTGTTGATACAGTACTAGAAAAGAATGTAACAGTAACACACTCTGT
TAACCTTCTAGAAGACAGACATAACGGGAAACTATGTAAACTAGGGGGGATAGCCCCATTGCACCTGGGT
AAATGTAACATTGCTGGATGGCTTTTGGGAAACCCAGAATGTGAATTACTATTCACAGTAAGCTCATGGT
CTTACATTGTGGAAACATCGAACTCAGACAATGGGACATGTTACCCAGGAGATTTCATCAATTATGAAGA
GCTGAGAGAGCAATTGAGCTCAGTGTCATCATTTGAAAGATTCGAGATATTCCCCAAGGCAAGTTCATGG
CCCAATCATGAAACAAACAGAGGTGTGACGGCAGCATGCCCTTATGCTGGAGCAAACAGCTTCTACAGAA
ATTTAATATGGCTGGTGAAAAAAGGAAATTCATACCCAAAGCTCAGCAAATCCTATGTTAACAATAAGGG
GAAGGAAGTCCTTGTGCTATGGGGCATTCACCATCCACCTACCAGTACTGATCAACAAAGTCTCTACCAG
AATGCAGACGCCTATGTTTTTGTGGGGTCATCAAAGTATAACAGGAAATTCAAGCCAGAAATAGCAGCAA
GACCCAAGGTGAGAGGTCAAGCAGGGAGAATGAACTATCATTGGACACTAATAGAGCCTGGAGACACAAT
AACATTCGAAGCAACTGGAAATCTAGTGGTACCAAGATATGCTTTCGCAATGAATAGAGGTTCTGGATCT
GGTATTATAGTTTCGGATGCACCAGTCCACGATTGTAACACGACTTGTCAAACACCCAAAGGTGCTATAA
ACACCAGCCTCCCATTTCAGAATATACATCCAGTCACAATTGGAGAATGTCCAAAATATGTCAAAAGCAC
AAAATTGAGAATGGCTACAGGACTAAGGAATATCCCGTCTATTCAATCTAGAGGTCTGTTTGGAGCCATT
GCTGGTTTTATTGAGGGGGGATGGACAGGAATGATGGATGGATGGTACGGTTATCACCATCAAAATGGAC
AGGGATCAGGATATGCAGCTGACCAAAAGAGCACACAGAATGCCATTGACGGGATCACTAACAAAGTAAA
TTCTGTTATTGAAAAGATGAACACACAATTCACAGCAGTGGGTAAAGAATTCAACCACTTGGAAAAAAGA
ATAGAGAATTTAAACAAAAAGGTTGATGATGGTTTTCTGGATGTTTGGACATACAATGCCGAACTGTTGG
TTCTATTGGAAAATGAAAGAACTCTGGATTTCCACGACTCGAATGTAAAGAACCTGTATGAGAAAGTAAG
AAGCCAGCTAAGGAACAATGCCAAGGAAATTGGGAATGGCTGCTTTGAATTCTACCACAAATGTGATGAT
ACATGCATGGAGAGCGTCAAAAATGGGACTTATGATTACCCAAAATACTCAGAAGAATCAAAACTAAACA
GAGAGGAAATAGATGGAGTAAAGCTGGAGTCAACAAGGATTTACCAGATTTTGGCGATCTATTCAACTGC
CGCCAGTTCATTGGTACTGTTGGTCTCCCTGGGGGCAATCAGTTTCTGGATGTGCTCCAATGGGTCTTTG
CAGTGCAGAATATGTATTTAA
>cds:ABU80287 A/swine/Arizona/148/1977 1977// HA
ATGAAGGCAATACTATTAGTCCTGCTATGTACATTTGCAGCCACAAATGCAGACACATTATGTATAGGTT
ATCATGCAAATAATTCAACTGACACTGTTGATACAGTACTAGAAAAGAATGTGACAGTAACACACTCCGT
TAACCTTCTTGAAGACAGACATAACGGGAAACTATGTAAACTAGGGGGGATAGCCCCATTGCACCTGGGT
AAATGTAACATTGCCGGATGGATTTTGGGAAACCCAGAATGTGAATTACTATTCACAGTAAGCTCATGGT
CTTACATTGTGGAAACATCGAACTCAGACAATGGGACATGTTACCCAGGAGATTTCATCAATTATGAAGA
GCTGAGAGAGCAGTTGAGCTCAGTGTCATCATTTGAAAGATTCGAAATATTCCCCAAGACAAGTTCGTGG
CCCAATCATGAAACAGACAGAGGTGTGACGGCAGCATGCCCTTATGCTGGAGCAAACAGCTTCTACAGAA
ATTTAATATGGCTGGTGAAAAAAGGAAATTCATACCCAAGGCTCAACAAATCCTATGTTAACAACAAAGG
GAAGGAAGTCCTTGTGCTATGGGGCATTCACCATCCACCTACCAGTAATGATCAACAAAGTCTCTACCAG
AATGCAGATGCCTATGTTTTTGTAGGGTCATCAAAATATAACAGGAAGTTCAAGCCAGAAATAGCAGCAA
GACCCAAGGTGAGGGGTCAAGCAGGGAGGATGAACTATTACTGGACACTAATAGAACCTGGAGACACAAT
AACATTCGAAGCAACTGGAAATCTAGTGGTACCAAGGTATGCTTTCGCAATGAATAGAGGTTCTGGATCT
GGTATTATAATTTCAGATGCACCAGTTCATGATTGTAACACGAAGTGCCAAACGCCCAAGGGTGCCATAA
ACACCAGCCTCCCATTTCAGAATATACATCCAATTACAATTGGGGAATGTCCAAAATATGTCAAAAGCAC
AAAATTGAGAATGGCTACAGGACTAAGGAATATCCCGTCTATTCAATCTAGAGGTCTGTTTGGAGCCATT
GCTGGTTTTATTGAAGGGGGATGGACAGGAATGATAGATGGATGGTATGGTTATCACCATCAGAATGGAC
AGGGATCAGGATATGCAGCGGACCAAAAGAGCACACAAAACGCCATTGACGGGATCACTAACAAAGTAAA
TTCTGTTATTGAAAAGATGAACACACAATTCACAGCAGTGGGTAAAGAATTCAACCACTTGGAAAAAAGA
ATAGAGAATTTAAACAAAAAGGTTGATGATGGTTTTCTGGATGTTTGGACATACAATGCCGAACTATTGG
TTCTATTGGAAAATGAAAGAACTCTGGATTTCCACGACTCGAATGTAAAGAATCTGTATGAGAAAGTAAG
AAATCAGCTAAGGAACAATGCCAAGGAAATTGGGAATGGCTGCTTTGAATTCTATCACAAGTGTGATGAT
ACATGCATGGAGAGCGTCAAAAATGGGACTTATGATTACCCAAAGTACTCAGAAGAATCAAAACTAAATA
GAGAGGAAATAGATGGAGTAAAGTTGGAGTCAACAAGGATTTACCAGATTTTGGCGATCTATTCAACTGC
CGCCAGTTCATTGGTACTGTTGGTCTCCCTGGGGGCAATCAGTTTCTGGATGTGCTCTAATGGGTCTTTA
CAGTGCAGAATATGTATTTAA
>cds:ABU80410 A/swine/Tennessee/48/1977 1977// HA
ATGAAGGCAATACCATTAGTCTTGCTATGTACATTTGCAGCCACAAATGCCGACACACTATGTATAGGTT
ATCATGCAAATAATTCAACTGACACTGTTGATACAGTACTAGAAAAGAATGTAACAGTAACACACTCTGT
TAACCTTCTTGAAGACAGACATAACGGAAAACTATGTAAACTAGGGGGGATAGCCCCATTGCACCTGGGT
AAATGTAACATTGCCGGATGGCTTTTGGGAAACCCAGAATGTGAATTACTATTCACAGTAAGCTCATGGT
CTTACATTGTGGAAACATCGAACTCTGACAATGGGACATGTTACCCAGGAGATTTCATCAATTATGAAGA
GCTGAGAGAGCAGTTGAGCTCAGTGTCATCATTTGAAAGATTCGAGATATTCCCCAAGACAAGTTCGTGG
CCCAATCATGAAACAAACAGAGGTGTGACGGCAGCATGCCCTTATGCTGGAGCAAACAGCTTCTACAGAA
ATTTAATATGGCTGGTGAAAAAAGGAAATTCATATCCAAAGCTCAACAAATCCTATGTTAACAATAAGGG
GAAGGAAGTCCTTGTGCTATGGGGCATTCACCATCCACCTACCAGTACTGATCAACAAAGTCTCTACCAG
AATGCAGATGCCTATGTTTTTGTAGGGTCATCAAAATATAACAGGAAGTTCAAGCCAGAAATAGCAGCAA
GACCCAAGGTGAGAGGTCAAGCAGGGAGAATGAACTATTACTGGACACTAATAGAACCTGGAGACACAAT
AACATTCGAAGCAACTGGGAATCTAGTGGTACCAAGATATGCTTTCGCAATGAATAGAGGTTCTGGATCT
GGTATTATAATTTCGGATGCACCAGTTCATGATTGTAACACGACGTGTCAAACACCCAAGGGTGCCATAA
ACACCAGCCTCCCATTTCAGAATATACATCCAGTCACAATTGGAGAATGTCCAAAATATGTCAAAAGCAC
AAAATTGAGAATGGCTACAGGACTAAGGAATATCCCGTCTATTCAATCTAGAGGTCTGTTTGGAGCCATT
GCTGGTTTTATTGAGGGGGGATGGACAGGAATGATAGATGGATGGTATGGTTATCACCATCAGAATGGAC
AGGGATCAGGATATGCGGCGGACCAAAAGAGCACACAGAATGCCATTGATGGGATCACTAACAAAGTAAA
TTCTGTTATTGAAAAGATGAACACACAATTCACAGCAGTGGGTAAAGAATTCAACCACTTGGAAAAAAGA
ATAGAGAATTTAAACAAAAAGGTTGATGATGGTTTTCTGGATGTTTGGACATACAATGCCGAACTGTTGG
TTCTATTGGAAAATGAAAGAACTCTGGATTTCCACGACTCGAATGTAAAAAATCTGTATGAGAAAGTAAG
AAGCCAGCTAAGGAACAATGCCAAGGAAATTGGGAATGGCTGCTTTGAATTCTATCACAAATGTGATGAT
ACATGCATGGAGAGCGTCAAAAATGGGACTTATGATTACCCAAAGTACTCAGAAGAATCAAAACTAAACA
GAGAGGAAATAGATGGAGTAAAGTTGGAGTCAACAAGGATTTACCAGATTTTGGCGATCTATTCAACTGC
CGCCAGTTCATTGGTACTGTTGGTCTCCCTGGGGGCAATCAGTTTCTGGATGTGCTCCAATGGGTCTTTA
CAGTGCAGAATATGTATTTAA
>cds:ABU80420 A/swine/Kansas/3024/1987 1987// HA
ATGAAGGCAATACTATTAGTCTTGCTATACACATTTACAGCCGCAAATGCAGACACATTATGTATAGGTT
ACCATGCAAATAATTCAACTGACACTGTTGATACAGTACTAGAAAAGAATGTAACAGTAACACACTCTGT
TAACCTTCTAGAAGACAGACATAACGGAAAACTATGTAAACTAAGGGGGATAGCCCCATTGCATTTGGGT
AAATGTAACATTGCTGGATGGCTCCTGGGAAACCCAGAATGTGAATTACTATTCACAGCAAGCTCATGGT
CTTACATTGTGGAAACATCTAATTCGGACAATGGGACATGTTACCCAGGAGATTTCATCAATTATGAAGA
GCTAAGAGAGCAGTTGAGCTCAGTGTCATCATTTGAAAGATTTGAGATATTCCCCAAGGCAAGTTCATGG
CCCAATCATGAAACGAACAGAGGTGTGACGGCAGCATGCCCTTATGCTGGAGCAAACAGCTTCTACAGAA
ACTTAATATGGCTGGTAAAAAAAGGAAATTCATACCCAAAGCTCAGCAAATCCTATGTTAACAATAAGGA
GAAGGAAGTCCTCGTGCTATGGGGCATTCACCATCCACCTACCAGTACTGACCAACAAAGTCTCTACCAG
AATGCAGATGCCTATGTTTTTGTGGGGTCATCAAAGTACAACAAGAAATTCAAGCCAGAAATAGCAACAA
GACCCAAGGTGAGAGGTCAAGCAGGGAGAATGAACTATTACTGGACACTAGTAGAGCCTGGAGACACAAT
AACATTTGAAGCAACTGGAAATCTAGTGGTACCAAGATATGCCTTCGCAATGAATAGAGGTTCTGGATCT
GGTATTATCATTTCAGATACACCAGTCCACGATTGTAATACGACTTGTCAAACACCCAAAGGTGCTATAA
ACACCAGCCTCCCATTTCAGAATATACATCCAGTCACAATTGGAGAATGTCCAAAATATGTCAAAAGCAC
AAAATTGAGAATGGCTACAGGACTAAGGAATATCCCGTCTATTCAATCTAGAGGTCTGTTTGGAGCCATT
GCTGGCTTTATTGAGGGGGGATGGACAGGAATGATAGATGGATGGTACGGTTATCACCATCAAAATGAGC
AGGGATCAGGATATGCAGCTGACCGAAAGAGCACACAGAATGCCATTGACGGGATCACTAACAAAGTAAA
CTCTGTTATTGAAAAGATGAACACACAATTCACAGCAGTGGGTAAAGAATTCAACCACTTGGAAAAAAGA
ATAGAGAATTTAAACAAAAAGGTTGATGATGGTTTTCTGGATGTTTGGACTTACAATGCCGAACTGTTGG
TTCTATTGGAAAATGAAAGAACTTTGGATTACCATGACTCAAATGTGAAGAACCTATATGAGAAAGTAAG
AAGCCAGCTAAGAAACAATGCCAAGGAAATTGGAAATGGCTGCTTTGAATTTTACCACAAATGTGATGAC
ACGTGCATGGAGAGCGTCAAAAATGGGACTTATGATTACCCAAAATACTCAGAAGAATCAAAACTAAACA
GAGAGGAAATAGATGGGGTAAAGCTGGAATCAACAAGGATTTACCAGATTTTGGCGATCTATTCAACTGT
CGCCAGTTCATTGGTACTGTTAGTCTCCCTGGGGGCAATCAGTTTCTGGATGTGCTCCAATGGGTCTTTA
CAGTGCAGAATATGTATTTAA
>cds:ABV25634 A/swine/Iowa/15/1930 1930// HA
ATGAAGGCAATACTATTAGTCTTGTTATGTGCATTTGCAGCTACAAATGCAGACACACTATGTATAGGTT
ACCATGCAAATAACTCAACCGACACTGTTGACACAGTACTCGAGAAGAACGTAACCGTGACACACTCTGT
TAACCTGCTTGAAGACAGCCACAACGGAAAACTATGTAGACTAGGGGGAATAGCCCCATTACAACTGGGG
AAATGTAATATTGCCGGATGGCTCTTGGGAAACCCAGAATGCGATTTGCTGCTCACAGTGAGCTCATGGT
CCTATATTGTAGAAACATCGAACTCAGATAATGGGACATGTTACCCAGGAGATTTCATCGACTATGAAGA
ACTGAGAGAGCAACTAAGCTCAGTGTCATCATTCGAAAAATTCGAGATATTTCCCAAGACAAGCTCGTGG
CCCAATCATGAAACAACCAGAGGTGTAACGGCAGCATGCCCCTATGCTGGAGCAAGCAGCTTTTACAGAA
ATTTACTATGGCTGGTAAAGAAGGAAAATTCATACCCAAAGCTTAGCAAATCCTATGTTAACAATAAAGG
GAAAGAAGTCCTTGTGCTATGGGGTGTTCATCATCCGCCTACCAGTACTGATCAACAAAGTCTCTATCAA
AATGCAGATGCTTATGTTTCTGTAGGGTCATCAAAATATGACAGGAGGTTCACTCCAGAAATAGCAGCGA
GACCCAAAGTGAGAGGTCAGGCAGGGAGGATGAACTATTACTGGACATTACTAGAACCCGGAGACACAAT
AACATTTGAGGCAACTGGAAATTTAGTGGCACCAAGATATGCTTTCGCACTGAATAGAGGTTCTGAATCC
GGTATCATCACTTCAGACGCACCAGTGCATGATTGTGACACGAAGTGTCAAACACCTCATGGTGCCATAA
ACAGCAGTCTCCCTTTCCAGAATATACATCCAGTCACAATAGGAGAGTGCCCAAAATACGTCAAGAGTAC
CAAATTAAGGATGGTTACAGGACTAAGAAACATCCCATCTATCCAGTCTAGAGGTCTGTTTGGAGCCATT
GCCGGTTTTATTGAGGGGGGATGGACTGGATTGATAGATGGATGGTATGGTTACCATCATCAGAATGGAC
AGGGATCAGGCTATGCAGCGGACCAAAAGAGCACACAAAATGCCATTGACGGGATTACTAACAAGGTGAA
TTCTGTTATCGAGAAGATGAACACGCAATTCACAGTAGTGGGTAAAGAATTCAACAACCTAGAAAGAAGG
ATAAAAAATTTAAATAAAAAAGTCGATGATGGATTTCTGGATGTTTGGACATATAATGCAGAACTGTTAG
TTCTATTGGAAAATGAAAGGACTCTGGATTTCCATGACTCAAATGTAAAGAACCTGTATGAGAAAGCAAG
AAGCCAACTAAGGAATAATGCCAAGGAAATCGGGAATGGATGCTTTGAATTCTACCACAAATGTGATGAT
GCATGCATGGAAAGCGTCAGAAATGGGACTTATGATTACCCAAAGTATTCAGAAGAATCAAAATTGAACA
GAGAGGAAATAGATGGAGTGAAATTGGAATCAATGATGGTCTATCAGATTCTGGCGATCTATTCAACCGT
CGCCAGTTCACTAGTGCTGTTAGTCTCCCTGGGGGCAATCAGCTTCTGGATGTGTTCTAATGGGTCTTTG
CAGTGCAGAATATGCATTTAA
>cds:ABV25635 A/swine/Iowa/1945 1945// HA
ATGAAGGCAAGACTATTAGTCTTGTTATGTGCATTTGCAGCTACAAATGCAGACACACTATGTATAGGTT
ACCATGCAAATAACTCAACCGACACTGTTGACACAGTACTCGAGAAGAATGTAACCGTGACACACTCTGT
TAACCTGCTTGAAGACAGCCACAACGGAAAACTATGTAGACTGGGAGGAATAGCCCCATTACAACTGGGG
AAATGTAATATTGCCGGATGGCTCTTGGGAAACCCAGAATGCGATTTGCTGCTCACAGTGAGCTCATGGT
CCTATATTGTAGAAACATCGGACTCAGATAATGGGACATGTTACCCAGGAGATTTCATCGACTATGAAGA
GCTGAGAGAGCAACTGAGCTCAGTATCATCATTCGAAAAATTCGAGATATTTCCCAAGACAAGCTCGTGG
CCCAATCATGAAACAACCAGAGGTGTAACGGCAGCATGCCCCTATGCTGGAGCAAGCAGCTTTTACAGAA
ATTTACTATGGCTGGTAAAGAAGGGAAATTCATACCCAAAGCTTAGCAAATCCTATGTTAACAATAAAGG
AAAAGAAGTCCTTGTGCTATGGGGTGTTCATCATCCGCCTACCAGTACTGATCAACAAAGTCTCTATCAA
AATGCAGATGCTTATGTTTCTGTAGGGTCATCAAAATATAACAGGAGGTTCACTCCAGAAATAGCAGCGA
GACCCAAAGTAAGAGGTCAGGCAGGGAGGATGAACTATTACTGGACATTACTAGAACCCGGAGACACAAT
AACATTTGAGGCAACTGGAAATTTAGTGGCACCAAGATATGCTTTCGCACTGAATAGAGGTTCTGGATCC
GGTATCATCACTTCAAACGCACCAGTGCATGATTGTGACACGAAGTGTCAAACACCTCATGGTGCCATAA
ACAGCAGTCTCCCTTTCCAGAATGTACATCCAGTCACAATAGGAGAGTGCCCAAAATACGTCAAGAGTAC
CAAATTAAGGATGGTTACAGGACTAAGAAACATCCCATCTATCCAGTCTAGAGGTCTGTTTGGAGCCATT
GCCGGTTTTATTGAGGGGGGATGGACTGGAATGATAGATGGATGGTATGGTTACCATCATCAGAATGGAC
AGGGATCAGGCTATGCAGCGGACCAAAAAAGCACACAAAATGCCATTGACGGGATTACTAACAAGGTGAA
TTCTGTTATCGAGAGGATAAACACGCAATTCACAGCAGTGGGTAAAGAATTCAACAACCTAGAAAGAAGG
ATAGAAAATCTAAATAAAAAAGTCGATGATGGATTTCTGGATGTTTGGACATATAATGCAGAATTGTTAG
TTCTATTGGAGAATGAGAGGACTCTGGATTTCCATGACTCAAATGTAAAGAACCTGTATGAGAAAGTAAG
AAGCCAACTAAGGAATAATGCCAAGGAAATCGGGAATGGATGCTTTGAATTCTACCACAAATGTGATGAT
GCATGCATGGAAAGCGTCAGAAATGGGACTTATGATTACCCAAAGTATTCAGAAGAATCAAAATTGAACA
GAGAAGAAATAGATGGAGTGAAATTGGAATCAATGATGGTCTATCAGATTCTGGCGATCTATTCAACCGT
CGCCAGTTCACTAGTGCTGTTAGTCTCCCTGGGGGCAATCAGCTTCTGGATGTGTTCTAATGGGTCTTTG
CAGTGCAGAATATGCATTTAA
>cds:ABV25636 A/swine/Wisconsin/1/1968 1968// HA
ATGAAGGCAATACTATTAGTCTTGTTATGTACATTTGCAGCCACAAATGCAGACACACTATGTATAGGTT
ATCATGCAAATAACTCAACTGACACTGTTGATACAGTACTAGAGAAGAATATAACCGTAACACACTCTGT
TAATCTGCTTGAAAACAGACACAACGGGAAACTATGTAAACTAGGGGGGATAGCCCCATTGCACCTAGGT
AAATGTAACATTGCCGGATGGCTTTTGGGAAACCCAGAATGTGAATTACTGTTCACAGTAAGCTCATGGT
CTTATATTGTGGAAACATCGAACTCAGACAATGGGACATGTTACCCAGGGGATTTCATCAATTATGAAGA
GCTGAGAGAGCAATTGAGCTCAGTGTCATCATTTGAAAAATTCGAGATATTTCCCAAGACAAGTTCGTGG
CCCAATCATGAAACAAACAGAGGTGTAACGGCAGCATGCCCTTATGCTGGAGCAAACAGCTTCTACAGAA
ATTTAATATGGCTGGTGAAAAAAGGAAGTTCATACCCAAAGCTCAGCAAATCCTATGTTAACAATAAAGG
GAAGGAAGTCCTTGTGCTATGGGGTATTCACCATCCGCCTACCAGTACTGATCAACAAAGCCTCTATCAA
AATGCAGATGCCTATGTTTTTGTAGGGTCATCAAAATATAACAGGAAGTTCAAGCCAGAAATAGCAGCGA
GACCCAAGGTTAGAGGTCAGGCAGGGAGGATGAACTATTACTGGACATTAATAGAACCTGGAGACACAAT
AACATTCGAGGCAACTGGAAATCTGGTGGTACCAAGATATGCTTTCGCAATGAATAGAGGTTCTGGATCT
GGTATTATAATTTCAGATGCACCAGTGCATGATTGTAACACGAAGTGTCAAACACCCAAGGGTGCCATAA
ACACCAGTCTCCCCTTTCAGAATATACATCCAGTCACAATTGGAGAATGTCCAAAATATGTCAAGAGCAC
CAAATTGAGAATGGCTACAGGACTAAGGAATATCCCGTCTATTCAATCTAGAGGTCTGTTTGGAGCCATT
GCTGGTTTTATTGAGGGGGGATGGACAGGAATGATAGATGGATGGTATGGTTATCACCATCAGAATGGGC
AGGGATCAGGATATGCAGCGGACCAAAAGAGCACACAAAATGCCATTGACGGGATTACTAACAAAGTAAA
TTCTATTATTGAAAAGATGAACATGCAATTCACAGCAGTGGGTAAGGAATTCAACAACCTGGAAAAAAGA
ATAGAGAACTTAAATAAAAAAGTTGATGATGGTTTTCTGGATGTTTGGACATATAATGCCGAACTGTTGG
TTCTATTGGAAAATGAAAGAACTCTGGATTTCCACGACTCAAATGTAAAGAACCTGTATGAGAAAGTAAG
AAGCCAGCTAAGAAATAATGCCAAAGAAATTGGGAATGGATGCTTTGAATTCTATCACAAATGTGATGAT
ACATGCATGGAGAGCGTCAAAAATGGGACTTATGATTACCCAAAGTACTCAGAAGAATCAAAACTGAACA
GAGAAGAGATAGATGGAGTGAAGTTGGAATCAACAAGGATCTACCAGATTCTGGCGATCTATTCAACTGT
CGCCAGTTCATTGGTACTGCTGGTCTCCCTGGGGGCAATCAGTTTCTGGATGTGCTCTAATGGGTCTTTG
CAGTGCAGAATATGTATTTAA
>cds:ABV25637 A/swine/Iowa/1973 1973// HA
ATGAAGGCAATACTATTAGTCTTGTTATGTACATTTGCAGCCACAAATGCAGACACACTATGTATAGGTT
ATCATGCAAATAACTCAACTGACACTGTTGATACAGTACTAGAGAAGAATGTAACAGTAACACACTCTGT
TAATCTGCTTGAAGACAGACATAACGGGAAACTATGTAAACTAGGGGGGATAGCCCCATTACACCTGGGT
AAATGTAACATTGCCGGATGGCTTTTGGGAAACCCAGAATGTGAATTACTATTCACAGTAAGCTCATGGT
CTTACATTGTGGAAACATCGAACTCAGACAATGGGACATGTTACCCAGGAGATTTCATCAATTATGAAGA
GCTGAGAGAGCAGTTGAGCTCAGTGTCATCATTTGAAAGATTCGAGATATTCCCCAAGACAAGTTCGTGG
CCCAATCATGAAACAAACATAGGTGTGACGGCAGCATGCCCTTATGCTGGAGCAAACAGCTTCTACAGAA
ATTTAATATGGCTGGTGAAAAAAGGAAATTCATACCCAAAACTCAGCAAATCCTATGTTAACAATAAAGG
GAAGGAAGTCCTTGTGCTATGGGGTATTCATCATCCGCCTACCAGTACTGATCAACAAAGTCTCTACCAG
AATGCAGATGCCTATGTTTTTGTAGGGTCATCAAAATATAACAGGAAGTTCAAGCCAGAAATAGCAGCGA
GACCCAAGGTGAGAGGTCAAGCAGGGAGGATGAACTATTACTGGACATTAATAGAACCTGGAGACACAAT
AACATTCGAGGCAACTGGAAATCTAGTGGTACCAAGATATGCTTTCGCAATGAACAGAGGTTCTGGATCT
GGTATCATAATTTCGGATGCACCAGTTTATGATTGTAACACAAAGTGTCAAACACCCAAGGGTGCAATAA
ACACCAGCCTCCCCTTTCAGAATATACATCCAGTCACAATTGGAGAATGTCCAAAATATGTCAAAAGCAC
AAAATTGAGAATGGCTACAGGACTAAGGAATATCCCGTCTATTCAATCTAGAGGTCTGTTTGGAGCCATT
GCTGGTTTTATTGAGGGAGGATGGACAGGAATGATAGATGGATGGTATGGTTATCACCATCAGAATGGGC
AGGGATCAGGATATGCAGCGGACCAAAAGAGCACACAAAATGCCATTGACGGGATCACTAACAAAGTAAA
TTCTGTCATTGAAAAGATGAACACGCAATTTACAGCAGTGGGTAAAGAATTCAACAACCTGGAAAAAAGA
ATAGAGAATTTAAACAAAAAAGTTGATGATGGTTTTCTGGATGTTTGGACATATAATGCCGAACTGTTGG
TTCTATTGGAAAATGAAAGAACTCTGGATTTCCACGACTCGAATGTAAAGAACCTGTATGAGAAAGTAAG
AAGCCAGCTAAGAAACAATGCCAAAGAAATTGGGAATGGATGCTTTGAATTCTATCACAAATGTGATGAT
ACATGCATGGAGAGCGTCAAAAATGGGACTTATGATTACCCAAAGTACTCAGAAGAATCAAAACTAAACA
GAGAGGAGATAGATGGAGTGAAGTTGGAGTCAACAAGGATTTACCAGATTTTGGCGATCTATTCAACTGT
CGCCAGTTCATTGGTACTGTTGGTCTCCCTGGGGGCAATCAGTTTCTGGATGTGCTCTAATGGGTCTTTG
CAGTGCAGAATATGTATTTAA
>cds:ABV25638 A/swine/Minnesota/37866/1999 1999// HA
ATGAAGGCAATACTAGTAGTCTTGCTATATGCATTTACAACCGCAAATGCAGACACATTATGTATAGGTT
ATCATGCAAATAATTCAACTGACACTGTTGACACAGTACTAGAAAAGAATGTAACAGTAACACACTCTGT
TAACCTTCTAGAAGAAAAACATAACGGGAAACTATGTAAACTAAGAGGAGTAGCCCCATTGCATTTGGGT
AAATGTAACATTGCTGGATGGATCCTGGGAAATCCAGAGTGTGAATCACTATTCACAGCAAGCTCATGGT
CTTACATTGTGGAAACATCTAATTCAGACAATGGGACATGTTACCCAGGAGATTTCATCAATTATGAAGA
GCTAAGAGAGCAGTTGAGCTCAGTGTCATCATTTGAAAGATTTGAGATATTCCCCAAGGCAAGTTCATGG
CCCAATTATGAAACAAGCAGAGGTGTGACGGCAGCATGTCCTTATGCTGGAGCAAACAGCTTCTACAGAA
ATTTAATATGGCTGGTAAAAAAAGGAAATTCATACCCAAAGCTCAGCAAATCTTATATTAACAATAAGGA
GAAGGAAGTCCTCGTGCTATGGGGCATTCACCATCCATCTACTAGTACTGACCAACAAAGTCTCTACCAG
AATGCAGATGCCTATGTTTTTGTAGGATCATCAAAATACAGCAAGAAATTCAAGCCAGAAATAGCAACAA
GACCCAAAGTGAGGGACCAAGCAGGGAGAATGAACTATTACTGGACACTAGTAGAGCCTGGAGACACAAT
AACATTCGAAGCAACCGGAAATCTAGTGGTACCAAGATATGCCTTCGCAATGAAGAGAGGCTCTGGATCT
GGTATTATCATTTCAGATACATCAGTCCACGATTGCAATACGAATTGTCAAACACCCAAAGGTGCTATAA
ACACCAGTCTTCCATTTCAGAACATACATCCAGTCACAATAGGAGAATGTCCGAAATATGTCAAAAGCAA
AAAATTGAGAATGGCTACAGGATTAAGGAATATCCCGTCCATTCAATCTAGAGGCCTGTTTGGAGCCATT
GCTGGCTTTATTGAGGGGGGATGGACAGGAATGATAGATGGATGGTACGGTTATCACCATCAAAATGAGC
AGGGATCAGGATATGCAGCCGACCGAAAAAGCACACAGAGTGCCATTGACGGGATCACTAACAAGGTAAA
TTCTATTATTGAAAAGATGAACTCACAATTCACAGCAGTGGGCAAAGAATTCAACCACCTGGAAAAGAGA
ATAGAGAATTTGAACAGAAAGGTTGATGATGGTTTTCTGGATGTTTGGACTTACAATGCCGAGCTGTTGG
TTCTGTTGGAAAATGAAAGGACTTTGGATTATCACGATTCAAATGTGAAGAACCTATATGAAAAAGTAAG
AAGCCAGCTAAAAAACAATGCCAAGGAAATTGGAAATGGCTGCTTTGAATTTTACCACAAATGTGATGAC
ACATGCATGGAGAGCGTCAAAAATGGGACTTATGATTACCCAAAATACTCAGAAGAAGCAAAACTAAACA
GAGAGGAGATAGATGGGGTAAAGCTGGAATCAACAGAGGTTTACCAGATTTTGGCGATCTATTCAACTGT
CGCCAGTTCATTGGTACTGTTAGTCTCCCTGGGGGCAATCAGCTTCTGGATGTGCTCCAATGGGTCTTTA
CAGTGCAGAATATGTATTTAA
>cds:ABV25640 A/swine/North Carolina/36883/2002 2002// HA
ATGAAGACAATACTAGTAGTCTTGCTATATACATTTACAACTGCAGATGCAGACACATTATGTATAGGCT
ATCATGCAAATAATTCAACTGACACTGTTGACACAGTATTAGAAAAGAATGTAACAGTAACACACTCTGT
TAACCTTCTAGAAAACAAACATAACGGGAAACTATGTAAACTAAGAGGAGTAGCCCCATTGCATTTGGGT
AAATGTAACATTGCTGGATGGCTCTTGGGAAACCCAGAGTGTGAATCGCTATTCACAGCAAGCTCATGGT
CTTACATAGTGGAAACGTCTAATTCAGACAATGGGACATGTTACCCAGGAGATTTCATCAATTATGAGGA
GCTAAGAGAGCATTTGAGCTCAGTGTCATCATTTGAAAGATTTGAGATATTCCCCAAGGCAAATTCATGG
CCCAATCATGATACGGATAAAGGTGTGACGGCAGCATGTCCTTATGCTGGAGCAAACAGCTTCTACAGAA
ATTTAATATGGCTGGTAAAAAAAGGAAATTCATACCCAAAGCTCAGTAAATCCTATATTAACAACAAGAA
GAAGGAAGTCCTCGTGATATGGGGCATTCACCATCCACCTACCAGTACTGACCAACAAACTCTCTACCAG
AATGCAGATGCCTATGTTTTTGTGGGATCATCAAAATACAGCAAGGAATTCAAGCCAGAAATAGCAGCAA
GACCCAAAGTGAGGGATCAAGCAGGAAGAATGAACTATTACTGGACACTAATAGAGCCTGGAGACACAAT
AACATTCGAAGCAACTGGAAATCTAGTGGTACCAAGATATGCCTTCGCAATGAAAAGAGGCTCGGGATCT
GGTATTATCATTTCAGATAAACCAGTCCACGATTGTAACACGACTTGTCAAACACCCAAAGGTGCTATAA
ACACCAGCCTTCCATTTCAGAATATACACCCAGTCACAATTGGAGAATGTCCAAAATATGTCAAAAGCAC
AAAATTGAGAATGGCTACAGGATTAAGAAATATTCCGTCTATTCAATCAAGAGGCCTATTTGGGGCCATT
GCTGGTTTCATTGAGGGGGGATGGACAGGAATGATAGATGGATGGTACGGTTATCACCATCAAAATGAGC
AGGGATCAGGATATGCAGCAGACCAAAAGAGCACACAGAATGCCATTGACGGGATCACTAACAAAGTAAA
TTCTGTTATTGAAAAGATGAACACACAATTCACAGCAGTGGGTAAAGAATTCAACCAACTGGAAAAAAGA
ATAGAGAGTTTGAACAATAAGGTTGATGATGGTTTTCTAGATATTTGGACTTACAATGCCGAACTGTTGG
TTCTATTAGAAAATGAAAGAACTTTGGATTATCACGATTCAAATGTGAAGAACCTATATGAAAAAGTAAG
AAGCCAGCTAAAAAACAATGCCAAAGAAATTGGAAATGGCTGCTTTGAATTTTACCACAAATGTGATGAT
ACATGCATGGAGAGCGTCAAAAATGGGACTTATGATTATCCAAAATACTCAGAAGAGGCAAAACTAAACA
GAGAGGAGATAGATGGGGTAAAGCTGGAATCAACAAGAATTTACCAGATTTTGGCGATCTATTCAACTGT
CGCCAGCTCATTGGTACTGTTAGTCTCTCTGGGGGCAATCAGTTTCTGGATGTGCTCCAATGGGTCTTTA
CAGTGCAGAATATGTATCTAA
>cds:ABV25643 A/swine/Iowa/00239/2004 2004// HA
ATGAAGGCAATAATAGTAGTCTTGCTATATACATTTGCAACTGCAGATGCTGACACATTATGTATAGGCT
ATCATGCAAATAATTCAACTGACACTGTTGACACAGTACTAGAAAAGAATGTAACAGTAACACACTCTGT
TAACCTTCTAGAAAACAAGCATGACGGGAAACTATGTAAACTAAGAGGGATAGCCCCATTGCATTTGGGT
AAATGTAACATTGCTGGATGGCTCTTGGGAAACCCAGAGTGTGAATCACTATTCACAGCAAGCTCATGGT
CCTACATAGTGGAAACGCCTAATTCAGACAATGGGACATGTTACCCAGGAGATTTCATCAATTATGAGGA
GCTAAGAGAGCATTTGAGCTCTGTGTCATCATTTGAAAGGTTTGAGATATTCCCCAAGGCAAATTCATGG
CCCAATCATGATACGAATAAGGGGGTGACGGCAGCATGTCCTTATGCTGGAGCAAGCAGCTTTTACAGAA
ATTTAATATGGCTAGTAAAAAAAGGAAATTCATACCCAAAGCTCAGTAAATCCTACATTAACAATAAGAA
GAAGGAAGTCCTCGTGATATGGGGCATCCACCATCCACCTACCAGTACTGACCAACAAACTCTCTACCAG
AATGCAGATGCCTATGTTTTTGTGGGATCATCAAAATACAGCAAAAGATTCAAGCCAGAAATAGCAGCAA
GACCCAAGGTGAGGGATCAAGCAGGAAGAATGGACTATTACTGGACACTAATAGAACCTGGAGACACAAT
AACATTCGAAGCAACTGGAAATCTAGTGGTACCAAGATATGCCTTCGCAATGAAAAGAGGCTCTGGATCT
GGTATTATCGTTTCAGACGCACCAGTCCACGATTGTAATACGACTTGTCAAACACCCAAAGGTGCTATAA
ACACCAGCCTTCCATTTCAGAATATACATCCAGTCACAATTGGAGAATGTCCAAAATATGTCAAAAGCAC
AAAATTGAGGATGGCTACAGGATTAAGAAATATCCCGTCTATTCAATCAAGAGGCCTATTTGGGGCCATT
GCTGGCTTCATTGAAGGGGGGTGGACAGGAATGATAGATGGATGGTACGGTTATCACCATCAAAATGAGC
AGGGATCAGGATATGCAGCCGACCAAAAGAGCACACAGAATGCCATTGACGGGATCACTAACAAAGTAAA
TTCTATTATTGAAAAGATGAACACACAATTCACAGCAGTGGGTAAAGAATTCAGCCAATTGGAAAAAAGA
ATAGAGAGTTTAAACAATAAGGTTGATGATGGTTTTCTAGATATTTGGACTTACAATGCCGAACTGCTGG
TTCTATTGGAAAATGAAAGAACTCTGGATTATCACGATTCAAATGTGAAGAACCTATATGAAAAAGTAAG
AAGCCAGCTAAAAAACAATGCCAAAGAAATTGGAAATGGCTGCTTTGAATTTTACCACAAATGCGATAAC
ACGTGCATGGAGAGTGTCAAAAATGGGACTTATGATTACCCAAAATACTCAGAAGAAGCAAAGCTAAATA
GAGAGGAGATAGATGGGGTAAAGCTGGAATCAGCAAGGATTTACCAGATTTTGGCGATCTATTCAACTGT
CGCCAGCTCATTGGTACTGTTAGTCTCTCTGGGGGCAGTCAGTTTCTGGATGTGCTCCAATGGGTCTTTA
CAGTGCAGAATATGTATCTAA
>cds:ABV29524 A/swine/Tennessee/37/1977 1977// HA
ATGAAGGCAATACTATTAGTCTTGCTATGTACATTTACAGCCACAAATGCAGACACACTATGTATAGGTT
ATCATGCAAATAATTCAACTGACACTGTTGATACAGTACTAGAAAAGAATGTAACAGTAACACACTCTGT
TAACCTTCTTGAAGACAGACATAATGGGAAACTATGTAAACTAGGGGGGATAGCTCCATTGCACCTGGGT
AAATGTAACATTGCCGGATGGCTTTTGGGAAACCCAGAATGTGAATTACTATTCACAGTAAGCTCATGGT
CTTACATTGTGGAAACATCGAACTCAGACAATGGGACATGTTACCCAGGAGATTTCATCAATTATGAGGA
GCTGAGAGAGCAATTGAGCTCAGTGTCATCATTTGAAAGATTCGAGATATTCCCCAAGACAAGTTCGTGG
CCCAATCATGAAACAAACAGAGGTGTGACGGCAGCATGCCCTTATGCTGGAGCAAACAGCTTCTACAGAA
ATTTAATATGGCTGGTGAAAAAAGGAAATTCATACCCAAAACTCAACAAATCCTATGTTAACAATAAAGG
GAAGGAAGTCCTTGTGCTATGGGGCATTCACCATCCACCTACCAGTACTGATCAACAAAGTCTCTACCAG
AATGCAGATGCCTATGTTTTTGTAGGGTCATCAAAATATAACAGGAAGTTCAAGCCAGAAATAGCAGCAA
GACCCAAGGTGAGAGGTCAAGCAGGGAGGATGAACTATTACTGGACACTAATAGAACCTGGAGACACAAT
AACATTCGAAGCAACTGGAAATCTAGTGGTACCAAGATATGCTTTCGCAATGAATAGAGGTTCTGGATCT
GGTATTATAATTTCGGATGCACCAGTTCATGATTGTAACACGAAGTGCCAAACGCCCAAGGGTGCCATAA
ACACCAGCCTCCCATTTCAGAATATACATCCAGTTACAATTGGAGAATGTCCAAAATATGTCAAAAGCAC
AAAATTGAGAATGGCTACAGGACTAAGGAATGTCCCGTCTATTCAATCTAGAGGTCTGTTTGGAGCCATT
GCTGGTTTTATTGAGGGGGGATGGACAGGAATGATAGATGGATGGTATGGTTATCACCATCAGAATGGAC
AGGGATCAGGATATGCAGCGGATCAAAAGAGCACACAAAATGCCATTGACGGGATCACTAACAAAGTAAA
TTCTGTTATTGAAAAGATGAACACACAATTCACAGCAGTGGGTAAAGAATTCAACCACTTGGAAAAAAGA
ATAGAGAATTTAAACAAAAAGGTTGATGATGGTTTTCTGGATGTTTGGACATACAATGCCGAACTGTTGG
TTCTATTGGAAAATGAGAGAACTCTGGATTTCCACGACTCGAATGTAAAGAACCTGTATGAGAAAGTAAG
AAGCCAGCTAAGAAACAATGCCAAGGAAATTGGGAATGGCTGCTTTGAATTCTATCACAAATGTGATGAT
ACATGCATGGAGAGCGTCAAAAATGGGACTTATGATTACCCAAAGTACTCAGAAGAATCAAAACTAAATA
GAGAGGAAATAGATGGAGTAAAGTTGGAGTCAACAAGGATTTACCAGATTTTGGCGATCTATTCAACTGC
CGCCAGTTCATTGGTACTGTTGGTCTCCCTGGGGGCAATCAGTTTCTGGATGTGCTCTAATGGGTCTTTA
CAGTGCAGAATATGTATTTAA
>cds:ABV29590 A/swine/Italy/670/1987 1987// HA
ATGGAAGCAAAACTGTTTGTATTATTCTGTACATTCACTGCGCTGAAAGCTGACACCATCTGTGTAGGCT
ACCATGCTAACAATTCCACAGACACTGTCGACACAATACTGGAGAAAAATGTGACTGTGACCCATTCAGT
TAATTTACTAGAAAACAGCCATAATGGAAAACTCTGCAGCCTGAATGGAATAGCCCCCTTACAACTGGGG
AAGTGTAACGTAGCAGGATGGATCCTTGGCAACCCAGAATGTGACTTGTTGCTCACAGCGAATTCATGGT
CTTACATAATAGAGACTTCAAATTCAGAAAATGGAACATGCTACCCCGGAGAATTCGCTGATTATGAAGA
ATTAAGGGAGCAGCTGAGTTCAGTTTCTTCATTTGAAAGGTTTGAAATTTTCCCAAAAGCAACCTCATGG
CCAAATCATGAGACAACCAAAGGTGCCACAGCTGCATGCTCTCACTCTGGAGCCCTCAGTTTTTATCGGA
ACTTGCTATGGATAGTAAAGAAGGGAAACTCCTATCCTAAACTCAGCAAATCATACACAAATAACAAAAG
GAAAGAAGTGCTTGTAATCTGGGGAGTGCACCACCCTCCAACTACCAATGACCAACAAAGCCTCTATCAG
AATGCTGATGCATATGTTTCAGTTGGATCATCAAAATACTACCGAAGGTTCACACCAGAAATAGCAGCTA
GACCTAAAGTCAAAGGACAAGCAGGCAGGATGAATTATTATTGGACACTGTTAGATCAAGGAGACACCAT
AACTTTTGAAGCCACTGGGAACTTAATAGCACCATGGTACGCATTCGCATTGAATAAGGGCTCTGGTTCC
GGAATTATAATGTCGGATGCTCCGGTTCACAATTGTGATACAAAGTGCCAAACCCCTCATGGGGCATTGA
ACAGTAGTCTTCCTTTTCAGAACGTACATCCCATCACTATTGGAGAATGCCCCAAATATGTTAAAAGCAC
CCAACTGAGAATGGCAACAGGATTAAGGAACGTCCCCTCTATTCAATCCAGAGGACTTTTCGGAGCAATT
GCTGGATTCATTGAAGGAGGATGGACAGGAATGATAGATGGGTGGTATGGGTATCACCATCAAAATGAGC
AGGGATCTGGTTACGCAGCTGATCAGAAAAGCACACAAAATGCAATTGACGGGATCAGCAACAAAGTGAA
CTCAGTAATTGAGAAAATGAACACTCAATTTACTTCAGTGGGCAAGGAGTTCAATGATCTAGAAAAAAGG
ATTGAGAATTTGAATAAGAAGGTCGATGATGGATTTTTGGATGTTTGGACATATAATGCTGAGTTGCTCA
TTTTGCTCGAGAACGAAAGGACTCTAGATTTCCATGACTTTAACGTAAGAAATTTATATGAAAAGGTCAA
ATCACAATTGAGGAACAATGCCAAAGAAGTCGGGAATGGTTGTTTTGAGTTCTATCACAAATGTGATGAT
GAATGCATGGAGAGCGTAAAGAATGGCACATATAATTATCCCAAATATTCAGAAGAATCCAAATTGAATA
GAGAGGAAGTAGACGGTGTGAAACTAGAATCAATGGGAGTTTACCAGATTTTGGCGATCTACTCCACAGT
CGCCAGTTCCCTGGTCTTGTTAGTCTCCCTGGGGGCAATCAGCTTCTGGATGTGTTCTAATGGGTCATTG
CAATGCAGAATATGCATTTAA
>cds:ABV60697 A/swine/Haseluenne/IDT2617/2003 2003// HA
ATGGAAGCAAAACTGTTTGTGTTATTCTGTGCATTCACAGCACTAAAAGCAGACACCATTTGTGTAGGCT
ATCATGCTAACAATTCCACAGACACTGTCGACACAATACTGGAGAAGAATGTGACTGTTACCCATTCAAT
TAACTTACTAGAAAACAACCATAATGGAAAACTCTGCAGCCTGAATGGGAAAGCCCCCTTACAACTGGGG
AACTGCAACGTAGCAGGATGGATCCTGGGCAACCCAGAATGTGACTTGCTGCTCACAGTGGATTCGTGGT
CTTACATAATAGAGACTTCAAATTCAAAGAATGGAGCATGCTACCCCGGAGAATTCGCTGATTATGAAGA
ATTAAGGGAGCAGCTGAGTACAGTTTCTTCATTTGAAAGATTTGAAATTTTCCCTAAAGCAACCTCATGG
CCAAATCATGATACAACCAGAGGTACCACAATTTCATGCTCCCACTCTGGAGCCAATAGTTTTTATCGGA
ACTTGCTATGGATAGTAAAGAAAGGAAACTCCTATCCTAAGCTCAGCAAGTCATACACAAACAACAAAGG
AAAAGAAGTGCTTGTAATCTGGGGAGTGCACCACCCTCCGACTGACAGTGACCAACAAACCCTTTACCAA
AATAATCATACATATGTTTCAGTTGGATCATCAAAATACTACCAAAGGTTCACACCAGAAATAGTAACCA
GACCTAAAGTCAGAGGACAAGCAGGCAGAATGAATTATTATTGGACACTGTTAGATCAAGGAGACACAAT
AACTTTTGAAGCTACTGGGAACTTAATAGCACCGTGGCACGCATTTGCATTGAATAAGGGCCCTAGTTCT
GGAATTATGATATCGGATGCTCATGTTCACAATTGCACTACAAAGTGCCAAACTCCTCATGGGGCCCTGA
AAAGCAATCTTCCTTTTCAGAACGTACATCCCAGCACTATTGGAGAATGCCCCAAATATGTTAAAAGCAC
CCAACTGAGAATGGCAACAGGATTAAGGAACATCCCCTCAATTCAATCCAGAGGACTTTTTGGGGCAATT
GCAGGATTCATTGAAGGAGGATGGACAGGAATGATAGATGGATGGTATGGATATCACCATCAAAATGAGC
AAGGGTCTGGTTACGCAGCAGATCAGAAAAGCACACAAATCGCAATTGATGGGATCAACAACAAAGTGAA
CTCAATAATTGAAAAAATGAACACTCAATTTACTTCAGTGGGCAAGGAGTTCAATGATCTAGAAAAAAGA
ATTGAGAATTTGAATAAGAAAGTCGATGATGGGTTTTTGGATGTATGGACATATAACGCTGAGTTGCTCA
TTTTACTCGAGAACGAAAGGACTCTAGATTTCCATGACTTTAACGTAAAAAATTTATATGAAAAGGTCAA
ATCACAACTGAGGAACAATGCCAAGGAAATCGGAAATGGCTGTTTTGAGTTCTATCACAAATGTGATAAT
GAATGCATGGAAAGTGTAAAGAATGGCACATATAATTATCCCAAATATTCAGAAGAATCCAAACTGAATA
GAGAGAAAATAGACGGTGTGAAACTAGAATCAATGGGAGTTCACCAGATTTTGGCGATCTACTCCACAGT
CGCCAGTTCCCTGGTCTTGTTGGTCTCCCTGGGGGCAATCAGCTTCTGGATGTGTTCTAATGGGTCATTG
CAATGCAGAATATGCATTTAA
>cds:ABV60698 A/swine/IDT/Re230/1992hp 1992// HA
ATGGAAGCAAAACTGTTTGTATTATTCTGTACACTCACTGCGCTGAAAGCTGACACCATCTGTGTAGGCT
ACCATGCTAACAACTCCACAGACACTGTTGACACAATACTGGAGAAAAATGTGACTGTTACCCATTCAGT
TAATTTACTAGAAAACAGCCATAATGGAAAACTCTGCAGCCTGAATGGAATAGCCCCCTTACAACTGGGG
AATTGCAACGTAGCAGGATGGATCCTTGGCAACCCAGAATGTGACCTGTTGCTCACAGCGAATTCGTGGT
CTTACATAATAGAGACTTCAAATTCAGAAAATGGAACATGCTACCCCGGAGAATTCGCTGATTATGAGGA
ATTAAGGGAGCAACTGAGTTCAGTTTCTTCATTTGAAAGGTTTGAAATTTTCCCAAAAGCAACCTCATGG
CCAAATCATGAGACAACCAAAGGTGTCACAGCTGCATGCTCCAACTCTGGAGCCCTCAGTTTTTATCGGA
ACTTGCTATGGATAGTAAAGAAGGGAAACTCCTATCCTAAGCTCAGCAAGTCATACACAAACAACAAAGG
GAAAGAAGTGCTTGTAATCTGGGGAGTGCACCACCCTCCGACTAACGATGACCAACAAAGCCTCTATCAG
AATGCTGATACATATGTTTCAGTTGGATCATCAAAATACTACCGAAGGTTCACACCAGAAATAGCAGCTA
GACCTAAAGTCAGAGGACAAGCAGGCAGAATGAACTATTATTGGACGCTGTTAGATCAAGGAGACACCAT
AACTTTTGTAGCCACTGGGAACTTAATAGCACCATGGTACGCATTCGCATTGAATAAGGGCTCTGGTTCT
GGAATTATGATGTCGGATGCTCAGGTTCACAATTGTACTACAAAGTGCCAAACCCCCCATGGGGCCTTGC
ACAGTAATCTTCCTTTTCAGAACGTACATCCCATCACTATTGGAGAATGCCCCAAATATGTTAAAAGCAC
CCAACTAAGAATGGCAACAGGATTAAGGAACGTCCCCTCTATTCAATCCAGAGGACTCTTCGGAGCAATT
GCTGGATTCATTGAAGGAGGATGGACAGGAATGATAGATGGATGGTATGGATATCACCATCAAAATGAGC
AGGGATCTGGTTACGCAGCTGATCAGAAAAGCACACAAAATGCAATTGACGGGATCAGCAACAAAGTGAA
CTCAGTAATTGAAAAAATGAACATTCAGTTTACTTCAGTGGGCAAGGAATTCAATGATCTAGAGAAAAGG
ATTGAGAATTTGAACAAGAAGGTCGATGATGGGTTTTTGGATGTTTGGACATATAATGCTGAGTTTCTCA
TTTTGCTCGAGAACGAAAGGACTCTAGATTTCCATGACTTTAACGTAAAAAATTTATATGAAAAGGTCAA
ATCGCAATTGAGGAACAATGCCAAAGAAATCGGGAATGGTTGTTTTGAGTTCTATCACAAATGTGATAAC
GAATGCATGGAAAGCGTAAAGAATGGCACATATAATTATCCCAAATATTCAGAAGAATCTAAATTGAATA
GAGAGGAAATAGACGGTGTGAAACTAGAATCAATGGGAGTTCACCAGATTTTGGCGATCTACTCCACAGT
CGCCAGTTCTCTGGTCTTGTTAGTCTCCCTGGGGGCAATCAGCTTCTGGATGTGTTCTAATGGGTCATTG
CAATGCAGAATATGCATTTAA
>cds:ABV82573 A/swine/Wisconsin/1/1957 1957// HA
ATGAAGGCAAGACTATTAGTCTTGTTATGTGCATTTGCAGTCACAAATGCAGACACACTATGTATAGGTT
ATCATGCAAATAACTCAACCGACACTGTTGATACAGTACTCGAGAAGAATGTAACCGTAACACACTCTGT
TAATCTGCTTGAAGACAGACACAACGGGAAACTATGTAAACTAGGGGGAATAGCCCCATTGCACCTAGGT
AAATGTAACATTGCCGGATGGCTTTTGGGGAACCCAGAATGTGAATTACTGCTCACAGTGAGCTCATGGT
CTTATATTGTGGAAACATCGAACTCAGACAATGGGACATGTTACCCAGGAGATTTCATCGATTATGAAGA
ACTGAGAGAGCAATTGAGCTCAGTGTCATCATTTGAAAGATTCGAGATATTTCCCAAGACAAGTTCGTGG
CCCAATCATGAAACAAACAGAGGTGTAACGGCAGCATGCCCTTATGCTGGAGCAAACAGCTTTTACAGAA
ATTTGATATGGCTGGTGAAGAAGGGGGATTCATATCCAAAGCTCAGCAAATCCTATGTTAACAATAAAGG
GAAGGAAGTCCTTGTGCTATGGGGTATTCACCATCCGCCTACCAGTACTGATCAACAAAGTCTCTATCAA
AATGCAGATGCCTATGTTTTTGTAGGGTCATCAAAATATAACAGGAAGTTCAAGCCAGAAATAGCAGCGA
GACCCAAGGTGAGAGGTCAAGCAGGGAGGATGAACTATTACTGGACATTAATAGAACCTGGAGACACAAT
AACATTCGAGGCAACTGGAAATCTAGTGGTACCAAGATATGCTTTCGCAATGAATAGAGGTTCTGGATCT
GGTATTATCACTTCAGATGCACCAGTGCATGATTGTAACACGAAGTGTCAAACACCCCAGGGTGCCATAA
ACACCAGTCTCCCCTTTCAGAATATACATCCAGTCACAATTGGAGAGTGTCCAAAATATGTCAAAAGCAC
CAAATTAAGGATGGCTACAGGACTAAGGAATATCCCATCTATTCAATCTAGAGGTCTGTTTGGAGCCATT
GCTGGTTTTATTGAGGGGGGATGGACAGGAATGATAGATGGATGGTATGGTTATCACCATCAGAATGGAC
AGGGATCAGGCTATGCAGCGGACCAAAAGAGCACACAAAATGCCATTGACGGGATTACTAACAAAGTAAA
TTCTGTTATTGAAAAGATGAACATGCAATTCACAGCAGTGGGTAAAGAATTCAACAACCTGGAAAAAAGA
ATAGAGAATTTAAATAAAAAAGTTGATGATGGTTTTCTAGATGTTTGGACATATAATGCCGAACTGTTGG
TTCTATTGGAAAATGAAAGAACTCTGGATTTCCACGACTCAAATGTAAAGAACCTGTATGAGAAAGTAAG
AAGCCAGCTAAGAAATAATGCCAAGGAAATTGGGAATGGATGCTTTGAATTCTATCACAAATGTGATGAT
ACATGCATGGAGAGCGTCAAAAATGGGACTTATGATTACCCAAAGTATTCAGAAGAATCAAAACTAAACA
GAGAAGAAATAGATGGAGTGAAGTTGGAATCAACAAGGGTCTACCAGATTCTGGCGATCTATTCAACCGT
CGCCAGTTCATTAGTATTATTAGTCTCCCTGGGGGCAATCAGCTTCTGGATGTGCTCTAATGGGTCTTTG
CAGTGCAGAATATGTATTTAA
>cds:ABV82584 A/swine/Wisconsin/1/1967 1967// HA
ATGAAGGCAATACTATTAGTCTTGTTATGTACATTTGCAGCCACAAATGCAGACACACTATGTATAGGTT
ATCATGCAAATAACTCAACTGACACTGTTGATACAGTACTAGAGAAGAATGTAACAGTAACACACTCTGT
TAATCTGCTTGAAGACAGACACAACGGGAAACTATGTAAACTAGGGGGGATAGCCCCATTGCACCTAGGT
AAATGTAACATTGCCGGATGGATTTTGGGAAACCCAGAATGTGAATTACTGTTCACAGTAAGCTCATGGT
CTTATATTGTGGAAACATCGAACTCAGACAATGGGACATGTTACCCAGGGGATTTCATCAATTATGAAGA
GCTGAGAGAGCAATTGAGCTCAGTGTCATCATTTGAAAGATTCGAAATATTTCCCAAGACAAGTTCGTGG
CCCAACCATGAAACAAACAAAGGTGTAACGGCATCATGCCCTTATGCTGGAGCAAACAGCTTTTACAGAA
ATTTAATATGGCTGGTGAAAAAAGGGAGTTCATACCCAAAGCTCAGCGAATCCTATGTTAACAATAAAGG
GAAGGAAGTCCTTGTGCTATGGGGTATTCACCATCCGCCTACCAGTACTGATCAACAAAGTCTCTATCAA
AATGCAGATGCCTATGTTTTTGTAGGGTCATCAAAATATAACAGGAAGTTCAAGCCAGAAATAGCAGCGA
GACCCAAGGTGAGAGGTCAAGCAGGGAGGATGAACTATTACTGGACATTAATAGAACCTGGAGACACAAT
AACATTCGAGGCAACTGGAAATCTAGTGGTACCAAGATATGCTTTCGCAATGAATAGAGGTTCTGGATCT
GGTATTATAATTTCAGATGCACCAGTGCATGATTGTAACACGAAGTGTCAAACACCCAAGGGTGCCATAA
ACACCAGTCTCCCCTTTCAGAATATACATCCAGTCACAATTGGAGAATGTCCAAAATATGTCAAAAGCAC
CAAATTGAGAATGGCTACAGGACTAAGGAATATCCCGTCTATTCAATCTAGAGGTCTGTTTGGAGCCATT
GCTGGTTTTATTGAGGGGGGATGGACAGGAATGATAGATGGATGGTATGGTTATCACCATCAGAATGGGC
AGGGATCAGGATATGCAGCGGACCAAAAGAGCACACAAAATGCAATTGACGGGATTACTAACAAAGTAAA
TTCTGTTATTGAAAAGATGAACATGCAATTCACAGCAGTGGGTAAAGAATTCAACAACCTGGAAAAAAGA
ATAGAGAATTTAAACAAAAAAGTTGATGATGGTTTTCTGGATGTTTGGACTTATAATGCCGAACTGTTGG
TTCTATTGGAAAATGAAAGAACTCTGGATTTCCACGACTCAAATGTAAAAAACCTGTATGAGAAAGTAAG
AAGCCAGCTAAGAAATAATGCCAAAGAAATTGGGAATGGATGCTTTGAATTCTATCACAAATGTGATGAT
ACATGCATGGAGAGCGTCAAAAATGGGACTTATGATTATCCAAAGTACTCAGAAGAATCAAAACTAAACA
GAGAAGAGATAGATGGAGTGAAGTTGGAATCAACAAGGGTCTACCAGATCCTGGCGATCTATTCAACTGT
CGCCAGTTCATTGGTACTGTTGGTCTCCCTGGGGGCAATCAGTTTCTGGATGTGCTCTAATGGGTCTTTG
CAGTGCAGAATATGTATTTAA
>cds:ABV82595 A/swine/Wisconsin/2/1966 1966// HA
ATGAAGGCAATGCTATTAGTCTTGCTATGTACATTTGCAGCCACAAATGCAGACACACTATGTATAGGTT
ATCATGCAAATAACTCAACTGACACTGTTGATACAGTACTAGAGAAGAATGTAACCGTAACACACTCTGT
TAATCTGCTTGAAGACAGACACAACGGGAAACTATGTAAACTAGGGGGGATAGCCCCATTGCACTTAGGT
AAATGTAACATTGCCGGATGGCTTTTGGGAAACCCAGAATGTGAATTACTGTTCACAGTAAGCTCATGGT
CTTATATTGTGGAAACATCGAACTCAGACAATGGGACATGTTACCCAGGGGATTTCATCAATTATGAAGA
GCTAAGAGAGCAATTGAGCTCAGTGTCATCATTTGAAAGATTCGAGATATTTCCCAAGACAAGTTCGTGG
CCCAATCATGAAACAAACAGAGGTGTAACGGCAGCATGCCCTTATGCTGGAGCAAACAGCTTTTACAGAA
ATTTAATATGGCTGGTGAAAAAAGGGAGTTCATACCCAAAGCTCAGCAAATCCTATGTTAACAATAAAGG
GAAGGAAGTCCTTGTGCTATGGGGTATTCACCATCCGCCTACCAGTACTGATCAACAAAGTCTCTATCAA
AATGCTGATGCCTATGTTTTTGTAGGGTCATCAAAATATAACAGGAAGTTCAAGCCAGAAATAGCAGCGA
GACCCAGGGTGAGAGGTCAAGCAGGGAGGATGAACTATTACTGGACATTAATAGAACCTGGAGACACAAT
AACATTCGAGGCAACTGGAAATCTAGTGGTACCAAGATATGCTTTCGCAATGAATAGAGGTTCTGGATCT
GGTATTATAATTTCAGATGCACCAGTGCATGATTGTAACACGAAGTGTCAAACACCCAAAGGTGCCATAA
ACACCAGTCTCCCCTTTCAGAATATACATCCAGTCACAATTGGAGAATGTCCAAAATATGTCAAAAGCAC
CAAATTGAGAATGGCTACAGGACTAAGGAATATCCCGTCTATTCAATCTAGAGGTCTGTTTGGAGCCATT
GCTGGTTTTATTGAGGGGGGATGGACAGGAATGATAGATGGATGGTATGGTTATCACCATCAGAATGGAC
AGGGATCAGGATATGCAGCGGACCAAAAGAGCACACAAAATGCCATTGACGGGATTACTAACAAAGTAAA
TTCTGTTATTGAAAAGATGAACATGCAATTCACAGCAGTGGGTAAAGAATTTAACAACCTGGAAAAAAGA
ATAGAGAATTTAAACAAAAAAGTTGATGATGGTTTTCTGGATGTTTGGACATATAATGCCGAACTGTTGG
TTCTATTGGAAAATGAAAGAACTCTGGATTTCCACGACTCAAATGTAAAGAACCTGTATGAGAAAGTAAG
AAGCCAGCTAAGAAATAATGCCAAAGAAATTGGGAATGGATGCTTTGAATTCTATCACAAATGTGATGAT
ACATGCATGGAGAGCGTCAAAAATGGGACTTATGATTACCCAAAGTACTTAGAGGAATCAAAACTAAACA
GAGAAGAGATAGATGGAGTGAAGTTGGAATCAACAAGGGTCTACCAGATTTTGGCGATCTATTCAACTGT
CGCCAGTTCATTGGTACTGTTGGTCTCCCTGGGGGCAATCAGTTTCTGGATGTGCTCTAATGGGTCTTTG
CAGTGCAGAATATGTATTTAA
>cds:ABW36322 A/swine/Tennessee/23/1976 1976// HA
ATGAAGGCAATACCATTAGTCTTGCTATGTACATTTGCAGCCACAAATGCCGACACACTATGTATAGGTT
ATCATGCAAATAATTCAACTGACACTGTTGATACAGTACTAGAAAAGAATGTAACAGTAACACACTCTGT
TAACCTTCTTGAAGACAGACATAACGGAAAACTATGTAAACTAGGGGGGATAGCCCCATTGCACCTGGGT
AAATGTAATATTGCCGGATGGCTTTTGGGAAACCCAGAATGTGAATTACTATTCACAGTAAGCTCATGGT
CTTACATTGTGGAAACATCGAACTCAGACAATGGGACATGTTACCCAGGAGATTTCATCAATTATGAAGA
GCTGAGAGAGCAGTTGAGCTCAGTGTCATCATTTGAAAGATTCGAGATATTCCCCAAGACAAGTTCGTGG
CCCAATCATGAAACAAACAGAGGTGTGACGGCAGCATGCCCTTATGCTGGAGCAAACAGCTTCTACAGAA
ATTTAATATGGCTGGTGAAAAAAGGAAATTCATACCCAAAGCTCAACAAATCCTATGTTAACAATAAGGG
GAAGGAAGTCCTTGTGCTATGGGGCATTCACCATCCACCTACCAGTACTGATCAACAAAGTCTCTACCAG
AATGCAGATGCCTATGTTTTTGTAGGGTCATCAAAATATAACAGGAAGTTCAAGCCAGAAATAGCAGCAA
GACCCAAGGTGAGAGGTCAAGCAGGGAGAATGAACTATTACTGGACACTAATAGAACCTGGAGACACAAT
AACATTCGAAGCAACTGGAAATCTAGTGGTACCAAGATATGCTTTCGCAATGAATAGAGGTTCTGGATCT
GGTATTATAATTTCGGATGCACCAGTTCATGATTGTAACACGACGTGTCAAACACCCAAGGGTGCCATAA
ACACCAGCCTCCCATTTCAGAATATACATCCAGTCACAATTGGAGAATGTCCAAAATATGTCAAAAGCAC
AAAATTGAGAATGGCTACAGGACTAAGGAATATCCCGTCTATTCAATCTAGAGGTCTGTTTGGAGCCATT
GCTGGTTTTATTGAGGGGGGATGGACAGGAATGATAGATGGATGGTATGGTTATCACCATCAGAATGGAC
AGGGATCAGGATATGCGGCGGACCAAAAGAGCACACAGAATGCCATTGACGGGATCACTAACAAAGTAAA
TTCTGTTATTGAAAAGATGAACACACAATTCACAGCAGTGGGTAAAGAATTCAACCACTTGGAAAAAAGA
ATAGAGAATTTAAACAAAAAGGTTGATGATGGTTTTCTGGATGTTTGGACATACAATGCCGAACTGTTGG
TTCTATTGGAAAATGAAAGAACTCTGGATTTCCACGACTCGAATGTAAAGAACCTGTATGAGAAAGTAAG
AAGCCAGCTAAGGAACAATGCCAAGGAAATTGGGAATGGCTGCTTTGAATTCTATCACAAATGTGATGAT
ACATGCATGGAGAGCGTCAAAAATGGGACTTATGATTACCCAAAGTACTCAGAAGAATCAAAACTAAACA
GAGAGGAAATAGATGGAGTAAAGTTGGAGTCAACAAGGATTTACCAGATTTTGGCGATCTATTCAACTGC
CGCCAGTTCATTGGTACTGTTGGTCTCCCTGGGGGCAATCAGTTTCTGGATGTGCTCCAATGGGTCTTTA
CAGTGCAGAATATGTATTTAA
>cds:ABW36333 A/swine/Ontario/2/1981 1981// HA
ATGAAGGCAATACTATTAGTCTTGCTATATACATTTACAGCCGCAAATGCAGACACACTATGTGTAGGTT
ATCATGCAAATAATTCAACTGACACTGTTGATACAGTACTAGAAAAGAATGTAACAGTAACACACTCTGT
TAACCTTCTAGAAGACAGACATAACGGAAAACTATGTAAACTGGGGGGGATAGCCCCATTGCACTTGGGT
AAATGCAACATTGCTGGATGGCTTTTGGGAAACCCAGAATGTGAATTACTATTCACAGTAAGCTCATGGT
CTTACGTTGTGGAAACATCGAACTCAGACAATGGGACATGTTACCCAGGAGATTTCATCAATTATGAAGA
ACTGAGAGAGCAGTTGAGCTCAGTGTCATCATTTGAAAGATTCGAGATATTCCCCAAGGCAAGTTCGTGG
CCCAATCATGAAACAAACATAGGTGTGACGGCAGCATGCCCTTATGCCGGAGCAAACAGCTTCTACAGAA
ATTTAATATGGCTGGTGAAAAAAGGAAATTCATACCCAAAGCTCAGCAAATCCTATGTTAACAATAAGGG
GAAGGAAGTCCTTGTGCTATGGGGCATTCACCATCCACCTACCAGTACTGATCAACAAAGTCTCTACCAG
AATGCAGACGCCTATGTTTTCGTGGGGTCATCAAAGTATAACAGGAAATTCAAGCCAGAAATAGCGGCAA
GACCCAAGGTGAGAGGTCAAGCAGGGAGAATGAACTATTACTGGACACTAATAGAGCCTGGAGACACAAT
AACATTCGAAGCAACTGGAAATCTAGTGGTACCAAGATATGCTTTCGCAATGAGTAGAGGTTCTGGATCT
GGTATTATAATTTCGGATACACCAATCCACGATTGTGATACGACTTGTCAAACACCCAAAGGTGCTATAA
ACACCAGCCTCCCATTTCAGAATATACATCCAGTCACAATTGGAGAATGTCCAAAATATGTCAAAAGCAC
AAAATTGAGAATGGCTACAGGACTAAGGAATATCCCGTCTATTCAATCTAGAGGTCTGTTTGGAGCCATT
GCTGGTTTTATTGAGGGGGGATGGACAGGAATGATAGATGGATGGTACGGTTATCACCATCAAAATGGAC
AGGGATCAGGATATGCAGCTGACCAAAAGAGCACACAGAATGCCATTGACGGGATCACTAACAAAGTAAA
TTCTGTTATTGAAAAGATGAACACACAATTCACAGCAGTGGGTAAAGAATTCAACCACTTGGAAAAAAGA
ATAGAGAATTTAAACAAAAAGGTTGATGATGGTTTTCTGGATGTTTGGACATACAATGCCGAACTGTTGG
TTCTATTGGAAAATGAAAGAACTCTGGATTTCCATGACTCGAATGTAAAGAACCTATATGAGAAAGTAAG
AAGCCAGCTAAGGAACAATGCCAAGGAAATTGGGAATGGCTGCTTTGAATTCTACCACAAATGTGATGAT
ACATGTATGGAGAGCGTCAAAAATGGGACTTATGATTACCCAAAATACTCAGAAGAATCAAAACTAAACA
GAGAGGAAATAGATGGAGTAAAGCTGGAGTCAACAAGGATTTACCAGATTTTGGCGATCTATTCAACTGC
CGCCAGTTCATTGGTACTGTTGGTCTCCCTGGGGGCAATCAGTTTCTGGATGTGCTCCAATGGGTCTTTA
CAGTGCAGAATATGTATTTAA
>cds:ABW36344 A/swine/Ontario/3/1981 1981// HA
ATGAAGGCAATACTATTAGTCTTGCTATATACATTTACAGCCGCAAATGCAGACACACTATGTGTAGGTT
ATCATGCAAATAATTCAACTGACACTGTTGATACAGTACTAGAAAAGAATGTAACAGTAACACACTCTGT
TAACCTTCTAGAAGACAGACATAACGGAAAACTATGTAAACTGGGGGGGATAGCCCCATTGCACTTGGGT
AAATGCAACATTGCTGGATGGCTTTTGGGAAACCCAGAATGTGAATTACTATTCACAGTAAGCTCATGGT
CTTACGTTGTGGAAACATCGAACTCAGACAATGGGACATGTTACCCAGGAGATTTCATCAATTATGAAGA
ACTGAGAGAGCAGTTGAGCTCAGTGTCATCATTTGAAAGATTCGAGATATTCCCCAAGGCAAGTTCGTGG
CCCAATCATGAAACAAACAGAGGTGTGACGGCAGCATGCCCTTATGCCGGAGCAAACAGCTTCTACAGAA
ATTTAATATGGCTGGTGAAAAAAGGAAATTCATACCCAAAGCTCAGCAAATCCTATGTTAACAATAAGGG
GAAGGAAGTCCTTGTGCTATGGGGCATTCACCATCCACCTACCAGTACTGATCAACAAAGTCTCTACCAG
AATGCAGACGCCTATGTTTTCGTGGGGTCATCAAAGTATAACAGGAAATTCAAGCCAGAAATAGCGGCAA
GACCCAAGGTGAGAGGTCAAGCAGGGAGAATGAACTATTACTGGACACTAATAGAGCCTGGAGACACAAT
AACATTCGAAGCAACTGGAAATCTAGTGGTACCAAGATATGCTTTCGCAATGAATAGAGGTTCTGGATCT
GGTATTATAATTTCGGATACACCAATCCACGATTGTGATACGACTTGTCAAACACCCAAAGGTGCTATAA
ACACCAGCCTCCCATTTCAGAATATACATCCAGTCACAATTGGAGAATGTCCAAAATATGTCAAAAGCAC
AAAATTGAGAATGGCTACAGGACTAAGGAATATCCCGTCTATTCAATCTAGAGGTCTGTTTGGAGCCATT
GCTGGTTTTATTGAGGGGGGATGGACAGGAATGATAGATGGATGGTACGGTTATCACCATCAAAATGGAC
AGGGATCAGGATATGCAGCTGACCAAAAGAGCACACAGAATGCCATTGACGGGATCACTAACAAAGTAAA
TTCTGTTATTGAAAAGATGAACACACAATTCACAGCAGTGGGTAAAGAATTCAACCACTTGGAAAAAAGA
ATAGAGAATTTAAACAAAAAGGTTGATGATGGTTTTCTGGATGTTTGGACATACAATGCCGAACTGTTGG
TTCTATTGGAAAATGAAAGAACTCTGGATTTCCATGACTCGAATGTAAAGAACCTATATGAGAAAGTAAG
AAGCCAGCTAAGGAACAATGCCAAGGAAATTGGGAATGGCTGCTTTGAATTCTACCACAAATGTGATGAT
ACATGCATGGAGAGCGTCAAAAATGGGACTTATGATTACCCAAAATACTCAGAAGAATCAAAACTAAACA
GAGAGAAAATAGATGGAGTAAAGCTGGAGTCAACAAGGATTTACCAGATTTTGGCGATCTATTCAACTGC
CGCCAGTTCATTGGTACTGTTGGTCTCCCTGGGGGCAATCAGTTTCTGGATGTGCTCCAATGGGTCTTTA
CAGTGCAGAATATGTATTTAA
>cds:ABW36355 A/swine/Ontario/6/1981 1981// HA
ATGAAGGCAATACTATTAGTCTTGCTATATACATTTACAGCCGCAAATGCAGACACACTATGTGTAGGTT
ATCATGCAAATAATTCAACTGACACTGTTGATACAGTACTAGAAAAGAATGTAACAGTAACACACTCTGT
TAACCTTCTAGAAGACAGACATAACGGAAAACTATGTAAACTGGGGGGGATAGCCCCATTGCACTTGGGT
AAATGCAACATTGCTGGATGGCTTTTGGGAAACCCAGAATGTGAATTACTATTCACAGTAAGCTCATGGT
CTTACGTTGTGGAAACATCGAACTCAGACAATGGGACATGTTACCCAGGAGATTTCATCAATTATGAAGA
ACTGAGAGAGCAGTTGAGCTCAGTGTCATCATTTGAAAGATTCGAGATATTCCCCAAGGCAAGTTCGTGG
CCCAATCATGAAACAAACAGAGGTGTGACGGCAGCATGCCCTTATGCCGGAGCAAACAGCTTCTACAGAA
ATTTAATATGGCTGGTGAAAAAAGGAAATTCATACCCAAAGCTCAGCAAATCCTATGTTAACAATAAGGG
GAAGGAAGTCCTTGTGCTATGGGGCATTCACCATCCACCTACCAGTACTGATCAACAAAGTCTCTACCAG
AATGCAGACGCCTATGTTTTCGTGGGGTCATCAAAGTATAACAGGAAATTCAAGCCAGAAATAGCGGCAA
GACCCAAGGTGAGAGGTCAAGCAGGGAGAATGAACTATTACTGGACACTAATAGAGCCTGGAGACACAAT
AACATTCGAAGCAACTGGAAATCTAGTGGTACCAAGATATGCTTTCGCAATGAGTAGAGGTTCTGGATCT
GGTATTATAATTTCGGATACACCAATCCACGATTGTGATACGACTTGTCAAACACCCAAAGGTGCTATAA
ACACCAGCCTCCCATTTCAGAATATACATCCAGTCACAATTGGAGAATGTCCAAAATATGTCAAAAGCAC
AAAATTGAGAATGGCTACAGGACTAAGGAATATCCCGTCTATTCAATCTAGAGGTCTGTTTGGAGCCATT
GCTGGTTTTATTGAGGGGGGATGGACAGGAATGATAGATGGATGGTACGGTTATCACCATCAAAATGGAC
AGGGATCAGGATATGCAGCTGACCAAAAGAGCACACAGAATGCCATTGACGGGATCACTAACAAAGTAAA
TTCTGTTATTGAAAAGATGAACACACAATTCACAGCAGTGGGTAAAGAATTCAACCACTTGGAAAAAAGA
ATAGAGAATTTAAACAAAAAGGTTGATGATGGTTTTCTGGATGTTTGGACATACAATGCCGAACTGTTGG
TTCTATTGGAAAATGAAAGAACTCTGGATTTCCATGACTCGAATGTAAAGAACCTATATGAGAAAGTAAG
AAGCCAGCTAAGGAACAATGCCAAGGAAATTGGGAATGGCTGCTTTGAATTCTACCACAAATGTGATGAT
ACATGCATGGAGAGCGTCAAAAATGGGACTTATGATTACCCAAAATACTCAGAAGAATCAAAACTAAACA
GAGAGGAAATAGATGGAGTAAAGCTGGAGTCAACAAGGATTTACCAGATTTTGGCGATCTATTCAACTGC
CGCCAGTTCATTGGTACTGTTGGTCTCCCTGGGGGCAATCAGTTTCTGGATGTGCTCCAATGGGTCTTTA
CAGTGCAGAATATGTATTTAA
>cds:ABW36366 A/swine/Tennessee/10/1976 1976// HA
ATGAAGGCAATACTATTAGTCTTGCTATGTACATTTGCAGCCACAACTGCAGACACACTATGTATAGGTT
ATCATGCAAATAATTCAACTGACACTGTTGATACAATACTAGAAAAGAATGTAACAGTAACACACTCTGT
TAACCTTCTTGAAGACAGACATAACGGGAAACTATGTAAACTAGGGGGGATAGCCCCATTGCACCTGGGT
AAATGTAACATTGCCGGATGGCTTTTGGGAAACCCAGAGTGTGAATTACTATTCACAGTAAGCTCATGGT
CTTACATTGTGGAAACATCGAACTCAGACAATGGGACATGTTACCCAGGAGATTTCATCAATTATGAAGA
GCTGAGAGAGCAGTTGAGCTCAGTGTCATCATTTGAAAAATTCGAGATATTCCCCAAGACAAGTTCGTGG
CCCAATCATGAAACAAACAGAGGTGTGACGGCAGCATGCCCTTATGCTGGAGCAAACAGCTTCTACAGAA
ATTTAATATGGCTGGTAAAAAAAGGAAATTCATACCCAAAGCTCAGCAAATCTTATGTTAACAATAAAGG
GAAGGAAGTCCTTGTGCTATGGGGCATTCACCATCCACCTACCAGTACTGATCAACAAAGTCTCTACCAG
AATGCAGATGCCTATGTTTTTGTAGGGACATCAAAATATAACAGGAAGTTCAAGCCAGAAATAGCAGCAA
GACCCAAGGTGAGAGGTCAAGCAGGGAGGATGAACTATTACTGGACACTAATAGAACCTGGAGACACAAT
AACATTCGAAGCAACTGGAAATCTAGTGGTACCAAGATATGCTTTCGCAATGAATAGAGGTTTTGGATCT
GGTATTATAATTTCGGATGCACCAGTTCATGATTGTAACACGAAGTGTCAAACACCCAAGGGTGCCATAA
ACACCAGCCTCCCATTTCAGAATATACATCCAGTCACAATTGGAGAATGTCCAAAATATGTCAAAAGCAC
AAAATTGAGAATGGCTACAGGACTAAGGAATATCCCGTCTATTCAATCTAGAGGTCTGTTTGGAGCCATT
GCTGGTTTTATTGAAGGGGGATGGACAGGAATGATAGATGGATGGTATGGTTATCACCATCAGAATGGAC
AGGGATCAGGATATGCAGCGGACCAAAAGAGCACACAAAATGCCATTGACGGGATCACTAACAAAGTAAA
TTCTGTTATTGAAAAGATGAACACACAATTCACAGCAGTGGGTAAAGAATTCAACCACTTGGAAAAAAGA
ATAGAGAATTTAAACAAAAAGGTTGATGATGGTTTTCTGGATGTTTGGACATACAATGCCGAACTGTTGG
TTCTATTGGAGAATGAAAGAACTCTGGATTTCCACGACTCGAATGTAAAGAGCCTGTATGAGAAAGTAAG
AAGCCAGCTAAGGAACAATGCCAAGGAAATTGGGAATGGCTGCTTTGAATTCTATCACAAATGTGATGAT
ACATGCATGGAGAGCGTCAAAAATGGGACTTATGATTACCCAAAGTACTCAGAAGAATCAAAACTAAACA
GAGAGGAAATAGATGGAGTAAAGTTGGAGTCAACAAGGATTTACCAGATTTTGGCGATCTATTCAACTGC
CGCCAGTTCATTGGTACTGTTGGTCTCCCTGGGGGCAATCAGTTTCTGGATGTGCTCTAATGGGTCTTTA
CAGTGCAGAATATGTATTTAA
>cds:ABW36377 A/swine/Iowa/100/1977 1977// HA
ATGACGGCAATACTATTAGTCTTGCTATGTACATTTGCAGCCACAAATGCAGACACACTATGTATAGGTT
ATCATGCAAATAATTCAACTGACACAGTTGATACGATACTGGAAAAGAATGTAACAGTAACACACTCTGT
TAACCTTCTTGAAGACAGACATAACGGGAAACTATGTAAACTAGGGGGGATGGCCCCATTGCACCTGGGT
AAATGTAACATTGCCGGATGGCTTTTGGGAAACCCAGAATGTGAATTATTATTCACAGTAAGCTCATGGT
CTTACATTGTGGAAACATCGAACTCAGACAATGGGACATGTTACCCAGGAGATTTCATCAATTATGAAGA
GCTGAGAGAGCAGTTGAGCTCAGTGTCATCATTTGAAAGATTCGAGATATTCCCCAAGACAAGTTCGTGG
CCCAATCATGAAACAAACAGAGGTGTTACGGCAGCATGCCCTTATGCTGGAGCAAACAGCTTCTACAGAA
ATTTAATATGGCTGGTAAAAAAGGGAAATTCATACCCAAAGCTCAGCAAATCTTATGTTAACAATAAAGG
GAGGGAAGTCCTTGTGCTATGGGGCATTCACCATCCACCTACCAGTACTGATCAACAAAGCCTCTACCAG
AATGCAGATGCCTATGTTTTTGTAGGGACATCAAAATATAACAGGAAGTTCAAGCCAGAAATAGCAGCAA
GACCAAAGGTGAGAGGTCAAGCAGGGAGGATGAACTATTACTGGACACTAATAGAACCTGGAGACACAAT
AACATTCGAAGCAACTGGAAATTTAGTGGTACCAAGATATGCTTTCGCAATGAATAGAGGTTTTGGATCT
GGTATTATAATTTCGGATGCACCAGTTCATGATTGTAACACGAAGTGTCAAACACCTAAGGGTGCCTTAA
ACACCAGCCTCCCATTTCAGAATATACATCCAGTCACAATTGGAGAATGTCCAAAATATGTCAAGAGCAC
AAAATTGAGAATGGCTACAGGACTAAGGAATATCCCGTCCATTCAATCTAGAGGTCTGTTTGGAGCCATT
GCTGGTTTTATTGAGGGGGGATGGACAGGAATGATAGATGGATGGTATGGTTATCATCATCAGAATGAAC
AGGGATCAGGATATGCAGCGGACCAAAAGAGCACACAAAATGCCATTGACGGGATCACTAACAAAGTAAA
TTCTGTTATTGAAAAGATGAACACACAATTCACAGCAGTGGGTAAAGAATTCAACCACTTGGAAAAAAGA
ATAGAGAATTTAAACAAGAAGGTTGATGATGGTTTTCTGGATGTTTGGACATACAATGCCGAACTGTTGG
TTCTATTGGAAAACGAAAGAACTCTGGATTTCCACGACTCGAATGTAAAGAACCTGTATGAGAGAGTAAG
AAGCCAGCTAAGGAATAATGCCAAGGAAATTGGGAATGGCTGCTTTGAATTTTATCACAAATGTGATGAT
ACATGCATGGAGAGCGTCAAAAATGGGACTTATGATTACCCAAAGTATTCAAAAGAATCAAAACTAAACA
GAGAGGAAATAGATGGAGTAAAGTTGGAATCAACAAGGATTTACCAGATTCTGGCGATCTATTCAACTGC
CGCCAGTTCATTGGTACTGTTGGTCTCCCTGGGGGCAATCAGTTTCTGGATGTGCTCTAATGGGTCTTTA
CAGTGCAGAATATGTATTTAA
>cds:ABW36388 A/swine/Tennessee/105/1977 1977// HA
ATGAAGGCAATACTATTAGTCCTGCTATGTACATTTGCAGCCACAAATGCAGACACATTATGTATAGGTT
ATCATGCAAATAATTCAACTGACACTGTTGATACAGTACTAGAAAAGAATGTGACAGTAACACACTCCGT
TAACCTTCTTGAAGACAGACATAACGGGAAACTATGTAAACTAGGGGGGATAGCCCCATTGCACCTGGGT
AAATGTAACATTGCCGGATGGATTTTGGGAAACCCAGAATGTGAATTACTATTCACAGTAAGCTCATGGT
CTTACATTGTGGAAACATCGAACTCAGACAATGGGACATGTTACCCAGGAGATTTCATCAATTATGAAGA
GCTGAGAGAGCAGTTGAGCTCAGTGTCATCATTTGAAAGATTCGAAATATTCCCCAAGACAAGTTCGTGG
CCCAATCATGAAACAGACAGAGGTGTGACGGCAGCATGCCCTTATGCTGGAGCAAACAGCTTCTACAGAA
ATTTAATATGGCTGGTGAAAAAAGGAAATTCATACCCAAGGCTCAACAAATCCTATGTTAACAACAAAGG
GAAGGAAGTCCTTGTGCTATGGGGCATTCACCATCCACCTACCAGTAATGATCAACAAAGTCTCTACCAG
AATGCAGATGCCTATGTTTTTGTAGGGTCATCAAAATATAACAGGAAGTTCAAGCCAGAAATAGCAGCAA
GACCCAAGGTGAGGGGTCAAGCAGGGAGGATGAACTATTACTGGACACTAATAGAACCTGGAGACACAAT
AACATTCGAAGCAACTGGAAATCTAGTGGTACCAAGGTATGCTTTCGCAATGAATAGAGGTTCTGGATCT
GGTATTATAATTTCAGATGCACCAGTTCATGATTGTAACACGAAGTGCCAAACGCCCAAGGGTGCCATAA
ACACCAGCCTCCCATTTCAGAATATACATCCAATTACAATTGGGGAATGTCCAAAATATGTCAAAAGCAC
AAAATTGAGAATGGCTACAGGACTAAGGAATATCCCGTCTATTCAATCTAGAGGTCTGTTTGGAGCCATT
GCTGGTTTTATTGAAGGGGGATGGACAGGAATGATAGATGGATGGTATGGTTATCACCATCAGAATGGAC
AGGGATCAGGATATGCAGCGGACCAAAAGAGCACACAAAACGCCATTGACGGGATCACTAACAAAGTAAA
TTCTGTTATTGAAAAGATGAACACACAATTCACAGCAGTGGGTAAAGAATTCAACCACTTGGAAAAAAGA
ATAGAGAATTTAAACAAAAAGGTTGATGATGGTTTTCTGGATGTTTGGACATACAATGCCGAACTATTGG
TTCTATTGGAAAATGAAAGAACTCTGGATTTCCACGACTCGAATGTAAAGAATCTGTATGAGAAAGTAAG
AAATCAGCTAAGGAACAATGCCAAGGAAATTGGGAATGGCTGCTTTGAATTCTATCACAAGTGTGATGAT
ACATGCATGGAGAGCGTCAAAAATGGGACTTATGATTACCCAAAGTACTCAGAAGAATCAAAACTAAATA
GAGAGGAAATAGATGGAGTAAAGTTGGAGTCAACAAGGATTTACCAGATTTTGGCGATCTATTCAACTGC
CGCCAGTTCATTGGTACTGTTGGTCTCCCTGGGGGCAATCAGTTTCTGGATGTGCTCTAATGGGTCTTTA
CAGTGCAGAATATGTATTTAA
>cds:ABW36399 A/swine/Tennessee/106/1977 1977// HA
ATGAAGGCAATACTATTAGTCCTGCTATGTACATTTGCAGCCACAAATGCAGACACATTATGTATAGGTT
ATCATGCAAATAATTCAACTGACACTGTTGATACAGTACTAGAAAAGAATGTGACAGTAACACACTCCGT
TAACCTTCTTGAAGACAGACATAACGGGAAACTATGTAAACTAGGGGGGATAGCCCCATTGCACCTGGGT
AAATGTAACATTGCCGGATGGATTTTGGGAAACCCAGAATGTGAATTACTATTCACAGTAAGCTCATGGT
CTTACATTGTGGAAACATCGAACTCAGACAATGGGACATGTTACCCAGGAGATTTCATCAATTATGAAGA
GCTGAGAGAGCAGTTGAGCTCAGTGTCATCATTTGAAAGATTCGAAATATTCCCCAAGACAAGTTCGTGG
CCCAATCATGAAACAGACAGAGGTGTGACGGCAGCATGCCCTTATGCTGGAGCAAACAGCTTCTACAGAA
ATTTAATATGGCTGGTGAAAAAAGGAAATTCATACCCAAGGCTCAACAAATCCTATGTTAACAACAAAGG
GAAGGAAGTCCTTGTGCTATGGGGCATTCACCATCCACCTACCAGTAATGATCAACAAAGTCTCTACCAG
AATGCAGATGCCTATGTTTTTGTAGGGTCATCAAAATATAACAGGAAGTTCAAGCCAGAAATAGCAGCAA
GACCCAAGGTGAGGGGTCAAGCAGGGAGGATGAACTATTACTGGACACTAATAGAACCTGGAGACACAAT
AACATTCGAAGCAACTGGAAATCTAGTGGTACCAAGGTATGCTTTCGCAATGAATAGAGGTTCTGGATCT
GGTATTATAATTTCAGATGCACCAGTTCATGATTGTAACACGAAGTGCCAAACGCCCAAGGGTGCCATAA
ACACCAGCCTCCCATTTCAGAATATACATCCAATTACAATTGGGGAATGTCCAAAATATGTCAAAAGCAC
AAAATTGAGAATGGCTACAGGACTAAGGAATATCCCGTCTATTCAATCTAGAGGTCTGTTTGGAGCCATT
GCTGGTTTTATTGAAGGGGGATGGACAGGAATGATAGATGGATGGTATGGTTATCACCATCAGAATGGAC
AGGGATCAGGATATGCAGCGGACCAAAAGAGCACACAAAACGCCATTGACGGGATCACTAACAAAGTAAA
TTCTGTTATTGAAAAGATGAACACACAATTCACAGCAGTGGGTAAAGAATTCAACCACTTGGAAAAAAGA
ATAGAGAATTTAAACAAAAAGGTTGATGATGGTTTTCTGGATGTTTGGACATACAATGCCGAACTATTGG
TTCTATTGGAAAATGAAAGAACTCTGGATTTCCACGACTCGAATGTAAAGAATCTGTATGAGAAAGTAAG
AAATCAGCTAAGGAACAATGCCAAGGAAATTGGGAATGGCTGCTTTGAATTCTATCACAAGTGTGATGAT
ACATGCATGGAGAGCGTCAAAAATGGGACTTATGATTACCCAAAGTACTCAGAAGAATCAAAACTAAATA
GAGAGGAAATAGATGGAGTAAAGTTGGAGTCAACAAGGATTTACCAGATTTTGGCGATCTATTCAACTGC
CGCCAGTTCATTGGTACTGTTGGTCTCCCTGGGGGCAATCAGTTTCTGGATGTGCTCTAATGGGTCTTTA
CAGTGCAGAATATGTATTTAA
>cds:ABW36410 A/swine/Tennessee/112/1977 1977// HA
ATGAAGGCAATACTATTAGTCCTGCTATGTACATTTGCAGCCACAAATGCAGACACATTATGTATAGGTT
ATCATGCAAATAATTCAACTGACACTGTTGATACAGTACTAGAAAAGAATGTGACAGTAACACACTCCGT
TAACCTTCTTGAAGACAGACATAACGGGAAACTATGTAAACTAGGGGGGATAGCCCCATTGCACCTGGGT
AAATGTAACATTGCCGGATGGATTTTGGGAAACCCAGAATGTGAATTACTATTCACAGTAAGCTCATGGT
CTTACATTGTGGAAACATCGAACTCAGACAATGGGACATGTTACCCAGGAGATTTCATCAATTATGAAGA
GCTGAGAGAGCAGTTGAGCTCAGTGTCATCATTTGAAAGATTCGAAATATTCCCCAAGACAAGTTCGTGG
CCCAATCATGAAACAGACAGAGGTGTGACGGCAGCATGCCCTTATGCTGGAGCAAACAGCTTCTACAGAA
ATTTAATATGGCTGGTGAAAAAAGGAAATTCATACCCAAGGCTCAACAAATCCTATGTTAACAACAAAGG
GAAGGAAGTCCTTGTGCTATGGGGCATTCACCATCCACCTACCAGTAATGATCAACAAAGTCTCTACCAG
AATGCAGATGCCTATGTTTTTGTAGGGTCATCAAAATATAACAGGAAGTTCAAGCCAGAAATAGCAGCAA
GACCCAAGGTGAGGGGTCAAGCAGGGAGGATGAACTATTACTGGACACTAATAGAACCTGGAGACACAAT
AACATTCGAAGCAACTGGAAATCTAGTGGTACCAAGGTATGCTTTCGCAATGAATAGAGGTTCTGGATCT
GGTATTATAATTTCAGATGCACCAGTTCATGATTGTAACACGAAGTGCCAAACGCCCAAGGGTGCCATAA
ACACCAGCCTCCCATTTCAGAATATACATCCAATTACAATTGGGGAATGTCCAAAATATGTCAAAAGCAC
AAAATTGAGAATGGCTACAGGACTAAGGAATATCCCGTCTATTCAATCTAGAGGTCTGTTTGGAGCCATT
GCTGGTTTTATTGAAGGGGGATGGACAGGAATGATAGATGGATGGTATGGTTATCACCATCAGAATGGAC
AGGGATCAGGATATGCAGCGGACCAAAAGAGCACACAAAACGCCATTGACGGGATCACTAACAAAGTAAA
TTCTGTTATTGAAAAGATGAACACACAATTCACAGCAGTGGGTAAAGAATTCAACCACTTGGAAAAAAGA
ATAGAGAATTTAAACAAAAAGGTTGATGATGGTTTTCTGGATGTTTGGACATACAATGCCGAACTATTGG
TTCTATTGGAAAATGAAAGAACTCTGGATTTCCACGACTCGAATGTAAAGAATCTGTATGAGAAAGTAAG
AAATCAGCTAAGGAACAATGCCAAGGAAATTGGGAATGGCTGCTTTGAATTCTATCACAAGTGTGATGAT
ACATGCATGGAGAGCGTCAAAAATGGGACTTATGATTACCCAAAGTACTCAGAAGAATCAAAACTAAATA
GAGAGGAAATAGATGGAGTAAAGTTGGAGTCAACAAGGATTTACCAGATTTTGGCGATCTATTCAACTGC
CGCCAGTTCATTGGTACTGTTGGTCTCCCTGGGGGCAATCAGTTTCTGGATGTGCTCTAATGGGTCTTTA
CAGTGCAGAATATGTATTTAA
>cds:ABW38010 A/swine/Jamesburg/1942 1942// HA
ATGAAGGCAAGACTATTAGTCTTGTTATGTGCATTTGCAGCTACAAATGCAGACACACTATGTATAGGTT
ACCATGCAAATAACTCAACCGACACTGTTGACACAGTACTCGAGAAGAATGTAACCGTGACACACTCTGT
TAACCTGCTTGAAGACAGCCACAACGGAAAACTATGTAGACTGGGAGGAATAGCCCCATTACAACTGGGG
AAATGTAATATTGCCGGATGGCTCTTGGGAAACCCAGAATGCGATTCGCTGCTCACAGTGAGCTCATGGT
CCTATATTGTAGAAACATCGGACTCAGATAATGGGACATGTTACCCAGGAGATTTCATCGACTATGAAGA
ACTGAGAGAGCAACTGAGCTCAGTGTCATCATTCGAAAAATTCGAGATATTTCCCAAGACAAGCTCGTGG
CCCAATCATGAAACAACCAGAGGAGTAACGGCAGCATGCCCCTATGCTGGAGCAAGCAGCTTTTACAGAA
ATTTACTATGGCTGGTAAAGAAGGAAAATTCATACCCAAAGCTTAGCAAATCCTATGTTAACAATAAAGG
AAAAGAAGTCCTTGTGCTATGGGGTGTTCATCATCCGCCTACCAGTACTGATCAACAAAGTCTCTATCAA
AATGCAGATGCTTATGTTTCTGTAGGGTCATCAAAATATTACAGGAGGTTCACTCCAGAAATAGCAGCGA
GACCCAAAGTGAGAGGTCAGGCAGGGAGGATGAACTATTACTGGACATTACTAGAACCCGGAGACACAAT
AACATTTGAAGCAACTGGAAATTTAGTGGCACCAAGATATGCTTTCGCACTGAATAGAGGTTCTGGATCC
GGTATCATCACTTCAAACGCACCAGTGCATGATTGTGACACGAAGTGTCAAACACCTCATGGTGCCATAA
ACAGCAGTCTCCCTTTCCAGAATGTACATCCAGTCACAATAGGAGAGTGCCCAAAATACGTCAAGAGTAC
CAAATTAAGGATGGTTACAGGACTAAGAAACATCCCATCTATCCAGTCTAGAGGTCTGTTTGGAGCCATT
GCCGGTTTTATTGAGGGGGGATGGACTGGAATGATAGATGGATGGTATGGTTACCATCATCAGAATGGAC
AGGGATCAGGCTATGCAGCGGACCAAAAGAGCACACAAAAGGCCATTGACGGGATTACTAACAAGGTGAA
TTCTGTTATCGAGAAGATGAACACGCAATTCACAGCAGTGGGTAAAGAATTCAACAACCTAGAAAGAAGG
ATAGAAAATTTAAATAAAAAAGTCGATGATGGATTTCTGGATATTTGGACATATAATGCAGAACTGTTAG
TTCTATTGGAAAATGAGAGGACTCTGGATTTCCATGACTCAAATGTAAAGAACCTGTATGAGAAAGTAAG
AAGCCAACTAAGGAATAATGCCAAGGAAATCGGGAATGGATGCTTTGAATTCTACCACAAATGTGATGAT
GCATGCATGGAAAGCGTCAGAAATGGGACTTATGATTACCCAAAGTATTCAGAAGAATCAAAATTGAACA
GAGAAGAAATAGATGGAGTGAAATTGGAATCAATGATGGTCTATCAGATTCTGGCGATCTATTCAACCGT
CGCCAGTTCACTAGTGCTGTTAGTCTCCCTGGGGGCAATCAGCTTCTGGATGTGTTCTAATGGGTCTTTG
CAGTGCAGAATATGCATTTAA
>cds:ABW71481 A/swine/Ohio/23/1935 1935// HA
ATGAAGGCAAGACTATTAGTCTTGTTATGTGCACTTGCAGCTACAAATGCAGACACACTATGTATAGGTT
ACCATGCAAATAACTCAACCGACACTGTTGACACAGTACTCGAGAAGAATGTAACCGTGACACACTCTGT
TAACCTTCTTGAAGACAGCCACAACGGAAAACTATGTAGACTAGGGGGAATAGCCCCATTACAACTGGGT
AAATGTAATATTGCCGGATGGCTCTTGGGAAACCCAGAATGCGATTTGCTGCTCACAGTGAGCTCATGGT
CCTATATTGTGGAAACATCAAACTCCGATAATGGGACATGTTACCCAGGAGATTTCATAGACTATGAAGA
ACTGAGAGAGCAATTGAGCTCAGTGTCATCATTCGAAAGATTCGAGATATTTCCCAAGACAAGCTCGTGG
CCCAATCATGAAACAACCAKCGGTGTAACGGCAGCATGCCCCTATGCTGGAGCAAACAGCTTTTACAGAA
ATTTACTATGGCTGGTGAAGAAGGGAGATTCATACCCAAAGCTTAGCAAATCCTATGTTAACAATAAAGG
GAAAGAAGTCCTTGTGCTATGGGGTGTTCATCATCCGCCTACCAGTACTGAWCAACAAAGTCTCTATCAA
AATGCAGATGCTTATGTTTCTGTAGGGTCATCAAAATATAACAGGAGGTTCACCCCAGAAATAGCAGCGA
GACCCAAAGTGAGAGGTCAGGCAGGGAGGATGAACTATTACTGGACATTACTAGAACCCGGAGACACAAT
AACATTTGAGGCAACTGGAAATCTAGTGGCACCAAGATATGCTTTCGCACTGAATAAAGGTTCTGGATCC
GGTGTCATCACTTCAGACGCACCAGTGCATGATTGTGACACGAAGTGTCAAACACCCCATGGTGCTATAA
ACAGCAGTCTCCCTTTCCAGAATATACATCCAGTCACAATAGGAGAGTGCCCAAAATACGTCAAGAGTAC
TAAATTAAGGATGGCTACAGGACTGAGAAACATCCCATCTATCCAATCTAGAGGTCTGTTTGGAGCTATT
GCCGGTTTTATTGAAGGGGGATGGACTGGAATGATAGATGGATGGTATGGTTACCATCAGCAGAATGGAC
AAGGATCAGGCTATGCAGCGGACCAAAAGAGCACACAAAATGCCATTGACGGGATCACAAACAAGGTGAA
TTCTGTTATCGAGAAGATGAACACGCAATTCACAGCAGTGGGTAAAGAATTCAACAACCTAGAAAGAAGG
ATAGAAAATTTAAATAAAAAGGTCGATGATGGATTTCTGGATGTTTGGACATATAATGCCGAACTGTTAG
TTCTATTGGAAAATGAAAGGACTCTGGATTTTCATGACTCGAATGTAAAGAATTTGTATGAGAAAGTAAG
AAGCCAACTAAGAAATAATGCCAAAGAAATCGGGAATGGATGCTTTGAATTCTACCACAAATGTGATAAT
GCATGCATGGAGAGCGTCAGAAATGGGACTTATGACTACCCAAAGTATTCAGAAGAATCAAAATTGAACA
GAGAAGAAATAGATGGAGTAAAGTTGGAATCAATGAGGGTCTATCAGATTCTGGCGATCTATTCAACCGT
CGCCAGTTCACTAGTGCTGTCAGTCTCCCTGGGGGCAATCAGCTTCTGGATGTGTTCTAATGGGTCTTTA
CAGTGCAGGATATGCATTTAA
>cds:ABW71492 A/swine/Tennessee/118/1977 1977// HA
ATGAAGGCAATACTATTAGTCCTGCTATGTACATTTGCAGCCACAAATGCAGACACATTATGTATAGGTT
ATCATGCAAATAATTCAACTGACACTGTTGATACAGTACTAGAAAAGAATGTGACAGTAACACACTCCGT
TAACCTTCTTGAAGACAGACATAACGGGAAACTATGTAAACTAGGGGGGATAGCCCCATTGCACCTGGGT
AAATGTAACATTGCCGGATGGATTTTGGGAAACCCAGAATGTGAATTACTATTCACAGTAAGCTCATGGT
CTTACATTGTGGAAACATCGAACTCAGACAATGGGACATGTTACCCAGGAGATTTCATCAATTATGAAGA
GCTGAGAGAGCAGTTGAGCTCAGTGTCATCATTTGAAAGATTCGAAATATTCCCCAAGACAAGTTCGTGG
CCCAATCATGAAACAGACAGAGGTGTGACGGCAGCATGCCCTTATGCTGGAGCAAACAGCTTCTACAGAA
ATTTAATATGGCTGGTGAAAAAAGGAAATTCATACCCAAGGCTCAACAAATCCTATGTTAACAACAAAGG
GAAGGAAGTCCTTGTGCTATGGGGCATTCACCATCCACCTACCAGTAATGATCAACAAAGTCTCTACCAG
AATGCAGATGCCTATGTTTTTGTAGGGTCATCAAAATATAACAGGAAGTTCAAGCCAGAAATAGCAGCAA
GACCCAAGGTGAGGGGTCAAGCAGGGAGGATGAACTATTACTGGACACTAATAGAACCTGGAGACACAAT
AACATTCGAAGCAACTGGAAATCTAGTGGTACCAAGGTATGCTTTCGCAATGAATAGAGGTTCTGGATCT
GGTATTATAATTTCAGATGCACCAGTTCATGATTGTAACACGAAGTGCCAAACGCCCAAGGGTGCCATAA
ACACCAGCCTCCCATTTCAGAATATACATCCAATTACAATTGGGGAATGTCCAAAATATGTCAAAAGCAC
AAAATTGAGAATGGCTACAGGACTAAGGAATATCCCGTCTATTCAATCTAGAGGTCTGTTTGGAGCCATT
GCTGGTTTTATTGAAGGGGGATGGACAGGAATGATAGATGGATGGTATGGTTATCACCATCAGAATGGAC
AGGGATCAGGATATGCAGCGGACCAAAAGAGCACACAAAACGCCATTGACGGGATCACTAACAAAGTAAA
TTCTGTTATTGAAAAGATGAACACACAATTCACAGCAGTGGGTAAAGAATTCAACCACTTGGAAAAAAGA
ATAGAGAATTTAAACAAAAAGGTTGATGATGGTTTTCTGGATGTTTGGACATACAATGCCGAACTATTGG
TTCTATTGGAAAATGAAAGAACTCTTGATTTCCACGACTCGAATGTAAAGAATCTGTATGAGAAAGTAAG
AAATCAGCTAAGGAACAATGCCAAGGAAATTGGGAATGGCTGCTTTGAATTCTATCACAAGTGTGATGAT
ACATGCATGGAGAGCGTCAAAAATGGGACTTATGATTACCCAAAGTACTCAGAAGAATCAAAACTAAATA
GAGAGGAAATAGATGGAGTAAAGTTGGAGTCAACAAGGATTTACCAGATTTTGGCGATCTATTCAACTGC
CGCCAGTTCATTGGTACTGTTGGTCTCCCTGGGGGCAATCAGTTTCTGGATGTGCTCTAATGGGTCTTTA
CAGTGCAGAATATGTATTTAA
>cds:ABW71503 A/swine/Tennessee/2/1978 1978// HA
ATGAAGGCAATACTATTAGTCTTGCTATGTACATTTACAGCCGCAAATGCAGACACACTATGTATAGGTT
ATCATGCAAATAATTCAACTGACACTGTTGATACAGTACTAGAAAAGAATGTAACAGTAACACACTCTGT
TAACCTTCTTGAAGACAGACATAACGGAAAACTATGTAAACTAGGGGGAATAGCCCCATTGCACCTGGGT
AAATGTAACATTGCCGGATGGCTTTTGGGAAACCCAGAATGTGAATTACTATTCACAGTAAGCTCATGGT
CTTACATTGTGGAAACATCGAACTCAGACAATGGGACATGTTACCCAGGAGATTTCATCAATTATGAAGA
GCTGAGAGAGCAGTTGAGCTCAGTGTCATCATTTGAAAGATTCGAGATATTCCCCAAGGCAAGTTCGTGG
CCCAATCATGAAACAAACAGAGGTGTGACGGCAGCATGCCCTTATGCTGGAGCAAACAGCTTCTACAGAA
ATTTAATATGGCTGGTGAAAAAAGGAAATTCGTACCCAAAGCTCAGCAAATCCTATGTTAACAATAAGGG
GAAGGAAGTCCTTGTGCTATGGGGCATTCACCATCCACCTACCAGTACTGATCAACAAAGTCTCTACCAG
AATGCAGATGCCTATGTTTTTGTGGGGTCATCAAAGTATAACAGGAAGTTCAAGCCAGAAATAGCAGCAA
GACCCAAGGTGAGAGGTCAAGCAGGGAGAATGAACTATTACTGGACACTAATAGAGCCTGGAGACACAAT
AACATTCGAAGCAACTGGAAATCTAGTGGTACCAAGATATGCTTTCGCAATGAATAGAGGTTCTGGATCT
GGTATTATAATTTCGGATGCACCAGTTCACGATTGTAACACGACTTGTCAAACACCCAAGGGTGCCATAA
ACACCAGCCTCCCATTTCAGAATATACATCCAGTCACAATTGGAGAATGTCCAAAATATGTCAAAAGCAC
AAAATTGAGAATGGCTACAGGACTAAGGAATATCCCGTCTATTCAATCTAGAGGTCTGTTTGGAGCCATT
GCTGGTTTTATTGAGGGGGGATGGACAGGAATGATAGATGGATGGTACGGTTATCACCATCAGAATGGAC
AGGGATCAGGATATGCAGCGGACCAAAAGAGCACACAGAATGCCATTGACGGGATCACTAACAAAGTAAA
TTCTGTTATTGAAAAGATGAACACACAATTCACAGCAGTGGGTAAAGAATTCAACCACTTGGAAAAAAGA
ATAGAGAATTTAAACAAAAAGGTTGATGATGGTTTTCTGGATGTTTGGACATACAATGCCGAACTGTTGG
TTCTATTGGAAAATGAAAGAACTCTGGATTTCCACGACTCGAATGTAAAGAACCTGTATGAGAAAGTAAG
AAGCCAGCTAAGGAACAATGCCAAGGAAATTGGGAATGGCTGCTTTGAATTCTACCACAAATGTGATGAT
ACATGCATGGAGAGCGTCAAAAATGGGACTTATGATTACCCAAAGTACTCAGAAGAATCAAAACTAAACA
GAGAGGAAATAGATGGAGTAAAGCTGGAGTCAACAAGAATTTACCAGATTTTGGCGATCTATTCAACTGC
CGCCAGTTCATTGGTACTGTTGGTCTCCCTGGGGGCAATCAGTTTCTGGATGTGCTCCAATGGGTCTTTA
CAGTGCAGAATATGTATTTAA
>cds:ABW71521 A/swine/Iowa/24297/1991 1991// HA
ATGAAGGCAATACTAGTAGTCTTGCTATATACATTTACAACCGCAAATGCAGACACATTATGTATAGGTT
ACCATGCAAATAATTCAACTGACACTGTTGACACAGTACTAGAAAAGAATGTAACAGTAACACACTCTGT
TAACCTTCTAGAAGACAGACATAACGGGAAACTATGTAAACTAAGAGGGGTAGCCCCATTGCACTTGGGT
AAATGTAACATTGCTGGATGGCTCCTGGGAAACCCAGAGTGTGAATTACTATTCACAGCAAGCTCATGGT
CTTACATTGTGGAAACATCTAATTCAGACAATGGGACATGTTACCCAGGAGATTTCATCAATTATGAAGA
GCTAAGAGAGCAGTTGAGCTCAGTGTCATCATTTGAAAGATTTGAGATATTCCCCAAGGCAAGTTCATGG
CCCAACCATGAAACGAACAGAGGTGTGACGGCAGCATGTCCTTATGCTGGAGCAAACAGCTTCTACAGAA
ATTTAATATGGCTGGTAAAAAAAGGAAATTCATACCCAAAGCTCAGCAAATCCTATATTAACAATAAGGG
GAAGGAAGTCCTCGTGCTATGGGGCATTCACCATCCACCTACCAGTACTGACCAACAAAGTCTCTACCAG
AATGCAGATGCCTATGTTTTTGTGGGGTCATCAAAATACAACAAGAAATTCAAGCCAGAAATAGCAACAA
GACCCAAGGTGAGAGGTCAAGCAGGGAGAATGAACTATTACTGGACACTAGTAGAGCCTGGAGACACAAT
AACATTCGAAGCAACTGGAAATCTAGTGGTACCAAGATATGCCTTCGCAATGAAAAGAGGTTCTGGATCT
GGTATTATCATTTCAGATACACCAGTCCACGATTGTAATACGACTTGTCAAACACCCAAAGGTGCTATAA
ACACCAGCCTTCCATTTCAGAATATACATCCAGTCACAATTGGAGAATGTCCAAAATATGTCAAAAGCAC
AAAATTGAGAATGGCTACAGGATTAAGGAATATCCCGTCTATTCAATCTAGAGGCCTGTTTGGAGCCATT
GCTGGCTTTATTGAGGGGGGATGGACAGGAATGATAGATGGATGGTACGGTTATCACCATCAAAATGAGC
AGGGATCAGGATATGCAGCCGACCGAAAGAGCACACAGAATGCCATTGACGGAATCACTAACAAAGTAAA
CTCTGTTATTGAAAAGATGAACACACAATTCACAGCTGTGGGTAAAGAATTCAACCACCTGGAAAAAAGA
ATAGAGAATTTAAACAAAAAGGTTGATGATGGTTTTCTGGATGTTTGGACTTACAATGCCGAACTGTTGG
TTCTATTGGAAAATGAAAGAACTTTGGATTATCACGATTCAAATGTGAAGAACCTATATGAGAAAGTAAG
AAGCCAGCTAAAAAACAATGCCAAGGAAATTGGAAATGGCTGCTTTGAATTTTACCACAAATGTGATGAC
ACGTGCATGGAGAGCGTCAAAAATGGGACTTATGATTACCCAAAATACTCAGAAGAAGCAAAACTAAACA
GAGAGGAGATAGATGGGGTAAAGCTGGAATCAACAAGGATTTACCAGATTTTGGCGATCTATTCAACTGT
CGCCAGTTCATTGGTACTGTTAGTCTCCCTGGGGGCAATCAGTTTCTGGATGTGCTCCAATGGGTCTTTA
CAGTGCAGAATATGTATTTAA
>cds:ABW75642 A/swine/Korea/GC0503/2005 2005// HA
TCAGTGTCATCATTTGAAAGATTTGAGATATTCCCCAAGGCAAGTTCCTGGCCCAATCATGAAACGAACA
GAGGTGTGACGGCAGCATGTCCTTATGCTGGAGCAAACAGCTTCTACAGAAATTTAATATGGCTGGTAAA
AAAAGAGAATTCATACCCAAAGCTCAGCAAATCCTATATTAACAATAAGGAGAAGGAAGTCCTCGTGCTA
TGGGGCATTCACCATCCACCTACCAGTACTGACCAACAAAGTCTCTACCAGAATGCAGATGCCTATGTTT
TTGTGGGGTCATCAAAATACAACAAGAAATTCAAGCCAGAAATAGCAACAAGACCCAAGGTGAGGGGTCA
AGCAGGGAGAATGAACTATTACTGGACACTAGTAGAGCCTGGAGACACAATAACATTCGAAGCAACTGGA
AATCTAGTGGTACCAAGATATGCCTTCGCAATGAAAAGAGGTTCTGGATCCGGTATTATCATTTCAGATA
CATCAGTCCACGATTGTAATGCGACTTGTCAAACACCCAAAGGTGCTATAAACACCAGCCTTCCATTTCA
GAATATACATCCAGTCACAATTGGAGAATGTCCAAAATATGTCAAAAGCACAAAATTGAGAATGGCTACA
GGATTAAGGAATATCCCGTCTATTCAATCTAGA
>cds:ABW86574 A/swine/Tennessee/5/1978 1978// HA
ATGAAGGCAATACTATTAGTCTTGCTATGTACATTTACAGCCGCAAATGCAGACACACTATGTGTAGGTT
ATCATGCAAATAATTCAACTGACACTGTTGATACAGTACTAGAAAAGAATGTAACAGTAACACACTCTGT
TAACCTTCTTGAAGACAGACATAACGGAAAACTATGTAAACTAGGGAGGATAGCCCCATTGCACCTGGGT
AAATGTAACATTGCTGGATGGCTTTTGGGAAACCCAGAATGTGAATTACTATTCACAGTAAGCTCATGGT
CTTACATTGTGGAAACATCGAACTCAGACAATGGGACATGTTACCCAGGAGATTTCATCAATTATGAAGA
GCTGAGAGAGCAGTTGAGCTCAGTGTCATCATTTGAAAGATTCGAGATATTCCCCAAGGCAAGTTCGTGG
CCCAATCATGAAACAAACAGAGGTGTGACGGCAGCATGCCCTTATGCTGGAGCAAACAGCTTCTACAGAA
ATTTAATATGGCTGGTGAAAAAAGGAAATTCATACCCAAAGCTCAGCAAATCCTATGTTAACAATAAGGG
GAAGGAAGTCCTTGTGCTATGGGGCATTCACCATCCACCTACCAGTACTGATCAACAAAGTCTCTACCAG
AATGCAGATGCCTATGTTTTTGTGGGGTCATCAAAGTATAACAGGAAGTTCAAGCCAGAAATAGCAGCAA
GACCCAAGGTGAGAGGTCAAGCAGGGAGAATGAACTATTACTGGACACTAATAGAGCCTGGAGACACAAT
AACATTCGAAGCAACTGGAAATCTAGTGGTACCAAGATATGCTTTCGCAATGAATAGAGGTTCTGGATCT
GGTATTATAATTTCGGATGCACCAGTTCACGATTGTAACACGACTTGTCAAACACCCAAGGGTGCCATAA
ACACCAGCCTCCCATTTCAGAATATACATCCAGTCACAATTGGAGAATGTCCAAAATATGTCAAAAGCAC
AAAATTGAGAATGGCTACAGGACTAAGGAATATCCCGTCTATTCAATCTAGAGGTCTGTTTGGAGCCATT
GCTGGTTTTATTGAGGGGGGATGGACAGGAATGATAGATGGATGGTACGGTTATCACCATCAGAATGGAC
AGGGATCAGGATATGCAGCGGACCAAAAGAGCACACAGAATGCCATTGACGGGATTACTAACAAAGTAAA
TTCTGTTATTGAAAAGATGAACACACAATTCACAGCAGTGGGTAAAGAATTCAACCACTTGGAAAAAAGA
ATAGAGAATTTAAACAAAAAGGTTGATGATGGTTTTCTGGATGTTTGGACATACAATGCCGAACTGTTGG
TTCTATTGGAAAATGAAAGAACTCTGGATTTCCACGACTCGAATGTAAAGAACCTGTATGAGAAAGTAAG
AAGCCAGCTAAGGAACAATGCCAAGGAAATTGGGAATGGCTGCTTTGAATTCTACCACAAATGTGATGAT
ACATGCATGGAGAGCGTCAAAAATGGGACTTATGATTACCCAAAGTACTCAGAAGAATCAAAACTAAACA
GAGAGGAAATAGATGGAGTAAAGCTGGAGTCAACAAGGATTTACCAGATTTTGGCGATCTATTCAACTGC
CGCCAGTTCATTGGTACTGTTGGTCTCCCTGGGGGCAATCAGTTTCTGGATGTGCTCCAATGGGTCTTTA
CAGTGCAGAATATGTATTTAA
>cds:ABW86585 A/swine/Tennessee/8/1978 1978// HA
ATGAAGGCAATACTATTAGTCTTGCTATGTACATTTACAGCCGCAAATGCAGACACACTATGTATAGGTT
ATCATGCAAATAATTCAACTGACACTGTTGATACAGTACTAGAAAAGAATGTAACAGTAACACACTCTGT
TAACCTTCTTGAAGACAGACATAACGGAAAACTATGTAAACTAGGGGGGATAGCCCCATTGCACCTGGGT
AAATGTAACATTGCCGGATGGCTTTTGGGAAACCCAGAATGTGAATTACTATTCACAGTAAGCTCATGGT
CTTACATTGTGGAAACATCGAACTCAGACAATGGGACATGTTACCCAGGAGATTTCATCAATTATGAAGA
GCTGAGAGAGCAGTTGAGCTCAGTGTCATCATTTGAAAGATTCGAGATATTCCCCAAGGCAAGTTCGTGG
CCCAATCATGAAACAAACAGAGGTGTGACGGCAGCATGCCCTTATGCTGGAGCAAACAGCTTCTACAGAA
ATTTAATATGGCTGGTGAAAAAAGGAAATTCATACCCAAAGCTCAGCAAATCCTATGTTAACAATAAGGG
GAAGGAAGTCCTTGTGCTATGGGGCATTCACCATCCACCTACCAGTACTGATCAACAAAGTCTCTACCAG
AATGCAGATGCCTATGTTTTTGTGGGGTCATCAAAGTATAACAGGAAGTTCAAGCCAGAAATAGCAGCAA
GACCCAAGGTGAGAGGTCAAGCAGGGAGAATGAACTATTACTGGACGCTAATAGGGCCTGGAGACACAAT
AACATTCGAAGCAACTGGAAATCTAGTAGTACCAAGATATGCTTTCGCAATGAATAGAGGTTCTGGATCT
GGTATTATAACTTCGGATGCACCAGTTCACGATTGTAACACGACTTGTCAAACACCCAAGGGTGCCATAA
ACACCAGCCTCCCATTTCAGAATGTACATCCAGTCACAATTGGAGAATGTCCAAAATATGTCAAAAGCAC
AAAATTGAGAATGGCTACAGGACTAAGGAATATCCCGTCTATTCAATCTAGAGGTCTGTTTGGAGCCATT
GCTGGTTTTATTGAGGGGGGATGGACAGGAATGATAGATGGATGGTACGGTTATCACCATCAGAATGGAC
AGGGATCAGGATATGCAGCGGACCAAAAGAGCACACAGAATGCCATTGACGGAATCACTAACAAAGTAAA
TTCTGTTATTGAAAAGATGAACACACAATTCACAGCAGTGGGTAAAGAATTCAACCACTTGGAAAAAAGA
ATAGAAAATTTAAACAAAAAGGTTGATGATGGTTTTCTGGATGTTTGGACATACAATGCCGAACTGTTGG
TTCTATTGGAAAATGAAAGAACTCTGGATTTCCACGACTCGAATGTAAAGAACCTGTATGAGAAAGTAAG
AAGCCAGCTAAGGAACAATGCCAAGGAAATTGGGAATGGCTGCTTTGAATTCTACCACAAATGTGATGAT
ACATGCATGGAGAGCGTCAAAAATGGGACTTATGATTACCCAAAGTACTCAGAAGAATCAAAACTAAACA
GAGAGGAAATAGATGGAGTAAAGCTGGAGTCAACAAGGATTTACCAGATTTTGGCGATCTATTCAACTGC
CGCCAGTTCATTGGTACTGTTGGTCTCCCTGGGGGCAATCAGTTTCTGGATGTGCTCCAATGGGTCTTTA
CAGTGCAGAATATGTATTTAA
>cds:ABW86596 A/swine/Iowa/2/1985 1985// HA
ATGAAGGCAATACTATTAGTCTTGCTATATACATTTACAGCCGCAAATGCAGACACATTATGTATAGGTT
ATCATGCAAATAATTCAACTGACACTGTTGATACAGTACTAGAAAAGAATGTAACAGTAACACACTCTGT
TAACCTTCTAGAAGACAGACATAACGGAAAACTATGTAAACTAGGGGGGATAGCCCCACTGCATTTGGGT
AAATGTAACATTGCTGGATGGCTCCTGGGAAACCCAGAATGTGAATTACTATTCACAGCAAGCTCATGGT
CTTACATTGTGGAAACATCTAACTCAGACAATGGGACATGTTACCCAGGAGATTTCATCAATTATGAAGA
GCTAAGAGAGCAGTTGAGCTCAGTGTCATCATTTGAAAGATTTGAGATATTCCCCAAGGCAAGTTCATGG
CCCAATCATGAAACAAACAGAGGTGTGACGGCAGCATGCCCTTATGCTGGAGCAAACAGCTTCTACAGAA
ATTTAATATGGCTGGTAAAAAAAGGAAATTCATACCCAAAGCTAAGCAAATCCTATGTTAACAATAAGGG
GAAGGAAGTCCTTGTGCTATGGGGCATTCACCATCCACCTACCAGTACTGACCAACAAAGTCTCTACCAG
AATGCAGATGCCTATGTTTTTGTGGGGTCATCAAAGTACAACAAGAAATTCAAGCCAGAAATAGCAACAA
GACCCAAGGTGAGAGGTCAAGCAGGGAGAATGAACTATTACTGGACACTAGTAGAGCCTGGAGACACAAT
AACATTCGAAGCAACTGGAAATCTAGTGGTACCAAGATATGCCTTCGCAATGAATAGAGGTTCTGGATCT
GGTATTATCATTTCAGATACACCAGTCCACGATTGTAATACGACTTGTCAAACACCCAAAGGTGCTATAA
ACACCAGCCTCCCATTTCAGAATATACATCCAGTCACAATTGGAGAATGTCCAAAATATGTCAAAAGCAC
AAAATTGAGAATGGCTACAGGACTAAGGAATATCCCGTCTATTCAATCTAGAGGTCTGTTTGGAGCCATT
GCTGGCTTTATTGAGGGGGGATGGACAGGGATGATAGATGGATGGTACGGTTATCACCATCAAAATGAGC
AGGGATCAGGATATGCAGCTGACCGAAAGAGCACACAGAATGCCATTGACGGGATCACTAACAAAGTAAA
TTCTGTTATTGAAAAGATGAACACACAATTCACAGCAGTGGGTAAAGAATTCAACCACTTGGAAAAAAGA
ATAGAGAATTTAAACAAAAAGGTTGATGATGGTTTTCTGGATGTTTGGACTTACAATGCCGAACTGTTGG
TTCTATTGGAAAATGAAAGAACTTTGGATTTCCATGACTCAAATGTGAAGAACCTATATGAGAAAGTAAG
AAGCCAGCTAAGGAACAATGCCAAGGAAATTGGAAATGGCTGCTTTGAATTTTACCACAAATGTGATGAC
ACGTGCATGGAGAGCGTCAAAAATGGGACTTATGATTACCCAAAATACTCAGAAGAATCAAAACTAAACA
GAGAGGAAATAGATGGGGTAAAGCTGGAATCAACAAGGATTTACCAGATTTTGGCGATCTATTCAACTGT
CGCCAGTTCATTGGTACTGTTGGTCTCCCTGGGGGCAATCAGTTTCTGGATGTGCTCCAATGGGTCTTTA
CAGTGCAGAATATGTATTTAA
>cds:ABW96118 A/swine/Italy/125746/2005 2005// HA
AACAATAAGGGGAAAGAAGTGCTTGTAATCTGGGGAGTGCATCACCCTCCGACTGACAGTAATCAACAAA
CCCTCTACCAGAATAATCACACATATGTTTCAGTTGGATCATCAAAATACTACCAAAGGTTCACACCAGA
AATAGTAGCCAGACCTAAAGTCAGAGAGCAAGCGGGCAGAATGAATTATTATTGGACACTATTAGATCAA
GGAGACACCATAACCTTTGAAGCCACGGGGAATTTAATAGCACCATGGCATGCATTTGCATTGAATAAGG
GCTCTAGTTCTGGAATTATGATGTCGGATGCTCATGTTCACAATTGCACTACAAAGTGCCAAACTCCTCA
TGGGGCTTTGAAAAGCAATCTTCCTTTTCAGAATGTACATCCCATCACTATTGGAGAATGCCCCAAATAT
GTTAAAAGCACCCAACTAAGAATGGCAACAGGATTAAGAAACGTCCCA
>cds:ABX58646 A/swine/Iowa/2/1987 1987// HA
ATGAAGGCAATACTATTAGTCTTGCTATATACATTTACAGCCGCAAATGCAGACACACTATGTATAGGTT
ATCATGCAAATAATTCAACTGACACTGTTGATACAGTACTAGAAAAGAATGTAACAGTAACACACTCTGT
TAACCTTCTAGAAGACAGACATAACGGAAAACTATGTAAACTAGGGGGAATAGCCCCATTGCACTTGGGT
AAATGTAACATTGCTGGATGGCTTTTGGGAAACCCAGAATGTGAATTACTATTCACAGTAAGCTCATGGT
CTTACATTGTGGAAACATCTAACTCAGACAATGGGACATGTTACCCAGGAGATTTCATCAATTATGAAGA
GCTGAGAGAGCAGTTGAGCTCAGTGTCATCATTTGAAAGATTTGAGATATTCCCCAAGGCAAGTTCATGG
CCCAACCATGAAACAAACAGAGGGGTGACGGCAGCATGCCCTTATGCTGGAGCAAACAGCTTCTACAGAA
ATTTAATATGGCTGGTGAAAAAAGGAAATTCATACCCAAAGCTCAGCAAATCCTATGTTAACAATAAGGG
GAAGGAAGTCCTTGTGCTATGGGGCATTCACCATCCACCTACCAGTACTGATCAACAAAGTCTCTACCAG
AATGCAGATGCCTATGTTTTTGTGGGGTCATCAAAGTATAACAAGAAATTCAAGCCAGAAATAGCAACAA
GACCCAAGGTGAGAGGTCAAGCAGGGAGAATGAACTATTACTGGACACTAGTAGAGCCTGGAGACACAAT
AACATTCGAAGCAACTGGAAACCTAGTGGTACCAAGGTATGCCTTTGCAATGAATAGAGGTTCTGGATCT
GGTATTATAATTTCAGATACACCAGTTCACGATTGTAATACGACTTGTCAGACACCCAAAGGTGCTATAA
ACACCAGCCTCCCATTTCAGAATGTACATCCAGTCACAATTGGAGAATGTCCCAAATATGTCAAAAGCAC
AAAATTGAGAATGGCTACAGGATTAAGAAATATCCCGTCTATTCAATCTAGAGGTCTGTTTGGAGCCATT
GCTGGTTTTATTGAAGGGGGGTGGACAGGAATGATAGATGGATGGTACGGTTATCACCACCAAAATGGGC
AGGGATCAGGATATGCAGCTGACCGAAAGAGCACACAGAATGCCATTGACGGGATCACTAACAAAGTAAA
TTCTGTTATTGAAAAGATGAACACACAGTTCACAGCAGTGGGTAAAGAATTCAACCACTTGGAAAAAAGA
ATAGAGAATTTAAACAAAAAGGTTGATGATGGTTTTCTGGATGTTTGGACTTACAATGCCGAACTGTTGG
TTCTATTGGAAAATGAAAGAACTTTGGATTTCCATGACTCAAATGTGAAGAACCTATATGAGAAAGTAAG
AAGCCAGCTAAGGAACAATGCCAAGGAAATTGGGAATGGATGCTTTGAATTCTACCACAAATGTGATGAT
ACATGTATGGAGAGCGTCAAAAATGGGACTTATGATTACCCAAAATACTCAGAAGAATCAAAACTAAACA
GAGAGGAAATAGATGGGGTAAAGCTGGATTCAACAAGGATTTACCAGATTTTGGCGATCTATTCAACTGT
CGCCAGTTCATTGGTACTGTTGGTCTCCCTGGGGGCAATCAGTTTCTGGATGTGCTCCAATGGGTCTTTA
CAGTGCAGAATATGTATTTAA
>cds:ABX58657 A/swine/Tennessee/3/1978 1978// HA
ATGAAGGCAATGCTATTAGTCTTGCTATGTACATTTGCAGCCACAAATGCAGACACGCTATGTATAGGTT
ATCATGCAAATAATTCAACTGACACTGTTGATACAGTACTAGAAAAGAATGTAACAGTAACACACTCTGT
TAACCTTCTTGAAAACAGACATAACGGGAAACTATGTAAACTAGGGGGGATAGCCCCTTTGCACCTGGGT
AAGTGTAACATTGCCGGATGGCTTTTGGGAAACCCAGAATGTGAATTACTATTCACAGTAAGCTCATGGT
CTTACATTGTGGAAACATCGAACTCAGACAATGGGACATGTTACCCAGGAGATTTCATCAATTATGAAGA
GCTGAGAGAGCAGTTGAGCTCAGTGTCATCATTTGAAAGATTCGAGATATTCCCCAAGACAAGTTCGTGG
CCCAATCATGAAACAAACAGAGGTGTGACGGCAGCATGCCCTTATGCTGGAGCAAACAGCTTCTACAGAA
ATTTAATATGGCTGGTGAAAAAAGGAAATTCATATCCAAAGCTCAGCAAATCCTATGTTAACAATAAAGG
GAAGGAAGTCCTTGTGCTATGGGGCATTCACCATCCACCTACCAGTACTGATCAACAAAGTCTCTACCAG
AATGCAGATGCCTATGTTTTTGTAGGATCATCAAAATATAACAGGAAGTTCGAGCCAGAAATAGCAGCAA
GACCCAAGGTGAGAGGTCAAGCAGGGAGGATGAACTATTACTGGACACTAATAGAACCTGGAGACACAAT
AACATTCGAAGCAACTGGAAATCTAGTGGTACCAAGATATGCTTTCGCAATGAATAGAGGTTCTGGATCT
GGTATTATAATTTCGGATGCACCAGTTCATGATTGTAACACGAAGTGTCAAACACCCAAGGGTGCCATAA
ACACCAGCCTCCCATTTCAGAATATACATCCAGTCACAATTGGAGAATGTCCAAAATATGTCAAAAGCAC
AAAATTGAGAATGGCTACAGGGCTAAGGAATATCCCGTCTATTCAATCTAGAGGTCTATTTGGAGCCATT
GCTGGTTTTATTGAGGGGGGATGGACAGGAATGATAGATGGATGGTATGGTTATCACCATCAGAATGGAC
AAGGGTCAGGATATGCAGCGGACCAAAAGAGCACACAAAATGCCATTGACGGGATCACTAACAAAGTAAA
TTCTGTTATTGAAAAGATGAACACACAATTCACAGCAGTGGGTAAAGAATTCAACCATTTGGAAAAAAGA
ATAGAGAACTTAAACAAAAAGGTTGATGATGGTTTTCTGGATGTTTGGACATACAATGCCGAACTGTTGG
TTCTATTGGAAAATGAAAGGACTCTGGATTTCCACGACTCGAATGTAAAAAACCTGTATGAGAAAGTAAG
AAGCCAGCTAAGGAACAATGCCAAGGAAATTGGGAATGGCTGCTTTGAATTCTATCACAAATGTGATGAT
ACATGCATGGAGAGCGTCAAAAATGGGACTTATGATTACCCAAAGTACTCAGAAGAATCAAAACTAAACA
GAGAGGAAATAGATGGAGTAAAGTTGGAGTCAACAAGGATTTACCAGATTTTGGCGATCTATTCAACTGC
CGCCAGTTCATTGGTACTGTTGGTCTCCCTGGGGGCAATCAGTTTCTGGATGTGCTCTAATGGGTCTTTA
CAGTGCAGAATATGTATTTAA
>cds:ABX58668 A/swine/Wisconsin/30747/1976 1976// HA
ATGAAGGCAATACTATTAGTCTTGCTATGTACATTTGCAGCCACAAATGCAGACACACTATGTATAGGTT
ACCATGCAAATAATTCAACTGACACTGTTGATACAGTACTAGAAAAGAATGTAACAGTAACACACTCTGT
TAACCTTCTTGAAGACAGACATAACGGAAAACTATGTAAACTAGGGGGGATAGCCCCATTGCACCTGGGT
AAATGTAACATTGCCGGATGGCTTTTGGGAAATCCAGAATGTGAATTACTATTCACAGTAAGCTCATGGT
CTTACATTGTGGAAACATCGAACTCAGACAATGGGACATGTTACCCAGGGGATTTCATCAATTATGAAGA
GCTGAGAGAGCAGTTGAGCTCAGTGTCATCATTTGAAAGATTCGAGATATTCCCCAAGACAAGTTCGTGG
CCCAATCATGAAACAAACAGAGGTGTGACGGCAGCATGCCCTTATGCTGGAGCAAACAGCTTCTACAGAA
ATTTAATATGGCTGGTGAAAAAAGGAAACTCATATCCAAAGCTCAGCAAATCCTATGTTAACAATAAGGG
GAAGGAAGTCCTTGTGCTATGGGGCATTCACCATCCACCTACCAGTACTGATCAACAAAGTCTCTACCAG
AATGCAGATGCCTATGTTTTTGTAGGGTCATCAAAATATAACAGGAAGTTCAAGCCAGAAATAGCAGCAA
GACCCAAGGTGAGAGGTCAAGCAGGGAGGATGAACTATTACTGGACACTAATAGAACCTGGAGACACAAT
AACATTCGAAGCAACTGGAAATCTAGTGGTACCAAGATATGCTTTCGCAATGAATAGAGGTCCTGGATCT
GGTATTATAATTTCGGATGCACCAGTTCATGATTGTAACACGACGTGTCAAACACCCAAGGGTGCCATAA
ACACCAGCCTCCCATTTCAGAATATACATCCAGTCACAATTGGAGAATGTCCAAAATATGTCAAAAGCAC
AAAATTGAGAATGGCTACAGGACTAAGGAATATCCCGTCTATTCAATCTAGAGGTCTGTTTGGGGCCATT
GCTGGTTTTATTGAGGGGGGATGGACAGGAATGATAGATGGATGGTATGGTTATCACCATCAGAATGAAC
AGGGATCAGGATATGCAGCGGACCAAAAAAGCACACAGAATGCCATTGACGGGATCACTAACAAAGTAAA
TTCTGTTATTAAAAAGATGAACACACAATTCACAGCAGTGGGTAAAGAATTCAACCACTTGGAAAAAAGA
ATAGAGAATTTAAACAAAAAGGTTGATGATGGTTTTCTGGATGTTTGGACATACAATGCCGAACTGTTGG
TTCTATTGGAAAATGAAAGAACTCTGGATTTCCACGACTCGAATGTAAAGAACCTGTATGAGAAAGTAAG
AAGCCAACTAAGGAACAATGCCAAGGAAATTGGGAATGGCTGCTTTGAATTCTATCACAAATGTGATGAT
ACATGCATGGAGAGCGTCAAAAATGGGACTTATGATTACCCAAAGTACTCAGAAGAATCAAAACTAAACA
GAGAGGAAATAGATGGAGTAAAGTTGGAGTCAACAAGGATTTACCAGATTTTGGCGATCTATTCAACTGC
CGCCAGTTCATTGGTACTGTTGGTCTCCCTGGGGGCAATCAGTTTCTGGATGTGCTCCAATGGGTCTTTA
CAGTGCAGAATATGTATTTAA
>cds:ABY40406 A/swine/Chonburi/NIAH589/2005 2005// HA
ATGGAAGCAATACTATTAGTCTTGCTATGCACACTTGCAGCAGCAAATGCAGACACACTATGCATAGGTT
ATCATGCAAATAACTCAACTGACACTGTTGATACCATATTAGAAAAGAATGTTACAGTAACACACTCTGT
TAACCTTTTAGAAGACAGACACAATGGGAAGCTATGTAACCTAAGGGGGATAGCCCCACTGCATTTGGGT
AAATGTAACATTGCCGGATGGCTCCTGGGAAACCCAGAGTGCGAATTACTATTTGCAATAAACTCATGGT
CTTACATTGTGGAAACATCAAACTCAGACAATGGGACATGTTACCCAGGAGATTTCACCAATTATGAAGA
ACTAAGAGAACAATTGAGCTCAGTGTCATCATTTGAAAGATTCGAGATATTCCCCAAAGCAAACTCTTGG
CCCAACCATGAAACAAACAGAGGTGTAACGGCAGCATGCCCTTATGCTGGAGCAAACAGCTTCTACAGGA
ATTTGATATGGCTAGTAAAAAAGGGAAACTCATATCCAAAACTCAGCAAATCCTATGTTAATAATAAGAA
GAAAGAAGTCCTTGTGCTATGGGGCATCCACCATCCACCCACCAATACTGATCAACAAAGTCTCTACCAG
AATGCAGATGCTTATGTTTTTGTGGGATCATCAAAGTATAACAGGAAATTCAAACCAGAAATAGCAGAGA
GACCCAAGGTGAGGGGTCAAGCAGGAAGAATGAACTATTATTGGACATTAATAGAGCCTGGAGACACAAT
AACATTTGAAGCAACTGGAAATCTAGTGGCACCAAGATATGCTTTTGCAATGAATAGAGGTCCTGGATCT
GGTATCATGACATCGGATGTACCAGTCCATGATTGTAATGCAACCTGTCAAACACCCAAGGGTGCCATAA
ACACCAGCCTCCCATTTCAGAATATACATCCAATCTCTATTGGAGAATGTCCAAAATATGTCAAAAGCAC
AAGACTAAGAATGGCTACAGGATTAAGAAATATACCTTCTATTCAATCTAGAGGTCTATTTGGAGCCATT
GCTGGTTTTATTGAGGGAGGATGGACAGGAATGATAGATGGGTGGTACGGCTATCATCACCAGAATGAAC
AAGGATCAGGATATGCAGCGGACCAAAAGAGCACACAGAATGCCATCGATAGGATAACTAACAAGGTAAA
CTCTGTTATTGAAAAAATGAACATACAATTCACAGCAGTGGGTAAAGAATTCAACCACTTGGAAAAAAGA
ATAGAGAACTTGAACAAAAAGGTTGATGATGGCTTTTTGGATGTTTGGACATACAATGCCGAACTGTTAG
TTCTATTAGAAAATGAAAGAACTTTGGACTTCCATGACTCAAATGTAAAAACCCTATATGAACAAGTAAA
GACTCAGCTAAGGAACAATGCCAAAGAGATTGGGAATGGCTGCTTTGAATTCTATCACAAATGTGATGAC
ACATGCATGGAGAGCATCAAAAATGGGACTTACGATTATCCTAAATACTCAGAAGAGTCAAAACTAAACA
GAGAGGAAATAGATGGAGTAAAACTGGAGTCAACAAGGCTTTACCAGATTTTGGCGATCTATTCAACTGC
CGCCAGTTCACTGGTACTGTTGGTCTCCCTGGGGGCAATCGGTTTCTGGATGTGCTCCAATGGGTCTTTG
CAGTGCAGAATATGTATTTAA
>cds:ABY40407 A/swine/Chachoengsao/NIAH587/2005 2005// HA
ATGGATGCAATACTATTAGTCTTGCTATGCACACTTGCAGCAGCAAATGCAGACACACTATGCATAGGTT
ATCATGCAAATAACTCAACTGACACTGTTGATACCATATTAGAAAAGAATGTTACAGTAACACACTCTGT
TAACCTTTTAGAAGACAGACACAATGGGAAGCTATGTAACCTAAGGGGGATAGCCCCACTGCATTTGGGT
AAATGTAACATTGCCGGATGGCTCCTGGGAAACCCAGAGTGCGAATTACTATTTGCAATAAACTCATGGT
CTTACATTGTGGAAACATCAAACTCAGACAATGGGACATGTTACCCAGGAGATTTCACCAATTATGAAGA
ACTAAGAGAACAATTGAGCTCAGTGTCATCATTTGAAAGATTCGAGATATTCCCCAAAGCAAACTCTTGG
CCCAACCATGAAACAAACAGAGGTGTAACGGCAGCATGCCCTTATGCTGGAGCAAACAGCTTCTACAGGA
ATTTGATATGGCTAGTAAAGAAGGGAAACTCATATCCAAAACTCAGCAAATCCTATGTTAATAATAAGAA
GAAAGAAGTCCTTGTGCTATGGGGCATCCACCATCCACCCACCAATACTGATCAACAAAGTCTCTACCAG
AATGCAGATGCCTATGTTTTTGTGGGATCATCAAAGTATAACAGGAAATTCAAACCAGAAATAGCAGAGA
GACCCAAGGTGAGGGGTCAAGCAGGAAGAATGAACTATTACTGGACATTAATAGAGCCTGGAGACACAAT
AACATTTGAAGCAACTGGAAATCTAGTGGCACCAAGATATGCTTTTGCAATGAATAGAGGTCCTGGATCT
GGTATCATGACATCGGATGTACCAGTCCATGATTGTAATGCAACCTGTCAAACACCCAAGGGTGCCATAA
ACACCAGCCTCCCATTTCAGAATATACATCCAATCTCTATTGGAGAATGTCCAAAATATGTCAAAAGCAC
AAGACTAAGAATGGCTACAGGATTAAGAAATATACCTTCTATTCAATCTAGAGGTCTATTTGGAGCCATT
GCTGGTTTTATTGAGGGAGGATGGACAGGGATGATAGATGGGTGGTACGGCTATCATCACCAGAATGAAC
AAGGATCAGGATATGCAGCGGACCAAAAGAGCACACAGAATGCCATCGATAGGATAACTAACAAGGTAAA
CTCTGTTATTGAAAAAATGAACATACAATTCACAGCAGTGGGTAAAGAATTCAACCACTTGGAAAAAAGA
ATAGAGAACTTGAACAAAAAGGTTGATGATGGCTTTTTGGATGTTTGGACATACAATGCCGAACTGTTAG
TTCTATTAGAAAATGAAAGAACTTTGGACTTCCATGACTCAAATGTAAAAACCCTATATGAACAAGTAAA
GACTCAGCTAAGGAACAATGCCAAAGAGATTGGGAATGGCTGCTTTGAATTCTATCACAAATGTGATGAC
ACATGCATGGAGAGCATCAAAAATGGGACTTACGATTATCCTAAATACTCAGAAGAGTCAAAACTAAACA
GGGAGGAAATAGATGGAGTAAAACTGGAGTCAACAAGGCTTTACCAGATTTTGGCGATCTATTCAACTGC
CGCCAGTTCACTGGTACTGTTGGTCTCCCTGGGGGCAATCGGTTTCTGGATGTGCTCCAATGGGTCTTTG
CAGTGCAGAATATGTATTAAAAACTAG
>cds:ABY40408 A/swine/Chonburi/05CB1/2005 2005// HA
ATGAAAGCAATACTACTAATCTTGCTATGCACACTTGCAGCAGCAAATGCAGACACACTGTGTATAGGTT
ATCATGCAAATAATTCAACTGACACTGTTGATACAGTATTAGAAAAGAATGTTACAGTAACACACTCTGT
TAACCTTTTAGAAGACAGACACAATGGAAAACTATGTAACCTAAGGGGGAAGGCCCCACTGCATTTGGGT
AAATGTAACATTGCCGGATGGCTCCTAGGAAACCCAGAGTGCGAATTACTATTTGCAGTAAACTCATGGT
CTTACATTGTGGAAACATCGAACTCAGACAATGGGACATGTTACCCAGGAGATTTCACCAGTTATGAAGA
GCTAAGAGAACAATTGAGCTCAGTGTCATCATTTGAAAGATTCGAAATATTCCCCAAAGCAAGCTCTTGG
CCCAACCATGAAACAAACAGAGGTGTAACGGCAGCATGCCCTTATGCTGGAACAAACGGCTTCTACAGGA
ATTTGATATGGCTAGTAAAAAAGGGAAACTCATATCCAAAACTCAGAAAATCCTATGTTAATAATAAGAA
GAAGGAAGTCCTTGTACTATGGGGCATCCACCATCCACCCACCAATACTGATCAACAAAGTCTCTACCAG
AATGCAGATGCCTATGTTTTTGTGGGATCATCAAAATATAGCAGGAAATTCAAACCAGAAATAGCAGAAA
GACCCAAGGTGAGGGGTCAAGCAGGAAGAATGAACTATTATTGGACATTAATAGAGCCTGGAGACACAAT
AACATTTGAAGCAACTGGAAATCTAGTGGCACCAAGATATGCTTTTGCAATGAATAGAGGTCCTGTATCG
GGTATCATAACATCGGATGCACCAGTCCATGACTGTAATGCGACTTGTCAAACACCCAAGGGTGCCATAA
ACACCAGCCTCCCATTTCAGAATATTCATCCAATCACTATTGGAGAATGTCCCAAATATGTCAAAAGCAC
AAGACTAAGAATGGCTACAGGATTAAGAAATATCCCTTCTATTCAATCTAGAGGTCTGTTTGGGGCCATT
GCTGGTTTCATTGAAGGAGGATGGACAGGGATGATAGATGGGTGGTACGGTTATCATCATCAGAATGGAC
AAGGATCAGGATATGCAGCGGACCAAAAGAGCACACAGAATGCCATCGATAGGATAACTAACAAGGTAAA
TTCTGTTATTGAAAAGATGAACATACAATTCACAGCAGTGGGTAAAGAATTTAACCACTTAGAAAGAAGA
ATAGAAAACTTAAACAAAAAGGTTGATGATGGATTTTTGGATGTTTGGACATACAATGCCGAACTGTTAG
TCCTATTGGAAAATGAGAGAACTTTGGATTTCCATGACTCAAATGTAAAAACCCTATATGAAAAGGTAAA
AACCCAGCTAAGGAACAATGCCAAAGAAATTGGGAATGGCTGCTTTGAATTCTATCACAAATGTGATGAC
ACATGCATGGAGAGCATCAAAAATGGGACTTACAATTACCCCAAATACTCGGAAGAATCAAAACTAAACA
GAGAGGAAATAGATGGAGTAAAACTGGAATCAACAAGGATTTACCAGATTTTGGCGATCTATTCAACTGC
CGCCAGTTCACTGGTACTGTTGGTCTCCCTGGGGGCAATCGGTTTCTGGATGTGCTCCAATGGGTCTTTG
CAGTGCAGAATATGTATTAAAAACTAA
>cds:ABY40409 A/swine/Chonburi/06CB2/2006 2006// HA
ATGAAAGCAATACTACTAATCTTGCTATGCACACTTGCAGCAGCAAATGCAGACACACTGTGTATAGGTT
ATCATGCAAATAATTCAACTGACACTGTTGATACAGTATTAGAAAAGAATGTTACAGTAACACACTCTGT
TAACCTTTTAGAAGACAGACACAATGGAAAACTATGTAACCTAAGGGGGAAGGCCCCACTGCATTTGGGT
AAATGTAACATTGCCGGATGGCTCCTAGGAAACCCAGAGTGCGAATTACTATTTGCAGTAAACTCATGGT
CTTACATTGTGGAAACATCGAACTCAGACAATGGGACATGTTACCCAGGAGATTTCACCAGTTATGAAGA
GCTGAGAGAACAATTGAGCTCAGTGTCATCATTTGAAAGATTCGAAATATTCCCCAAAGCAAGCTCTTGG
CCCAACCATGAAACAAACAGAGGTGTAACGGCAGCATGCCCTTATGCTGGAACAAACGACTTCTACAGGA
ATTTGATATGGCTAGTAAAAAAGGGAAACTCATATCCAAAACTCAGAAAATCCTATGTTAATAATAAGAA
GAAGGAAGTCCTTGTACTATGGGGCATCCACCATCCACCCACCAATACTGATCAACAAAGTCTCTACCAG
AATGCAGATGCCTATGTTTTTGTGGGATCATCAAAATATAGTAGGAAATTCAAACCAGAAATAGCAGAAA
GACCCAAGGTGAGGGGTCAAGCAGGAAGAATGAACTATTATTGGACATTAATAGAGCCTGGAGACACAAT
AACATTTGAAGCAACTGGAAATCTAGTGGCACCAAGATATGCTTTTGCAATGAATAGAGGTCCTGTATCG
GGTATCATAACATCGGATGCACCAGTCCATGACTGCAATGCGACTTGTCAAACACCCAAGGGTGCCATAA
ACACCAGCCTCCCATTTCAGAATATTCATCCAATCACTATTGGAGAATGTCCCAAATATGTCAAAAGCAC
AAGACTAAGAATGGCTACAGGATTAAGAAATATCCCTTCTATTCAATCTAGAGGTCTGTTTGGGGCCATT
GCTGGTTTCATTGAAGGAGGATGGACAGGGATGATAGATGGGTGGTACGGTTATCATCATCAGAATGGGC
AAGGATCAGGATATGCAGCGGACCAAAAGAGCACACAGAATGCCATCGATAGGATAACTAACAAGGTAAA
TTCTGTTATTGAAAAGATGAACATACAATTCACAGCAGTGGGTAAAGAATTTAACCACTTAGAAAGAAGA
ATAGAAAACTTAAACAAAAAGGTTGATGATGGATTTTTGGATGTTTGGACATACAATGCCGAACTGTTAG
TCCTATTGGAAAATGAGAGAACTTTGGATTTCCATGACTCAAATGTAAAAACCCTATATGAGAAGGTAAA
AACCCAGCTAAGGAACAATGCCAAAGAAATTGGGAATGGCTGCTTTGAATTCTATCACAAATGTGATGAT
ACATGCATGGAGAGCATCAAAAATGGGACTTACAATTACCCCAAATACTCGGAAGAATCAAAACTAAACA
GAGAGGAAATAGATGGAGTAAAACTGGAGTCAACAAGGATTTACCAGATTTTGGCGATCTATTCAACTGC
CGCCAGTTCACTGGTACTGTTGGTCTCCCTGGGGGCAATCGGTTTCTGGATGTGCTCAAATGGGTCTTTG
CAGTGCAGAATATGTATTTAA
>cds:ABY51204 A/swine/Tennessee/4/1978 1978// HA
ATGAAGGCAATACTATTAGTCTTGCTATGTACATTTACAGCCGCAAATGCAGACACACTATGTATAGGTT
ATCATGCAAATAATTCAACTGACACTGTTGATACAGTACTAGAAAAGAATGTAACAGTAACACACTCTGT
TAACCTTCTTGAAGACAGACATAACGGAAAACTATGTAAACTAGGGGGGATAGCCCCATTGCACCTGGGT
AAATGTAACATTGCCGGATGGCTTTTGGGAAACCCAGAATGTGAATTACTATTCACAGTAAGCTCATGGT
CTTACATTGTGGAAACATCGAACTCAGACAATGGGACATGTTACCCAGGAGATTTCATCAATTATGAAGA
GCTGAGAGAGCAGTTGAGCTCAGTGTCATCATTTGAAAGATTCGAGATATTCCCCAAGGCAAGTTCGTGG
CCCAATCATGAAACAAACAGAGGTGTGACGGCAGCATGCCCTTATGCTGGAGCAAACAGCTTCTACAGAA
ATTTAATATGGCTGGTGAAAAAAGGAAATTCATACCCAAAGCTCAGCAAATCCTATGTTAACAATAAGGG
GAAGGAAGTCCTTGTGCTATGGGGCATTCACCATCCACCTACCAGTACTGATCAACAAAGTCTCTACCAG
AATGCAGATGCCTATGTTTTTGTGGGGTCATCAAAGTATAACAGGAAGTTCAAGCCAGAAATAGCAGCAA
GACCCAAGGTGAGAGGTCAAGCAGGGAGAATGAACTATTACTGGACGCTAATAGAGCCTGGAGACACAAT
AACATTCGAAGCAACTGGAAATCTAGTGGTACCAAGATATGCTTTCGCAATGAATAGAGGTTCTGGATCT
GGTATTATAATTTCGGATGCACCAGTTCACGATTGTAACACGACTTGTCAAACACCCAAGGGTGCCATAA
ACACCAGCCTCCCATTTCAGAATGTACATCCAGTCACAATTGGAGAATGTCCAAAATATGTCAAAAGCAC
AAAATTGAGAATGGCTACAGGACTAAGGAATATCCCGTCTATTCAATCTAGAGGTCTGTTTGGAGCCATT
GCTGGTTTTATTGAGGGGGGATGGACAGGAATGATAGATGGATGGTACGGTTATCACCATCAGAATGGAC
AGGGATCAGGATATGCAGCGGACCAAAAGAGCACACAGAATGCCATTGACGGGATCACTAACAAAGTAAA
TTCTGTTATTGAAAAGATGAACACACAATTCACAGCAGTGGGTAAAGAATTCAACCACTTGGAAAAAAGA
ATAGAAAATTTAAACAAAAAGGTTGATGATGGTTTTCTGGATGTTTGGACATACAATGCCGAACTGTTGG
TTCTATTGGAAAATGAAAGAACTCTGGATTTCCACGACTCGAATGTAAAGAACCTGTATGAGAAAGTAAG
AAGCCAGCTAAGGAACAATGCCAAGGAAATTGGGAATGGCTGCTTTGAATTCTACCACAAATGTGATGAT
ACATGCATGGAGAGCGTCAAAAATGGGACTTATGATTACCCAAAGTACTCAGAAGAATCAAAACTAAACA
GAGAGGAAATAGATGGAGTAAAGCTGGAGTCAACAAGGATTTACCAGATTTTGGCGATCTATTCAACTGC
CGCCAGTTCATTGGTACTGTTGGTCTCCCTGGGGGCAATCAGTTTCTGGATGTGCTCCAATGGGTCTTTA
CAGTGCAGAATATGTATTTAA
>cds:ABY51215 A/swine/Tennessee/7/1978 1978// HA
ATGAAGGCAATACTATTAGTCTTGCTATGTACATTTACAGCCACAAATGCAGACACACTATGTATAGGTT
ATCATGCAAATAATTCAACTGACACTGTTGATACAGTACTAGAAAAGAATGTAACAGTAACACACTCTGT
TAACCTTCTTGAAGACAGACATAATGGGAAACTATGTAAACTAGGGGGGATAGCTCCATTGCACCTGGGT
AAATGTAACATTGCCGGATGGCTTTTGGGAAACCCAGAATGTGAATTACTATTCACAGTAAGCTCATGGT
CTTACATTGTGGAAACATCGAACTCAGACAATGGGACATGTTACCCAGGAGATTTCATCAATTATGAGGA
GCTGAGAGAGCAATTGAGCTCAGTGTCATCATTTGAAAGATTCGAGATATTCCCCAAGACAAGTTCGTGG
CCCAATCATGAAACAAACAGAGGTGTGACGGCAGCATGCCCTTATGCTGGAGCGAACAGCTTCTACAGAA
ATTTAATATGGCTGGTGAAAAAAGGAAATTCATACCCAAAACTCAACAAATCCTATGTTAACAATAAAGG
GAAGGAAGTCCTTGTGCTATGGGGCATTCACCATCCACCTACCAGTACTGATCAACAAAGTCTCTACCAG
AATGCAGATGCCTATGTTTTTGTAGGGTCATCAAAATATAACAGGAAGTTCAAGCCAGAAATAGCAGCAA
GACCCAAGGTGAGAGGCCAAGCAGGGAGGATGAACTATTACTGGACACTAATAGAACCTGGAGACACAAT
AACATTCGAAGCAACTGGAAATCTAGTGGTACCAAGATATGCTTTCGCAATGAATAGAGGTTCTGGATCT
GGCATTATAATTTCGGATGCACCAGTTCATGATTGTAACACGAAGTGCCAAACGCCCAAGGGTGCCATAA
ACACAAGCCTCCCATTCCAGAATATACATCCAGTTACAATTGGAGAATGTCCAAAATATGTCAAAAGCAC
AAAATTGAGAATGGCTACAGGACTAAGGAATGTCCCGTCTATTCAATCTAGAGGTCTGTTTGGAGCCATT
GCTGGTTTTATTGAGGGGGGATGGACAGGAATGATAGATGGATGGTATGGTTATCACCATCAGAATGGAC
AGGGATCAGGATATGCAGCGGATCAAAAGAGCACACAAAATGCCATTGACGGGATCACTAACAAAGTAAA
TTCTGTTATTGAAAAGATGAACACACAATTCACAGCAGTGGGTAAAGAATTCAACCACTTGGAAAAAAGA
ATAGAGAATTTAAACAAAAAGGTTGATGATGGTTTTCTGGATGTTTGGACATACAATGCCGAACTGTTGG
TTCTATTGGAAAATGAGAGAACTCTGGATTTCCACGACTCGAATGTAAAGAACCTGTATGAGAAAGTAAG
AAGCCAGCTAAGGAACAATGCCAAGGAAATTGGGAATGGCTGCTTTGAATTCTATCACAAATGTGATGAT
ACATGCATGGAGAGCGTCAAAAATGGGACTTATGATTACCCAAAGTACTCAGAAGAATCAAAACTAAATA
GAGAGGAAATAGATGGAGTAAAGTTGGAGTCAACAAGGATTTACCAGATTTTGGCGATCTATTCAACTGC
CGCCAGTTCATTGGTACTGTTGGTCTCCCTGGGGGCAATCAGTTTCTGGATGTGCTCTAATGGGTCTTTA
CAGTGCAGAATATGTATTTAA
>cds:ABY81426 A/swine/Iowa/1/1986 1986// HA
ATGAAGGCAATACTATTAGTCTTGCTATATACATTTACAGCCGCAAATGCAGACACATTATGTATAGGTT
ATCATGCAAATAATTCAACTGACACTGTTGATACAGTACTAGAAAAGAATGTAACAGTAACACACTCTGT
TAACCTTCTAGAAGACAGACATAACGGAAAACTATGTAAACTAGGGGGGATAGCCCCATTGCATTTGGGT
AAATGTAACATTGCTGGATGGCTCCTGGGAAACCCAGAATGTGAATTACTATTCACAGCAAGCTCATGGT
CTTACATTGTGGAAACATCTAACTCAGACAATGGGACATGTTACCCAGGAGATTTCATCAATTATGAAGA
GCTAAGAGAGCAGTTGAGCTCAGTGTCATCATTTGAAAGATTTGAGATATTCCCCAAGGCAAGTTCGTGG
CCCAATCATGAAACAAACAGAGGTGTGACGGTAGCATGCCCTTATGCTGGAGCAAACAGCTTCTACAGAA
ATTTAATATGGCTGGTAAAAAAGGGAAATTCATACCCAAAGCTCAGCAAATCCTATGTTAACAATAAAGG
GAAGGAAGTCCTTGTGCTATGGGGCATTCACCATCCACCTACCAGTACTGACCAACAAAGTCTCTACCAG
AATGCAGATTCCTATGTTTTTGTGGGGTCATCAAAGTACAACAAGAAATTCAAGCCAGAAATAGCAACAA
GGCCCAAGGTGAGAGGTCAAGCAGGGAGAATGAACTATTACTGGACACTAGTAGAGCCTGGAGACACAAT
AACATTCGAAGCAACTGGAAATCTAGTGGTTCCAAGATATGCCTTCGCAATGAATAGAGGTTCTGGATCT
GGTATTATAATTTCAGATACACCAGTTCACGATTGTAATACGACTTGTCAGACACCCAAAGGTGCTATAA
ACAGCAGCCTCCCATTTCAGAATATACATCCAGTCACAATTGGAGAATGTCCAAAATATGTTAAAAGCAC
AAAATTGAGAATGGCTACAGGACTAAGGAACATCCCGTCTATTCAATCTAGAGGTCTGTTTGGAGCCATT
GCTGGCTTTATTGAGGGGGGATGGACAGGAATGATAGATGGATGGTACGGTTATCACCATCAAAATGGAC
AGGGATCAGGATATGCAGCTGACCGAAAGAGCACACAGAATGCCATTGACGGGATCACTAACAAAGTAAA
TTCTGTTATTGAAAAGATGAACACACAATTCACAGCAGTGGGTAAAGAATTCAACCACTTGGAAAAAAGA
ATAGAGAATTTAAACAAAAAGGTTGATGATGGTTTTCTGGATGTTTGGACTTACAATGCCGAACTGTTGG
TTCTATTGGAAAATGAAAGAACTTTGGATTTCCATGACTCAAATGTGAAGAACCTATATGAGAAAGTAAG
AAGCCAGCTAAGGAACAATGCCAAGGAAATTGGAAATGGCTGCTTTGAATTTTACCACAAATGTGATGAC
ACATGCATGGAGAGCGTCAAAAATGGGACTTATGATTACCTAAAATACTCAGAAGAATCAAAACTAAACA
GAGAGGAAATAGATGGGGTAAAGCTGGAATCAACAAGGATTTACCAGATTTTGGCGATCTATTCAACTGT
CGCCAGTTCATTGGTACTGTTGGTCTCCCTGGGGGCAATCAGTTTCTGGATGTGCTCCAATGGGTCTTTA
CAGTGCAGAATATGTATTTAA
>cds:ABY84684 A/swine/California/T9001707/1991 1991// HA
ATGAAGGCAATACTAGTAGTCTTGCTATATACAGTTACAACCGCAAATGCAGACACATTATGTATAGGTT
ACCATGCAAATAATTCAACTGACACTGTTGACACAGTACTAGAAAAGAATGTAACAGTAACACACTCTGT
TAACCTTCTAGAAGACAGACATAACGGGAAACTATGTAAACTAAGAGGGGTAGCCCCATTGCATTTGGGT
AAATGTAACATTGCTGGATGGCTCCTGGGAAACCCAGAGTGTGAATTACTATTCACAGCAAGCTCATGGT
CTTACATTGTGGAAACATCTAATTCAGACAATGGGACATGTTACCCAGGAGATTTCATCAATTATGAAGA
GCTAAGAGAGCAGTTGAGCTCAGTGTCATCATTTGAAAGATTTGAGATATTCCCCAAGGCAAGTTCATGG
CCCAATCATGAAACGAACAGAGGTGTGACGGCAGCATGTCCTTATGCTGGAGCAAACAGCTTCTACAGAA
ATTTAATATGGCTGGTAAAAAAAGAAAATTCATACCCAAAGCTCAGCAAATCCTATATTAACAATAAGGA
GAAGGAAGTCCTCGTGCTATGGGGCATTCACCATCCACCTACCAGTACTGACCAACAAAGTCTCTACCAG
AATGCAGATGCCTATGTTTTTGTGGGGTCATCAAAATACAACAAGAAATTCAAGCCAGAAATAGCAACAA
GACCCAAGGTGAGAGGTCAAGCAGGGAGAATGAACTATTACTGGACACTAGTAGAGCCTGGAGACACAAT
AACATTCGAAGCAACTGGAAATCTAGTGGTACCAAGATATGCCTTCGCAATGAAAAGAGGTTCTGGATCT
GGTATTATCATTTCAGACACACCAGTCCACGATTGTAATACGACTTGTCAAACACCCAAAGGTGCTATAA
ACACCAGCCTTCCATTTCAGAATATACATCCAGTCACAATTGGAGAATGTCCCAAATATGTCAAAAGCAC
AAAATTGAGAATGGCTACAGGATTAAGGAATATCCCGTCTATTCAATCTAGAGGCCTGTTTGGAGCCATT
GCTGGCTTTATTGAGGGGGGATGGACAGGAATGATAGATGGATGGTACGGTTATCACCATCAAAATGAGC
AGGGATCAGGATATGCAGCCGACCGAAAGAGCACACAGAATGCCATTGACGGGATCACTAACAAAGTAAA
TTCTGTTATTGAAAAGATGAACACACAATTCACAGCAGTGGGTAAAGAATTCAACCACCTGGAAAAAAGA
ATAGAGAATTTAAACAAAAAGGTTGATGATGGTTTTCTGGATGTTTGGACTTACAATGCCGAACTGTTGG
TTCTATTGGAAAATGAAAGAACTTTGGATTATCACGATTCAAATGTGAAGAACCTATATGAGAAAGTAAG
AAGCCAGCTAAAAAACAATGCCAAGGAAATTGGAAATGGCTGCTTTGAATTTTACCACAAATGTGATGAC
ACGTGCATGGAGAGCGTCAAAAATGGGACTTATGATTACCCAAAATACTCAGAAGAAGCAAAACTAAACA
GAGAGGAGATAGATGGGGTAAAGCTGGAATCAACAAGGATTTACCAGATTTTGGCGATCTATTCAACTGT
CGCCAGTTCATTGGTACTGTTAGTCTCCCTGGGGGCAATCAGTTTCTGGATGTGCTCCAATGGGTCTTTA
CAGTGCAGAATATGTATTTAA
>cds:ACA25337 A/swine/Shanghai/1/2005 2005// HA
ATGAAGGCAATACTAGTAGTCTTGCTATATACATTTGCAGCCGCAAAAGCAGACACACTATGTATAGGTT
ACCATGCAAATAATTCAACTGACACTGTTGACACAGTATTAGAAAAGAATGTAACAGTAACACACTCTGT
TAACCTTCTAGAAGACAGACATAACGGAAAACTATGTAAACTAAGAGGGGTAGCTCCATTGCATTTGGGT
AAATGTAACATTGCTGGATGGCTCCTGGGAAATCCAGAGTGTGAATTACTATTCACAGCAAGCTCATGGT
CTTACATTGTGGAGACATCTAACTCAGATAATGGGACATGTTACCCAGGAGATTTCATCAATTATGAAGA
GCTAAGAGAGCAATTGAGCTCAGTGTCATCATTTGAAAGATTTGAGATGTTCCCCAAGTCAAGTTCATGG
CCCAATCATGAAACGAACAGAGGTGTGACAGCAGCATGTCCTTATGCTGGAGCAAACAGCTTCTACAGAA
ATTTAATATGGCTTGTAAAAAAAGAAAATTCATACCCAAAGCTAAGCAAATCCTATATTAACAATAAGGA
GAAGGAGGTCCTCGTGCTATGGGGAATTCACCATCCACCTACCAGTGCTGACCAACAAAGTCTCTACCAG
AATGCAGATGCCTATGTTTTTGTGGGGTCATCAAAATACAACAAGAAATTCAGGCCAGAAATAGCAGCAA
GACCCAAGGTGAGAGGTCAAACAGGGAGAATGAACTACTACTGGACACTAGTAGAACCTGGAGATACAAT
AACATTCGAAGCAACTGGAAATCTAGTGGTACCAAGATATGCCTTCGCAATGAAAAGAGGTTCTGGATCT
GGTATTATCATTTCAGATACACCAGTCCACGATTGCAACACGACTTGTCAAACACCCAAAGGTGCTATAA
ACACCAGCCTTCCATTCCAGAATATACATCCAGTTACAATTGGAGAATGTCCAAAATATGTCAAAAGCAC
AAATTTGAGAATGGCTACAGGATTAAGAAATATCCCGTCTATTCAATCTAGAGGCCTGTTTGGAGCTATT
GCTGGCTTTATTGAAGGGGGATGGACAGGAATGATAGATGGATGGTACGGCTATCACCATCAAAATGAGC
AAGGATCAGGATATGCAGCCGACCGAAAGAGCACACAGAATGCCATTGACGGGATCACTAACAAAGTAAA
TTCTGTTATTGAAAAGATGAACACACAATTCACAGCAGTGGGTAAAGAATTCAACCATCTGGAAAAAAGA
ATAGAGAATTTAAACAAAAAAGTTGATGATGGTCTTCTGGATGTTTGGACTTATAATGCCGAACTGTTGG
TTCTATTAGAAAATGAAAGAACTTTGGATTACCATGATTCAAATGTGAAGAACCTATATGAGAAAGTAAG
AAGCCAGCTAAAAAACAATGCCAAGGAAATTGGAAATGGCTGCTTTGAATTTTACCACAAATGTGATGAC
ACGTGTATGGAGAGCGTCAGAAATGGAACTTATGATTATCCAAAATACTCAGAAGAAGCAAAACTAAACA
GAGAGGAGATAGATGGGGTAAAGCTGGAATCAACAAGGATTTACCAAATTTTGGCGATCTACTCAACTGT
CGCCAGTTCATTGGTACTGTTAGTCTCCCTGGGGGCAGTCAGTTTCTGGATGTGCTCCAATGGGTCTTTA
CAGTGCAGAATATATATTTAA
>cds:ACA25338 A/swine/Shanghai/2/2005 2005/07/ HA
ATGAAGGCAATACTAGTGTTCTTGCTATATACATTTGCGACCGCAAATGCAGACACACTATGTATAGGTT
ACCATGCAAATAATTCAACTGACACTGTTGACACAGTATTAGAAAAGAATGTAACAGTAACACACTCTGT
TAACCTTCTAGAAGACAGACATAACGGAAAACTATGTAAACTAAGAGGGGTAGCTCCATTGCATTTGGGT
AAATGTAACATTGCTGGATGGCTCCTGGGAAATCCAGAGTGTGAATTACTATTCACAGCAAGCTCATGGT
CTTACATTGTGGAGACATCTAACTCAGATAATGGGACATGTTACCCAGGAGATTTCATCAATTATGAAGA
GCTAAGAGAGCAATTGAGCTCAGTGTCATCATTTGAAAGATTTGAGATGTTCCCCAAGTCAAGTTCATGG
CCCAATCATGAAACGAACAGAGGTGTGACAGCAGCATGTCCTTATGCTGGAGCAAACAGCTTCTACAGAA
ATTTAATATGGCTTGTAAAAAAAGAAAATTCATACCCAAAGCTAAGCAAATCCTATATTAACAATAAGGA
GAAGGAGGTCCTCGTGCTATGGGGAATTCACCATCCACCTACCAGTGCTGACCAACAAAGTCTCTACCAG
AATGCAGATGCCTATGTTTTTGTGGGGTCATCAAAATACAACAAGAAATTCAGGCCAGAAATAGCAGCAA
GACCCAAGGTGAGAGGTCAAACAGGGAGAATGAACTACTACTGGACACTAGTAGAACCTGGAGATACAAT
AACATTCGAAGCAACTGGAAATCTAGTGGTACCAAGATATGCCTTCGCAATGAAAAGAGGTTCTGGATCT
GGTATTATCATTTCAGATACACCAGTCCACGATTGCAACACGACTTGTCAAACACCCAAAGGTGCTATAA
ACACCAGCCTTCCATTCCAGAATATACATCCAGTTACAATTGGAGAATGTCCAAAATATGTCAAAAGCAC
AAATTTGAGAATGGCTACAGGATTAAGAAATATCCCGTCTATTCAATCTAGAGGCCTGTTTGGAGCTATT
GCTGGCTTTATTGAAGGGGGATGGACAGGAATGATAGATGGATGGTACGGTTATCACCATCAAAATGAGC
AAGGATCAGGATATGCAGCCGACCGAAAGAGCACACAGAATGCCATTGACGGGATCACTAACAAAGTAAA
TTCTGTTATTGAAAAGATGAACACACAATTCACAGCAGTGGGTAAAGAATTCAACCATCTGGAAAAAAGA
ATAGAGAATTTAAACAAAAAAGTTGATGATGGTCTTCTGGATGTTTGGACTTATAATGCCGAACTGTTGG
TTCTATTAGAAAATGAAAGAACTTTGGATTACCATGATTCAAATGTGAAGAACCTATATGAGAAAGTAAG
AAGCCAGCTAAAAAACAATGCCAAGGAAATTGGAAATGGCTGCTTTGAATTTTACCACAAATGTGATGAC
ACGTGTATGGAGAGCGTCAGAAATGGAACTTATGATTATCCAAAATACTCAGAAGAAGCAAAACTAAACA
GAGAGGAGATAGATGGGGTAAAGCTGGAATCAACAAGGATTTACCAAATTTTGGCGATCTACTCAACTGT
CGCCAGTTCATTGGTACTGTTAGTCTCCCTGGGGGCAATCAGTTTCTGGATGTGCTCCAATGGGTCTTTA
CAGTGCAGAATATGTATTTAA
>cds:ACA96530 A/swine/Tennessee/9/1978 1978// HA
ATGATGGCAATACTATTAGTCTTGCTATGTACATTTGCAGCCACAAATGCAGACACACTATGTATAGGTT
ATCATGCAAATAATTCAACTGACACAGTTGATACAATACTGGAAAAGAATGTAACAGTAACACACTCTGT
TAACCTTCTTGAAGACAGACATAACGGGAAACTGTGTAAACTAGGGGGGATAGCCCCATTGCACCTGGGT
AAATGTAACATTGCCGGATGGCTTTTGGGAAACCCAGAATGTGAATCATCATTCACAGTAAGCTCATGGT
CTTACATTGTGGAAACATCGAACACAGACAATGGGACATGTTACCCAGGAGATTTCATCGATTATGAAGA
GCTGAGAGAGCAGTTGAGCTCAGTGTCATCATTTGAAAGATTCGAGATATTCCCCAAGACAAGTTCGTGG
CCCAATCATGAAACAAACAGAGGTGTCACGATAGCATGCCCTTATGCTGGAGCAAACAGCTTCTACAGAA
ATTTAATATGGCTGGTAAAAAAGGGAAATTCATACCCAAAGCTCAGCAAATCTTATGTTAACAATAAAGG
GAAGGAAGTCCTTGTGCTATGGGGCATTCACCATCCACCTACCAGTACTGATCAACAAAGCCTCTACCAG
AATGCAGATGCCTATGTTTTTGTAGGGACATCAAAATATAACAGGAAGTTCAAGCCAGAAATAGCAGCAA
GACCAAAGGTGAGAGGTCAAGCAGGGAGGATGAACTATTACTGGACACTAATAGAACCTGGAGACACAAT
AACATTCGAAGCAACTGGAAATTTAGTAATACCAAGATATGCTTTCGCAATGGATAGAGGTTTTGGATCT
GGTATTATAATTTCGGATGCACCAGTTCATGATTGTAACACGAAGTGTCAAACACCTAAGGGTGCCTTAA
ACACCAGCCTCCCATTTCAGAATATACATCCAGTCACAATTGGAGAATGTCCAAAATATGTCAGGAGCAC
AAAATTGAGAATGGCTACAGGACTAAGGAATATCCCGTCCATTCAATCTAGAGGTCTGTTTGGAGCCATT
GCTGGTTTTATTGAGGGGGGATGGACAGGAATGATAGATGGATGGTATGGTTATCATCATCAGAATGGAC
AGGGATCAGGATATGCAGCGGACCAAAAGAGCACACAAAATGCCATTGACGGGATCACTAACAAAGTAAA
TTCTGTTATTGAAAAGATGAACACACAATTCACAGCAGTGGGTAAAGAATTCAACCACTTGGAAAAAAGA
ATAGAGAATTTAAACAAGAAGGTTGATGATGGTTTTCTGGATGTTTGGACATACAATGCCGAACTGTTGG
TTCTATTGGAAAACGAAAGAACTCTGGATTTCCACGACTCGAATGTAAAGAACCTGTATGAGAAAGTAAG
AAGCCAGCTAAGGAATAATGCCAAGGAAATTGGGAATGGCTGCTTTGAATTTTATCACAAATGTGATGAT
ACATGCATGGAGAGCGTCAAAAATGGGACTTATGATTACCCAAAGTATTCAAAAGAATCAAAACTAAACA
GAGAGGAAATAGATGGAGTAAAGTTGGAATCAACAAGGATTTACCAGATTCTGGCGATCTATTCAACTGC
CGCCAGTTCATTGGTACTGTTGGTCTCCCTGGGGGCAATCAGTTTCTGGATGTGCTCTAATGGGTCTTTA
CAGTGCAGAATATGTATTTAA
>cds:ACD65199 A/swine/Ohio/24366/2007 2007// HA
ATGAAGGCAATACTAGTAGTCCTGCTATATACATTTACAACCGCAAATGCCGACACATTATGTATAGGTT
ATCATGCGAACAATTCAACTGACACCGTAGACACAGTACTAGAAAAGAATGTAACAGTAACACACTCTGT
CAACCTTCTAGAAAACAGGCATAATGGGAAACTATGTAAACTAAGAGGGGTAGCTCCATTGCATTTGGGT
AAATGTAACATTGCTGGCTGGCTCCTGGGAAATCCAGAGTGTGAATCACTCTCCACAGCAAGCTCATGGT
CCTACATTGTGGAAACATCTAATTCAGACAATGGGACGTGTTACCCAGGAGATTTCATCAATTATGAGGA
GCTAAGAGAGCAGTTGAGCTCAGTGTCATCATTTGAAAGATTTGAGATATTCCCCAAGACAAGTTCATGG
CCCAATCATGACACGAACAGAGGTGTGACGGCAGCATGTCCTCATGCTGGGACAAACAGCTTCTACAGAA
ATTTAATATGGCTGGTCAAAAAAGGAAATTCATACCCAAAGATCAACAAATCCTACATTAACAATAAAGA
GAAGGAAGTTCTCGTGCTATGGGCCATTCACCATCCATCTACCAGTGCCGACCAACAAAGTCTCTACCAA
AATGCAGATGCCTATGTTTTTGTGGGGTCATCAAGATACAGCAGGAAGTTCGAGCCAGAAATAGCAACAA
GACCCAAGGTGAGGGACCAAGCAGGGAGAATGAACTATTACTGGACACTAGTAGAGCCTGGAGACAAGAT
AACATTCGAAGCAACTGGAAATCTAGTGGTACCGAGATATGCCTTCGCATTGAAAAGAAATTCTGGATCT
GGTATTATCATTTCAGATACATCAGTCCACGATTGTGATACGACTTGTCAGACACCCAATGGTGCTATAA
ACACCAGCCTCCCATTTCAAAATATACATCCAGTCACAATTGGAGAATGTCCAAAATATGTAAAAAGTAC
TAAACTGAGAATGGCCACAGGATTAAGGAATATCCCGTCTATTCAATCTAGAGGCCTGTTTGGGGCCATT
GCTGGCTTTATTGAAGGGGGCTGGACAGGAATGATAGATGGATGGTACGGTTATCACCATCAAAATGAGC
AGGGATCAGGATATGCAGCCGACCTGAAGAGCACACAGAATGCCATTGACGGGATCACTAACAAGGTAAA
TTCTGTTATTGAAAAGATGAACACACAATTCACAGCAGTAGGTAAAGAGTTCAGCCACTTGGAAAGAAGA
ATAGAGAATTTAAATAAAAAGGTTGATGATGGTTTTCTAGATATTTGGACTTACAATGCCGAACTGTTGG
TTCTATTGGAAAATGAAAGAACTTTGGATTACCACGACTCAAATGTGAAAAACTTATATGAAAAAGTAAG
AAGCCAACTAAAAAACAATGCCAAGGAAATTGGAAATGGCTGCTTTGAATTTTACCACAAATGTGATGAC
ACGTGCATGGAAAGCGTCAAAAATGGGACTTATGATTACCCAAAATACTCAGAGGAAGCAAAACTAAACA
GAGAGGAAATAGATGGGGTAAAGTTGGAATCAACAAGGATTTACCAAATTTTGGCGATCTATTCAACGGT
CGCCAGTTCATTGGTACTGG
>cds:ACD65200 A/swine/Ohio/75004/2004 2004// HA
ATGAAGGCAATACTAGTAGTCCTGCTATATACATTTACAACCGCAAATGCAGACACATTATGTATAGGTT
ATCATGCGAACAATTCAACTGACACTGTAGACACAGTACTAGAAAAGAATGTAACAGTAACACACTCTGT
TAACCTTCTAGAAGACAAGCATAATGGGAAACTATGTAAACTAAGAGGGGTAGCCCCATTGCATTTAGGT
AAATGTAACATTGCTGGCTGGCTCCTGGGAAATCCAGAGTGTGAATCACTCTTCACAGCAAGCTCATGGT
CCTACATTGTGGAAACATCTAATTCAGACAATGGGACGTGTTACCCAGGAGATTTCATCAATTATGAAGA
GCTAAGAGAGCAATTGAGCTCAGTGTCATCATTTGAAAGGTTTGAGATATTCCCCAAGACAAGTTCATGG
CCCAATCATGACACGAACAGAGGTGTGACGGCAGCATGTCCTCATGCTGGAACAAATAGCTTCTACAGAA
ATTTAATATGGCTGGTCAAAAAAGGAAATTCATACCCAAAGATCAGCAAATCCTACATTAACAATAAGGA
GAAGGAAGTTCTCGTGCTATGGGGCATTCACCATCCATCTACCAGTGCCGACCAACAAAGTCTCTACCAG
AATGCAGATGCCTATGTTTTTGTGGGGTCATCAAGATACAGCAGGAAGTTCGAGCCAGAAATAGCAACAA
GACCCAAGGTGAGGGACCAAGCAGGGAGAATGAACTATTACTGGACACTAGTAGAGCCTGGAGACAAAAT
AACATTCGAAGCAACTGGAAATCTAGTGGTACCGAGATATGCCTTCGCATTGAAAAGAAATTCTGGATCT
GGTATTATCATCTCAGATACATCAGTCCACGATTGTAATACGACTTGCCAGACACCCAAGGGTGCTATAA
ACACCAGCCTCCCATTTCAAAATATACATCCAGTCACAATAGGAGAATGTCCAAAATATGTAAAAAGCAC
AAAATTGAGAATGGCCACAGGATTAAGGAATATCCCGTCTATTCAATCTAGAGGCCTGTTTGGGGCCATT
GCCGGCTTTATTGAGGGGGGATGGACAGGAATGATAGATGGATGGTACGGTTATCACCATCAAAATGAGC
AGGGATCAGGATACGCAGCCGACCTGAAGAGCACACAGAATGCCATTGACGGGATCACTAACAAAGTAAA
TTCTGTTATTGAAAAGATGAACACACAATTCACAGCAGTAGGTAAAGAGTTCAGCCACTTGGAAAAAAGA
ATAGAGAATTTAAATAAAAAGGTTGATGATGGTT
>cds:ACD65201 A/swine/Ohio/C62006/2006 2006// HA
ATGAAGGCAATACTAGTAGTCCTGCTATATACATTTACAACCGCAAATGCCGACACATTATGTATAGGTT
ATCATGCGAACAATTCAACTGACACCGTAGACACAGTACTAGAAAAGAATGTAACAGTAACACACTCTGT
CAACCTTCTAGAAAACAGACATAATGGGAAACTATGTAAACTAAGAGGGGTAGCTCCATTGCATTTGGGT
AAATGTAACATTGCTGGCTGGCTCCTGGGAAATCCAGAGTGTGAATCACTCTCCACAGCAAGCTCATGGT
CCTACATTGTGGAAACATCTAATTCAGACAATGGGACGTGTTACCCAGGAGATTTCATCAATTATGAGGA
GCTAAGAGAGCAGTTGAGCTCAGTGTCATCATTTGAAAGATTTGAGATATTCCCCAAGACAAGTTCATGG
CCCAATCATGACACGAACAGAGGTGTGACGGCAGCATGTCCTCATGCTGGGACAAATAGCTTCTACAGAA
ATTTAATATGGCTGGTCAAAAAAGGAAATTCATACCCAAAGATCAGCAAATCCTACATTAACAATAAAGA
GAAGGAAGTTCTCGTGCTATGGGCCATTCACCATCCATCTACCAGTGCCGACCAACAAAGTCTCTACCAA
AATGCAGATGCCTATGTTTTTGTGGGGTCATCAAGATACAGCAGGAAGTTCGAGCCAGAAATAGCAACAA
GACCCAAGGTGAGGGACCAAGCAGGGAGAATGAACTATTACTGGACACTAGTAGAGCCTGGAGACAAGAT
AACATTCGAAGCAACTGGAAATCTAGTGGTACCGAGATATGCCTTCGCATTGAAAAGAAATTCTGGATCT
GGTATTATCATTTCAGATACATCAGTCCACGATTGTGATACGACTTGTCAGACACCCAATGGTGCTATAA
ACACCAGCCTCCCATTTCAAAATATACATCCAGTCACAATTGGAGAATGTCCAAAATATGTAAAAAGTAC
TAAACTGAGAATGGCCACAGGATTAAGGAATATCCCGTCTATTCAATCTAGAGGCCTGTTTGGGGCCATT
GCCGGCTTTATTGAAGGGGGCTGGACAGGAATGATAGATGGATGGTACGGTTATCACCATCAAAATGAGC
AGGGATCAGGATATGCAGCCGACCTGAAGAGCACACAGAATGCCATTGACGGGATCACTAACAAGGTAAA
TTCTGTTATTGAAAAGATGAACACACAATTCACAGCAGTAGGTAAAGAGTTCAGCCACTTGGAAAGAAGA
ATAGAGAATTTAAATAAAAAGGTTGATGATGGTTTTCTAGATATTTGGACTTACAATGCCGAACTGTTGG
TTCTGTTGGAAAATGAAAGAACTTTGGATTACCACGACTCAAATGTGAAAAACTTATATGAAAAAGTAAG
AAGCCAACTAAAAAACAATGCCAAGGAAATTGGAAATGGCTGCTTTGAATTTTACCACAAATGTGATGAC
ACGTGCATGGAAAGCGTCAAAAATGGGACTTATGATTACCCAAAATACTCAGAGGAAGCAAAACTAAACA
GAGAGGAAATAGATGGGGTAAAGTTGGAGTCAACGAGGATTTACCAAATTTTGGCGATCTATTCAACGGT
CGCCAGTTCATTGGTACTGGTAGTCTCCCTGGGGGCAATCG
>cds:ACD85154 A/swine/Wisconsin/1/1961 1961// HA
ATGAAGGCAATACTATTAGTCTTGTTATGTGCATTTGCAGCCACAAATGCAGACACACTATGTATAGGTT
ATCATGCAAATAACTCAACTGACACTGTTGATACAGTACTAGAGAAGAATGTAACCGTAACACACTCTGT
TAATCTGCTTGAAGACAGACACAACGGGAAACTATGTAAACTAGGGGGAATAGCCCCATTGCACCTAGGT
AAATGTAACATTGCCGGATGGCTTTTGGGAAACCCAGAATGTGAATTACTGCTCACAGTAAGCTCATGGT
CTTATATTGTGGAAACATCGAACTCAGACAATGGGACATGTTACCCAGGGGATTTCATCAATTATGAAGA
GCTGAGAGAGCAATTGAGCTCAGTGTCATCATTTGAAAGATTCGAGATATTTCCCAAGACAAGTTCGTGG
CCCAATCATGAAACAAACAGAGGTGTAACGGCAGCATGCCCTTATGCTGGAGCAAACAGCTTTTACAGAA
ATTTAATATGGCTGGTGAAGAAGGGGAGTTCATACCCAAAGCTCAGCAAATCCTATGTTAACAATAAAGG
GAAGGAAGTCCTTGTGCTATGGGGTATTCACCATCCGCCTACCAGTACTGATCAACAAAGTCTCTATCAA
AATGCAGATGCCTATGTTTTTGTAGGGTCATCAAAATATAACAGGAAGTTCAAGCCAGAAATAGCAGCGA
GACCCAAGGTGAGAGGTCAAGCAGGGAGGATGAACTATTACTGGACATTAATAGAACCTGGAGACACAAT
AACATTCGAGGCAACTGGAAATCTAGTGGTACCAAGATATGCTTTCGCAATGAATAGGGGTTCTGGATCT
GGTATTATCATTTCAGATGCACCAGTGCATGATTGTAACACGAAGTGTCAAACACCCAAGGGTGCCATAA
ACACCAGTCTCCCCTTTCAGAATATACATCCAGTCACAATTGGAGAATGTCCAAAATATGTCAAAAGCAC
CAAATTGAGAATGGCTACAGGACTAAGGAATATCCCGTCTATTCAATCTAGAGGTCTGTTTGGAGCCATT
GCTGGTTTTATTGAGGGGGGATGGACAGGAATGATAGATGGATGGTATGGTTATCACCATCAGAATGGGC
AGGGATCAGGATATGCAGCGGACCAAAAGAGCACACAAAATGCCATTGACGGGATTACTAACAAAGTAAA
TTCTGTTATTGAAAAGATGAACATGCAATTCACAGCAGTGGGTAAAGAATTCAACAACCTGGAAAAAAGA
ATAGAAAATTTAAATAAAAAAGTTGATGATGGTTTTCTAGATGTTTGGACATATAATGCCGAACTGTTGG
TTCTATTGGAAAATGAAAGAACTCTGGATTTCCACGACTCAAATGTAAAGAACCTGTATGAGAAAGTAAG
AAGCCAGCTAAGAAATAATGCCAAAGAAATTGGGAATGGATGCTTTGAATTCTATCACAAATGTGATGAT
ACATGCATGGAGAGCGTCAAAAATGGGACTTATGATTACCCAAAGTATTCAGAAGAATCAAAACTAAACA
GAGAAGAGATAGATGGAGTGAAGTTGGAATCAACAAGGGTCTACCAGATTCTGGCGATCTATTCAACTGT
CGCCAGTTCATTAGTACTGTTAGTCTCCCTGGGGGCAATCAGTTTCTGGATGTGCTCTAATGGGTCTTTG
CAGTGCAGAATATGTATTTAA
>cds:ACE77927 A/swine/Korea/CAN01/2004 2004// HA
ATGAAGGCAATACTAGTAGTCTTGCTATATACATTTGCAACTGCAGATGCTGACACATTATGTATAGGCT
ATCATGCAAATAATTCAACTGACACTGTTGACACAGTACTAGAAAAGAATGTAACAGTAACACACTCTGT
TAACCTTCTAGAAAACAAGCATAACGGGAAACTATGTAAACTAAGAGGGATAGCCCCATTGCATTTGGGT
AAATGTAACATTGCTGGATGGCTCTTGGGAAACCCAGAGTGTGAATCACTAGTCACAGCAAGCTCATGGT
CCTACATAGTGGAAACGCCTAATTCAGACAATGGGACATGTTACCCAGGAGATTTCATCAATTATGAGGA
GCTAAGAGAGCATTTGAGCTCAGTGTCATCATTTGAAAGGTTTGAGATATTCCCCAAGGCAAATTCATGG
CCCAATCATGAAACGGATAAGGGGGTGACGGCAGCATGTCCTTATGCTGGAGCAAACAGCTTTTACAGAA
ATTTAATATGGCTAGTACAAAAAGGAAATTCATACCCAAAGCTCAGTAAATCCTACATTAACAATAAGAA
GAAGGAAGTCCTCGTGATATGGGGCATCCACCATCCACCTACCAGTACTGACCAACAAACTCTCTACCAG
AATGCAGATGCCTATGTTTTTGTGGGATCATCAAAATACAGCAAGAGATTCAAGCCAGAAATAGCAGCAA
GACCCAAGGTGAGGGGTCAAGCAGGAAGAATGAACTATTACTGGACACTAATAGAACCTGGAGACACAAT
AACATTCGAAGCAACTGGAAATCTAGTGGTACCAAGATATGCCTTCCCAATGAAAAGAGGCTCTGGATCT
GGTATTATCGTTTCAGACGCACCAGTCCACGATTGTAATACGACTTGTCAAACACCCAAAGGTGCTATAA
ACACCAGCCTTCCATTTCAGAATATACATCCAGTCACAATTGGAGAATGTCCAAAATATGTCAAAAGCAC
AAAATTGAGAATGGCTACAGGATTAAGAAACATCCCGTCTATTCAATCAAGAGGCCTATTTGGGGCCATT
GCTGGCTTCATTGAAGGGGGGTGGACAGGAATGATAGATGGATGGTACGGTTATCACCATCAAAATGAGC
AGGGATCAGGATATGCAGCCGACCAAAAGAGCACACAGAATGCCATTGACGGGATCACTAACAAAGTAAA
CTCTATTATTGAAAAGATGAACACACAATTCACAGCAGTGGGTAAAGAATTCAGCCAATTGGAAAAAAGA
ATAGAGAGTTTAAACAATAAGGTTGATGACGGTTTTCTGGATATTTGGACTTACAATGCCGAACTGCTGG
TTCTATTGGAAAATGAAAGAACTCTGGATTATCACGATTCAAATGTGAAGAACCTATATGAAAAAGTAAG
AAGCCAGCTAAAAAACAATGCCAAAGAAATTGGAAATGGCTGCTTTGAATTTTACCACAAATGCGATGAC
ACGTGCATGGAGAGTGTCAAAAATGGGACTTATGATTACCCAAAATACTCAGAAGAAGCAAAGCTAAACA
GAGAGGAGATAGATGGGGTAAAGCTGGAATCAACAAGGATTTACCAGATTTTGGCGATCTATTCAACTGT
CGCCAGCTCATTGGTACTGTTAGTCTCTCTGGGGGCAATCAGTTTCTGGATGTGCTCCAATGGGTCTTTA
CAGTGCAGAATATGTATCTAA
>cds:ACE77928 A/swine/Korea/CAS08/2005 2005// HA
ATGAAGGCAATACTAGTAGTCTTGCTATATACATTTGCAACTGCAGATGCTGACACATTATGTATAGGCT
ATCATGCAAATAATTCAACTGACACTGTTGACACAGTACTAGAAAAGAATGTAACAGTAACACACTCTGT
TAACCTTCTAGAAAACAAGCATAACGGGAAACTATGTAAACTAAGAGGGATAGCCCCATTGCATTTGGGT
AAATGTAACATTGCTGGATGGCTCTTGGGAAACCCAGAGTGTGAATCACTATTCACAGCAAGCTCATGGT
CCTACATAGTGGAAACGCCTAATTCAGACAATGGGACATGTTACCCAGGAGATTTCATCAATTATGAGGA
GCTAAGAGAGCATTTGAGCTCAGTGTCATCATTTGAAAGGTTTGAGATATTCCCCAAGGCAAATTCATGG
CCCAATCATGATACGGATAAGGGGGTGACGGCAGCATGTCCTTATGCTGGAGCAAACAGCTTTTACAGAA
ATTTAATATGGCTAGTAAAAAAAGGAAATTCATACCCAAAGCTCAGTAAATCCTACATTAACAATAAGAA
GAAGGAAGTCCTCGTGATATGGGGCATCCACCATCCACCTACCAGTACTGACCAACAAACTCTCTACCAG
AATGCAGATGCCTATGTTTTTGTGGGATCATCAAAATACAGCAAGAGATTCAAGCCAGAAATAGCAGCAA
GACCCAAGGTGAGGGATCAAGCAGGAAGAATGAACTATTACTGGACACTAATAGAACCTGGAGACACAAT
AACATTCGAAGCAACTGGAAATCTAGTGGTACCAAGATATGCCTTCCCAATGAAAAGAGGCTCTGGATCT
GGTATTATCGTTTCAGACGCACCAGTCCACGATTGTAATACGACTTGTCAAACACCCAAAGGTGCTATAA
ACACCAGCCTTCCATTTCAGAATATACATCCAGTCACAATTGGAGAATGTCCAAAATATGTCAAAAGCAC
AAAATTGAGAATGGCTACAGGATTAAGAAACATCCCGTCTATTCAATCAAGAGGCCTATTTGGGGCCATT
GCTGGCTTCATTGAAGGGGGGTGGACAGGAATGATAGATGGATGGTACGGTTATCACCATCAAAATGAGC
AGGGATCAGGATATGCAGCCGACCAAAAGAGCACACAGAATGCCATTGACGGGATCACTAACAAAGTAAA
CTCTATTATTGAAAAGATGAACACACAATTCACAGCAGTGGGTAAAGAATTCAGCCAATTGGAAAAAAGA
ATAGAGAGTTTAAACAATAAGGTTGATGATGGTTTTCTGGATATTTGGACTTACAATGCCGAACTGCTGG
TTCTATTGGAAAATGAAAGAACTCTGGATTATCACGATTCAAATGTGAAGAACCTATATGAAAAAGTAAG
AAGCCAGCTAAAAAACAATGCCAAAGAAATTGGAAATGGCTGCTTTGAATTTTACCACAAATGCGATGAC
ACGTGCATGGAGAGTGTCAAAAATGGGACTTATGATTACCCAAAATACTCAGAAGAAGCAAAGCTAAACA
GAGAGGAGATAGATGGGGTAAAGCTGGAATCAACAAGGATTTACCAGATTTTGGCGATCTATTCAACTGT
CGCCAGCTCATTGGTACTGTTAGTCTCTCTGGGGGCAATCAGTTTCTGGATGTGCTCCAATGGGTCTTTA
CAGTGCAGAATATGTATCTAA
>cds:BAG49742 A/swine/Kyoto/3/1979 1979// HA
ATGAAGGCAGTACTATTAGTCTTGCTATGTACATTTGCAGCCACAAATGCAGACACACTGTGTATAGGTT
ATCATGCAAATAATTCAACTGACACTGTTGATACAGTACTAGAAAAAAATGTAACAGTAACACACTCTGT
TAACCTTCTTGAAGACATGCATAACGGAAAATTATGTAAACTAGGGGGGATAGCCCCGTTGCACCTGGGT
AAATGTAACATTGCTGGATGGCTTTTGGGAAACCCAGAATGTGAATCACTATTCATAGTAAGCTCATGGT
CTTACATTGTGGAAACATCGAACTCAGACAATGGGACATGTTACCCAGGAGATTTCACCAATTATGAAGA
GCTGAGAGAGCAGTTGAGCTCAGTGTCATCATTTGAAAGATTCGAGATATTCCCCAAGACAAGTTCGTGG
CCCAATTATGAAACAAACGGTGTGACGGCAGCATGCCCTTATGCTGGAGCAAACAGCTTCTACAGAAATT
TAATATGGCTGGTGAAAAAAGGAAATTCATACCCAAAACTCAGCAAATCCTATGTTAACAATAAAGGGAA
GGAAGTCCTTGTGCTATGGGGCATTCACCATCCACCTACCAGTGCTGATCAACAAAGTCTCTACCAGAAT
GCAGATGCCTATGTTTTTGTAGGGTCATCAACATATAACAGAAAGTTCAAGCCAGAAATAGCAGCAAGAC
CCAAGGTGAGAGGTCAAGCAGGGAGGATGAACTATTACTGGACACTAATAGAACCTGGAGACACAATAAC
ATTCGAAGCAACTGGAAATCTAGTGGTACCAAGATATGCTTTCGCAATGAATAGAGGTTCTGGATCTGGT
ATTATAATTTCGGATGCACCAGTTCATGATTGTAACACGAAGTGTCAAACACCCAAGGGTGCCATAAACA
CCAGCCTCCCATTTCAGAATATACATCCAGTCACAATTGGAGAATGTCCAAAATATGTCAAAAGCACCAA
ATTAAGAATGGCTACAGGATTAAGGAATATCCCGTCAATTCAATCTAGAGGTCTGTTTGGAGCCATTGCT
GGTTTTATTGAGGGGGGATGGACAGGAATGATAGATGGATGGTATGGTTATCATCATCAAAATGAACAGG
GATCAGGATATGCAGCGGACCAAAAGAGCACACAAAATGCCATTGACGGGATCACTAACAAAGTAAATTC
TGTTATTGAAAAGATGAACACACAATTCACAGCAGTGGGTAAAGAATTCAATCACTTAGAAAAAAGAATA
GAGAATTTAAACAAAAAGGTTGATGATGGTTTTCTGGATGTTTGGACATATAATGCCGAACTGTTGGTTC
TATTGGAAAATGAAAGGACTCTGGATTTCCACGACTCGAATGTAAAGAATCTGTATGAGAAAGTAAGAAG
CCAGCTAAGGAACAATGCCAAGGAAATTGGGAATGGCTGCTTTGAATTCTATCACAAATGTGATGATACA
TGCATGGAGAGCGTCAAAAATGGGACTTATGATTATCCAAAGTACTCAAAAGAATCAAAACTAAACAGAG
AGGAAATAGATGGAGTAAAATTGGAGTCAACAAGGATTTACCAGATTTTGGCGATCTATTCAACTGCCGC
CAGTTCACTAGTACTGTTGGTCTCCCTGGGGGCAATCAGTTTCTGGATGTGCTCTAATGGGTCTTTACAG
TGCAGAATATGTATTTAA
>cds:ACF22104 A/swine/Tennessee/109/1977 1977// HA
ATGAAGGCAATACTATTAGTCCTGCTATGTACATTTGCAGCCACAAATGCAGACACATTATGTATAGGTT
ATCATGCAAATAATTCAACTGACACTGTTGATACAGTACTAGAAAAGAATGTGACAGTAACACACTCCGT
TAACCTTCTTGAAGACAGACATAACGGGAAACTATGTAAACTAGGGGGGATAGCCCCATTGCACCTGGGT
AAATGTAACATTGCCGGATGGATTTTGGGAAACCCAGAATGTGAATTACTATTCACAGTAAGCTCATGGT
CTTACATTGTGGAAACATCGAACTCAGACAATGGGACATGTTACCCAGGAGATTTCATCAATTATGAAGA
GCTGAGAGAGCAGTTGAGCTCAGTGTCATCATTTGAAAGATTCGAAATATTCCCCAAGACAAGTTCGTGG
CCCAATCATGAAACAGACAGAGGTGTGACGGCAGCATGCCCTTATGCTGGAGCAAACAGCTTCTACAGAA
ATTTAATATGGCTGGTGAAAAAAGGAAATTCATACCCAAGGCTCAACAAATCCTATGTTAACAACAAAGG
GAAGGAAGTCCTTGTGCTATGGGGCATTCACCATCCACCTACCAGTAATGATCAACAAAGTCTCTACCAG
AATGCAGATGCCTATGTTTTTGTAGGGTCATCAAAATATAACAGGAAGTTCAAGCCAGAAATAGCAGCAA
GACCCAAGGTGAGGGGTCAAGCAGGGAGGATGAACTATTACTGGACACTAATAGAACCTGGAGACACAAT
AACATTCGAAGCAACTGGAAATCTAGTGGTACCAAGGTATGCTTTCGCAATGAATAGAGGTTCTGGATCT
GGTATTATAATTTCAGATGCACCAGTTCATGATTGTAACACGAAGTGCCAAACGCCCAAGGGTGCCATAA
ACACCAGCCTCCCATTTCAGAATATACATCCAATTACAATTGGGGAATGTCCAAAATATGTCAAAAGCAC
AAAATTGAGAATGGCTACAGGACTAAGGAATATCCCGTCTATTCAATCTAGAGGTCTGTTTGGAGCCATT
GCTGGTTTTATTGAAGGGGGATGGACAGGAATGATAGATGGATGGTATGGTTATCACCATCAGAATGGAC
AGGGATCAGGATATGCAGCGGACCAAAAGAGCACACAAAACGCCATTGACGGGATCACTAACAAAGTAAA
TTCTGTTATTGAAAAGATGAACACACAATTCACAGCAGTGGGTAAAGAATTCAACCACTTGGAAAAAAGA
ATAGAGAATTTAAACAAAAAGGTTGATGATGGTTTTCTGGATGTTTGGACATACAATGCCGAACTATTGG
TTCTATTGGAAAATGAAAGAACTCTGGATTTCCACGACTCGAATGTAAAGAATCTGTATGAGAAAGTAAG
AAATCAGCTAAGGAACAATGCCAAGGAAATTGGGAATGGCTGCTTTGAATTCTATCACAAGTGTGATGAT
ACATGCATGGAGAGCGTCAAAAATGGGACTTATGATTACCCAAAGTACTCAGAAGAATCAAAACTAAATA
GAGAGGAAATAGATGGAGTAAAGTTGGAGTCAACAAGGATTTACCAGATTTTGGCGATCTATTCAACTGC
CGCCAGTTCATTGGTACTGTTGGTCTCCCTGGGGGCAATCAGTTTCTGGATGTGCTCTAATGGGTCTTTA
CAGTGCAGAATATGTATTTAA
>cds:ACH69547 A/swine/OH/511445/2007 2007// HA
ATGAAGGCAATACTAGTAGTCCTGCTATATACATTTACAACCGCAAATGCCGACACATTATGTATAGGTT
ATCATGCGAACAATTCAACTGACACCGTAGACACAGTACTAGAAAAGAATGTAACAGTAACACACTCTGT
CAACCTTCTAGAAAACAGGCATAATGGGAAACTATGTAAACTAAGAGGGGTAGCTCCATTGCATTTGGGT
AAATGTAACATTGCTGGCTGGCTCCTGGGAAATCCAGAGTGTGAATCACTCTCCACAGCAAGCTCATGGT
CCTACATTGTGGAAACATCTAATTCAGACAATGGGACGTGTTACCCAGGAGATTTCATCAATTATGAGGA
GCTAAGAGAGCAGTTGAGCTCAGTGTCATCATTTGAAAGATTTGAGATATTCCCCAAGACAAGTTCATGG
CCCAATCATGACACGAACAGAGGTGTGACGGCAGCATGTCCTCATGCTGGGACAAACAGCTTCTACAGAA
ATTTAATATGGCTGGTCAAAAAAGGAAATTCATACCCAAAGATCAACAAATCCTACATTAACAATAAAGA
GAAGGAAGTTCTCGTGCTATGGGCCATTCACCATCCATCTACCAGTGCCGACCAACAAAGTCTCTACCAA
AATGCAGATGCCTATGTTTTTGTGGGGTCATCAAGATACAGCAGGAAGTTCGAGCCAGAAATAGCAACAA
GACCCAAGGTGAGGGACCAAGCAGGGAGAATGAACTATTACTGGACACTAGTAGAGCCTGGAGACAAGAT
AACATTCGAAGCAACTGGAAATCTAGTGGTACCGAGATATGCCTTCGCATTGAAAAGAAATTCTGGATCT
GGTATTATCATTTCAGATACATCAGTCCACGATTGTGATACGACTTGTCAGACACCCAATGGTGCTATAA
ACACCAGCCTCCCATTTCAAAATATACATCCAGTCACAATTGGAGAATGTCCAAAATATGTAAAAAGTAC
TAAACTGAGAATGGCCACAGGATTAAGGAATATCCCGTCTATTCAATCTAGAGGCCTGTTTGGGGCCATT
GCTGGCTTTATTGAAGGGGGCTGGACAGGAATGATAGATGGATGGTACGGTTATCACCATCAAAATGAGC
AGGGATCAGGATATGCAGCCGACCTGAAGAGCACACAGAATGCCATTGACGGGATCACTAACAAGGTAAA
TTCTGTTATTGAAAAGATGAACACACAATTCACAGCAGTAGGTAAAGAGTTCAGCCACTTGGAAAGAAGA
ATAGAGAATTTAAATAAAAAGGTTGATGATGGTTTTCTAGATATTTGGACTTACAATGCCGAACTGTTGG
TTCTATTGGAAAATGAAAGAACTTTGGATTACCACGACTCAAATGTGAAAAACTTATATGAAAAAGTAAG
AAGCCAACTAAAAAACAATGCCAAGGAAATTGGAAATGGCTGCTTTGAATTTTACCACAAATGTGATGAC
ACGTGCATGGAAAGCGTCAAAAATGGGACTTATGATTACCCAAAATACTCAGAGGAAGCAAAACTAAACA
GAGAGGAAATAGATGGGGTAAAGTTGGAATCAACAAGGATTTACCAAATTTTGGCGATCTATTCAACGGT
CGCCAGTTCATTGGTACTGGTAGTCTCCCTGGGGGCAATCAGTTTCTGGATGTGCTCTAATGGGTCGCTA
CAGTGCAGAATATGTATTTAA
>cds:ACI26604 A/swine/Memphis/1/1990 1990// HA
ATGAAGGCAATACTAGTAGTCTTGCTATATACATTTACAACCGCAAATGCAGACACATTATGTATAGGTT
ACCATGCAAATAATTCAACTGACACTGTTGACACAGTACTAGAAAAGAATGTAACAGTAACACACTCTGT
TAACCTTCTAGAAGACAGACATAACGGGAAACTATGTAAACTAAGAGGGGTAGCCCCATTGCATTTGGGT
AAATGTAACATTGCTGGATGGCTCCTGGGAAACCCAGAGTGTGAATTACTATTCACAGCAAGCTCATGGT
CTTACATTGTGGAAACATCTAATTCAGACAATGGGACATGTTACCCAGGAGATTTCATCAATTATGAAGA
GCTAAGAGAGCAGTTGAGCTCAGTGTCATCATTTGAAAGATTTGAGATATTCCCCAAGGCAAGTTCATGG
CCCAATCATGAAACGAACAGAGGTGTGACGGCAGCATGTCCTTATGCTGGAGCAAACAGCTTCTACAGAA
ATTTAATATGGCTGGTAAAAAAAGGAAATTCATACCCAAAGCTCAGCAAATCCTATATTAACAATAAGGA
GAAGGAAGTCCTCGTGCTATGGGGCATTCACCATCCACCTACCAGTACTGACCAACAAAGTCTCTACCAG
AATGCAGATGCCTATGTTTTTGTGGGGTCATCAAAATACAACAAGAAATTCAAGCCAGAAATAGCAACAA
GACCCAAGGTGAGAGGTCAAGCAGGGAGAATGAACTATTACTGGACACTAGTAGAGCCTGGAGACACAAT
AACATTCGAAGCAACTGGAAATCTAGTGGTACCAAGATATGCCTTCGCAATGAAAAGAGGTTCTGGATCT
GGTATTATCATTTCAGATACACCAGTCCACGATTGTAATACGACTTGTCAAACACCCAAAGGTGCTATAA
ACACCAGCCTTCCATTTCAGAATATACATCCAGTCACAATTGGAGAATGTCCAAAATATGTCAAAAGCAC
AAAATTGAGAATGGCTACAGGATTAAGGAATATCCCGTCTATTCAATCTAGAGGCCTGTTTGGAGCCATT
GCTGGCTTTATTGAGGGGGGATGGACAGGAATGATAGATGGATGGTACGGTTATCACCATCAAAATGAGC
AGGGATCAGGATATGCAGCCGACCGAAAGAGCACACAGAATGCCATTGACGGGATCACTAACAAAGTAAA
TTCTGTTATTGAAAAGATGAACACACAATTCACAGCAGTGGGTAAAGAATTCAACCACCTGGAAAAAAGA
ATAGAGAATTTAAACAAAAAGGTTGATGATGGTTTTCTGGATGTTTGGACTTACAATGCCGAACTGTTGG
TTCTATTGGAAAATGAAAGAACTTTGGATTATCACGATTCAAATGTGAAGAACCTATATGAGAAAGTAAG
AAGCCAGCTAAAAAACAATGCCAAGGAAATTGGAAATGGCTGCTTTGAATTTTACCACAAATGTGATGAC
ACGTGCATGGAGAGCGTCAAAAATGGGACTTATGATTACCCAAAATACTCAGAAGAAGCAAAACTAAACA
GAGAGGAGATAGATGGGGTAAAGCTGGAATCAACAAGGATTTACCAGATTTTGGCGATCTATTCAACTGT
CGCCAGTTCATTGGTACTGTTAGTCTCCCTGGGGGCAATCAGTTTCTGGATGTGCTCCAATGGGTCTTTA
CAGTGCAGAATATGTATTTAA
>cds:ACJ06667 A/swine/Zhejiang/1/2007 2007/11/15 HA
ATGAAAGCAAAACTGTTTGTATTATTCTGTGCATTCACTGCACTGAAAGCTGACACCATTTGTGTAGGCT
ACCATGCTAACAATTCCACAGACACTGTCGACACAATACTGGAGAAAAATGTGACTGTTACCCATTCAGT
TAATTTACTGGAAAACAGCCATAATGGAAAACTCTGCAGCCTGAATGGAAAGATCCCCTTACAACTGGGG
AACTGCAACGTAGCAGGATGGATCCTTGGCAACCCAAAATGTGACTTGCTGCTCACAGCGAATTCGTGGT
CTTACATAATAGAGACTTCAAATTCAAAAAATGGAGCATGCTACCCCGGAGAATTCGCTGATTATGAAGA
GTTAAAGGAGCAGCTGAGTACAGTTTCTTCATTTGAAAGATTTGAAATTTTCCCAAAGGCAACCTCATGG
CCAAACCATGATACAACCAGAGGTACCACAGTTGCATGCCCCCACTCTGGAGCCAACAGTTTTTATCGGA
ATTTACTATGGATAGTAAAGAAAGGAAACTCCTATCCTAAGCTCAGCAAGTCATACACAAACAATAAGGG
AAAGGAAGTGCTTGTAATTTGGGGAGTGCACCACCCTCCGACCGACAGTGACCAACAAACCCTCTACCAG
AATAATCATACATATGTTTCAGTTGGATCATCAAAATACTACAAAAGGTTCACACCAGAAATAGTAGCAA
GACCTAAAGTCAGAGAACAAGCAGGCAGAATGAATTATTACTGGACATTGTTAGATCAAGGGGACACCAT
AACATTTGAAGCCACTGGGAATTTAATAGTACCATGGCACGCATTTGCATTGAAAAAAGGCTCTAATTCT
GGAATTATGATGTCGGATGCTCAGGTTCACAATTGCACTACAAAGTGCCAAACTCCCCATGGGGCCTTGA
AAAGCAATCTTCCTTTTCAGAATGTGCATCCCGTCACTATTGGAGAATGCCCCAAATATGTTAAAAGCAC
CCAACTGAGAATGGCAACAGGATTGAGGAATATTCCCTCTATTCAATCCAGAGGACTTTTCGGGGCAATT
GCCGGATTCATTGAAGGAGGATGGACAGGAATGATAGATGGATGGTATGGATATCACCATCAAAATGAGC
AGGGCTCTGGTTACGCAGCAGATCAGAAAAGCACACAAATCGCAATTGATGGGATCAGCAACAAAGTGAA
CTCAGTAATTGAAAAAATGAACATTCAATTTACTTCAATGGGCAAGGAGTTCAATAATCTAGAGAAAAGG
ATGGAAAATTTGAATAAGAAGGTTGATGATGGGTTTTTGGATGTATGGACATATAACGCTGAGTTGCTCA
TTTTACTCGAGAATGAAAGGACTCTAGATTTTCATGACCTTAACGTAAAAAATTTATATGAAAAGGTCAA
ATCACAACTGAGGAACAATGCCAAGGAAATCGGAAATGGCTGCTTTGAGTTCTATCACAAATGTGATAAT
GAGTGCATGGAAAGCGTAAAGAATGGCACATACAATTATCCCAAATATTCAGAAGAATCCAAGTTGAATA
GGGAGGAAATAGATGGTGTGAAACTAGAATCAATGGGAATTCACCAGATTTTGGCGATCTACTCCACAGT
CGCCAGTTCCCTGGTCTTATTAGTCTCCCTGGGGGCAATCAGCTTCTGGATGTGTTCTAATGGGTCATTG
CAATGCAGAGTATGCATTTAA
>cds:BAH02030 A/swine/Ratchaburi/NIAH1481/2000 2000// HA
ATGAAGGCAATACTATTAGTCTTGCAATGTATACTTACAGCCGCAAATGCAGACACATTATGTATAGGTT
ATCATGCAAATAATTCAACTGACACAGTTGATACAGTACTAGAAAAGAATGTAACAGTAACACACTCTGT
CAACCTTCTGGAAGACAGACACAACGGGAAATTATGTAAACTGAAAGGGATAGCCCCATTGCATTTGGGT
AAATGTAACATTGCTGGATGGCTCCTGGGGAACCCAGAATGTGAATTACTATTTAAAGCAAACTCATGGT
CTTACATTGTGGAAACATCTAACTCAGACAATGGGACATGTTACCCAGGAGATTTCATCAATTACGAAGA
GTTGAGAGAGCAGTTGAGCTCAGTGTCATCATTCGAAAGATTTGAGATGTTCCCCAAAGCAAATTCATGG
CCTAATCATGAAACGAACAAAGGTGTGACGGCAGCATGCCCTTATGCTGGGGCAAACAGCTTCTACAGAA
ATTTAATATGGCTGGTAAAAAAAGGAAATTCATACCCAAAGCTCAGCAAATCCTATGTTAACAATAAGAA
AAAGGAGGTCCTCGTGCTATGGGGCATTCACCACCCATCTACCAGTACCGACCAACAAAGTATCTACCAG
AATGCAGATGCCTATGTTTTTGTGAGCTCATCAACATACAACAAGAGATTCAAGCCAGAAATAGGAACAA
GACCCAAGGTGAGAGRTCAAGCAGGGAGAATGAATTATTACTGGACAATAGTAGAGCCTGGAGACACAAT
AACATTCGAAGCAACTGGAAATCTAGTGGCACCAAGATATGCCTTCGCAATGAAAAGAGATTCTGGATCT
GGTATTATCATGTCAGATACACCAGTCCATGATTGTAACACGACTTGTCAAACACCTAAAGGTGCTATAA
ACACCAGCCTCCCATTTCAGAATGTACATCCAGTCACAATTGGGGAATGTCCAAAATATGTCAAAAGCAC
AAAATTGAGAATGGCTACAGGACTAAGGAACATCCCGTCTATTCAATCCAGAGGTCTGTTTGGAGCCATT
GCTGGCTTTATTGAAGGGGGATGGACAGGAATGATAGATGGATGGTACGGTTATCACCATCAAAATGAGC
AGGGATCAGGATATGCAGCTGACCGAAGGAGCACACAGAATGCCATTGACGGGATCACTAACAAAGTGAA
CTCAATTATTGAAAAAATGAACACACAATTCACAGCAGTGGGTAAAGAATTCAACCACCTGGAAAAAAGA
GTAGAGAATTTAAACAAAAAAGTTGATGATGGTTTTCTAGATGTTTGGACTTACAATGCCGAACTGTTGG
TTCTATTGGAAAATGAAAGAACTTTGGATTATCATGACTCAAATGTGAAGAACCTATATGAGAAAGTAAG
AAGCCAGCTGAAAAACAATGCCAAGGAAATTGGAAATGGATGTTTTGAATTTTACCACAAATGTGATGAC
TCATGCATGGAGAGCGTCAAAAATGAGACTTATGATTATTCAAAATATTCAGAAGAATCAAAATTAAACA
GAGAGAAAATAGATGGGGTAAAATTGGAATCAACACAAATTTATCAGATTTTGGCGATCTATTCAACTGT
CGCCAGTTCATTGGTACTGTTAGTCTCCCTGGGGGCAATCAGTTTCTGGATGTGCTCCAATGGGTCTTTA
CAGTGCAGAATATGTATTTAA
>cds:BAH02040 A/swine/Ratchaburi/NIAH550/2003 2003// HA
ATGAAGGCAACAATATTAGTCGTGCTATGTATATTTACAGCCTCAAATGCAGACACAATATGTATAGGTT
ACCATGCAAATAATTCAACTGACACTGTTGATACAATACTCGAAAAGAATGTGACAGTAACACATTCTGT
TAACCTTCTAGAAGACAGACATAACGGAAAACTATGTAAACTAAGGGGACTGGCCCCATTGCATCTGGGT
AAATGTAACATTGCTGGATGGCTCCTGGGAAACCCAGAATGTGAATTACTATTCACAGCAAGCTCATGGT
CTTACATTGTGGAAACATCTAACTCAGACAATGGGACATGTTATCCAGGGGATTTCACCAATTATGAAGA
ACTAAAAGAGCAATTGAGCTCAGTGTCATCATTTGAAAGATTTGAAATATTCCCCAAGGCAAGTTCATGG
CCCAATCATGAAACAAACAAAGGTGTAACAGCAGCATGTCCTTATGCTGGAGCAAACAGCTTTTACAGAA
ATTTATTATGGCTGGTAAAAAAGGGAAATTCATACCCAAAGCTCAGCAAATCTTATGTTAACAATAAGGG
GAAGGAAGTCCTCGTACTATGGGGCATTCACCATCCACCTACCAATAATGACCAACAAACTATTTACCAG
AATAACGATGCCTATGTTTTTGTGGGGTCATCAAAATACAGCCAAAAATTCAAGCCAGAAATAGGAACAA
GACCCAAGATAAGGGATCAAGCAGGAAGAATGAACTATTACTGGACACTAGTGGAGCCTGGGGACACAAT
AACATTTGAAGCAACTGGAAATCTAGTGGTGCCAAGGTATGCCTTCGCACTAAAAAGAGGATCTAGGTCT
GGCATTATCATTTCAGATACACCAGTTCATGATTGTAATACGACTTGTCAAACACCCAAAGGTGCTATAA
ACACCAGCCTACCATTTCAGAATATACATCCAGTCTCAATTGGAGAATGTCCAAAATATGTCAAAAGCAC
AAAATTAAGGATGGCTACAGGACTAAGGAATATCCCGTCTATTCAATCCAGAGGTCTGTTTGGAGCTATT
GCTGGCTTTATTGAAGGGGGATGGACAGGAATGATAGATGGATGGTACGGTTATCACCATCAAAATGAAC
AGGGATCAGGATATGCAGCAGACCGAAAGAGCACGCAGAATGCCATTGATGGAATCACTAACAAGGTGAA
CTCTGTTATTGAAAAGATGAATACACAATTCACATCAGTGGGCAAAGAATTCAACCACCTGGAGAAAAGA
ATAGAGAATCTAAACAGAAAGGTTGATGATGGGTTTCTGGATGTTTGGACTTATAACGCCGAACTGTTGG
TTCTATTGGAAAATGAAAGAACCTTGGATTACCATGACTCAAATGTGAAGAACCTATATGAGAAAGTAAG
AAGCCAGTTAAAAAACAATGCCAAGGAAATTGGAAATGGATGCTTTGAGTTTTACCACAAATGTGATGAC
TCGTGCATGGAGAGCGTCAAAAATGGGACTTATGATTACCCAAAGTATTCAGAAGAATCAAAACTAAACA
GAGAGGAAATAGATGGAGTGAAACTGGAATCAACAAGGATTTACCAGATTTTGGCGATCTATTCAACTGT
CGCCAGTTCATTGGTATTGTTAGTCTCCCTGGGGGCAATCAGTTTCTGGATGTGCTCTAATGGGTCTTTA
CAGTGCAGAATATGTATATAA
>cds:BAH02050 A/swine/Chonburi/NIAH9469/2004 2004// HA
ATGAAAGCAATACTACTAATCTTGCTATGCACACTTGCAGCAGCAAATGCAGACACACTGTGTATAGGTT
ATCATGCAAATAATTCAACTGACACTGTTGATACAATATTAGAAAAGAATGTTACAGTAACACACTCTGT
TAACCTTTTAGAAGACAGACACAATGGAAAGCTATGTAACCTAAGGGGGAAGGCCCCACTGCATTTGGGT
AAATGTAACATTGCCGGATGGCTCCTAGGAAACCCAGAGTGCGAATTACTATTTGCAGTAAACTCATGGT
CTTACATTGTGGAAACATTGAACTCAGACAATGGGACATGTTACCCAGGAGATTTCACCAGTTATGAAGA
GCTAAGAGAACAATTGAGCTCAGTGTCATCATTTGAAAGATTCGAAATATTCCCCAAAGCAAGCTCTTGG
CCCAACCATGAAACAAACAGAGGTGTAACGGCAGCATGCCCTTATGCTGGAACAAACAGCTTCTACAGGA
ATTTGATATGGCTAGTAAAAAAGGGAAACTCATATCCAAAACTCAGAAAATCCTATGTTAATAATAAGAA
GAAGGAAGTCCTTGTACTATGGGGCATCCACCATCCACCCACCAATACTGATCAACAAAGTCTCTACCAG
AATGCAGATGCCTATGTTTTTGTGGGATCATCAAAATATAGCAGGAAATTCAAACCAGAAATAGCAGAGA
GACCCAAGGTGAGGGGTCAAGCAGGAAGAATGAACTATTATTGGACATTAATAGAGCCTGGAGACACAAT
AACATTTGAAGCAACTGGAAATCTAGTGGCACCAAGATATGCTTTTGCAATGAATAGAGGTCCTGTATCG
GGTATCATAACATCGGATGCACCAGTCCATGACTGTAATGCAACTTGTCAAACACCCAAGGGTGCCATAA
ACACCAGCCTCCCATTTCAGAATATTCATCCAATCACTATTGGAGAATGTCCAAAATATGTCAAAAGCAC
AAGACTAAGAATGGCTACAGGATTAAGAAATATCCCTTCTATTCAATCTAGAGGTCTGTTTGGGGCCATT
GCTGGTTTTATTGAAGGAGGATGGACAGGGATGATAGATGGGTGGTACGGTTATCATCATCAGAATGGAC
AAGGATCAGGATATGCAGCGGACCAAAAGAGCACACAGAATGCCATCGATAGGATAACTAACAAGGTAAA
TTCTGTTATTGAAAAGATGAACATACAATTCACAGCAGTGGGTAAAGAATTTAACCACTTAGAAAGAAGA
ATAGAAAACTTAAACAAAAAGGTTGATGATGGATTTTTGGATGTTTGGACATACAATGCCGAACTGTTAG
TCCTATTGGAAAATGAGAGAACTTTGGATTTCCATGACTCAAATGTAAAAACCCTATATGAAAAGGTAAA
AACCCAGCTAAGGAACAATGCCAAAGAAATTGGGAATGGCTGCTTTGAATTCTATCACAAATGTGATGAC
ACATGCATGGAGAGCATCAAAAATGGGACTTACGATTACCCCAAATACTCGGAAGAATCAAAACTAAACA
GAGAGGAAATAGATGGAGTAAAACTGGAGTCAACAAGGATTTACCAGATTTTGGCGATCTATTCAACTGC
CGCCAGTTCACTGGTACTGTTGGTCTCCCTGGGGGCAATCGGTTTCTGGATGTGCTCCAATGGGTCTTTG
CAGTGCAGAATATGTATTTAA
>cds:BAH02060 A/swine/Chonburi/NIAH977/2004 2004// HA
ATGAAAGCAATACTACTAATCTTGCTATGCACACTTGCAGCAGCAAATGCAGACACACTGTGTATAGGTT
ATCATGCAAATAATTCAACTGACACTGTTGATACAGTATTAGAAAAGAATGTTACAGTAACACACTCTGT
TAACCTTTTAGAAGACAGACACAATGGAAAGCTATGTAACCTAAGGGGGAAGGCCCCACTGCATTTGGGT
AAATGTAACATTGCCGGATGGCTCCTAGGAAACCCAGAGTGCGAATTACTATTTGCAGTAAACTCATGGT
CTTACATTGTGGAAACATCGAACTCAGACAATGGGACATGTTACCCAGGAGATTTCACCAGTTATGAAGA
GCTAAGAGAACAATTGAGCTCAGTGTCATCATTTGAAAGATTCGAAATATTCCCCAAAGCAAGCTCTTGG
CCCAACCATGAAACAAACAGAGGTGTAACGGCAGCATGCCCTTATGCTGGAACAAACAGCTTCTACAGGA
ATTTGATATGGCTAGTAAAAAAGGGAAACTCATATCCAAAACTCAGAAAATCCTATGTTAATAATAAGAA
GAAGGAAGTCCTTGTACTATGGGGCATCCACCATCCACCCACCAATACTGATCAACAAAGTCTCTACCAG
AATGCAGATGCCTATGTTTTTGTGGGATCATCAAAATATAGCAGGAAATTCAAACCAGAAATAGCAGAGA
GACCCAAGGTGAGGGGTCAAGCAGGAAGAATGAACTATTATTGGACATTAATAGAGCCTGGAGACACAAT
AACATTTGAAGCAACTGGAAATCTAGTGGCACCAAGATATGCTTTTGCAATGAATAGAGGTCCTGTATCG
GGTATCATAACATCGGATGCACCAGTCCATGACTGTAATGCGACTTGTCAAACACCCAAGGGTGCCATAA
ACACCAGCCTCCCATTTCAGAATATTCATCCAATCACTATTGGAGAATGTCCAAAATATGTCAAAAGCAC
AAGACTAAGAATGGCTACAGGATTAAGAAATATCCCTTCTATTCAATCTAGAGGTCTGTTTGGGGCCATT
GCTGGTTTTATTGAAGGAGGATGGACAGGGATGATAGATGGGTGGTACGGTTATCATCATCAGAATGGAC
AAGGATCAGGATATGCAGCGGACCAAAAGAGCACACAGAATGCCATCGATAGGATAACTAACAAGGTAAA
TTCTGTTATTGAAAAGATGAACATACAATTCACAGCAGTGGGTAAAGAATTTAACCACTTAGAAAGAAGA
ATAGAAAACTTAAACAAAAAGGTTGATGATGGATTTTTGGATGTTTGGACATACAATGCCGAACTGTTAG
TCCTATTGGAAAATGAGAGAACTTTGGATTTCCATGACTCAAATGTAAAAACCCTATATGAAAAGGTAAA
AACCCAGCTAAGGAACAATGCCAAAGAAATTGGGAATGGCTGCTTTGAATTCTATCACAAATGTGATGAC
ACATGCATGGAGAGCATCAAAAATGGGACTTACGATTACCCCAAATACTCGGAAGAATCAAAACTAAACA
GAGAGGAAATAGATGGAGTAAAACTGGAGTCAACAAGGATTTACCAGATTTTGGCGATCTATTCAACTGC
CGCCAGTTCACTGGTACTGTTGGTCTCCCTGGGGGCAATCGGTTTCTGGATGTGCTCCAATGGGTCTTTG
CAGTGCAGAATATGTATTTAA
>cds:BAH02070 A/swine/Chonburi/NIAH589/2005 2005// HA
ATGGAAGCAATACTATTAGTCTTGCTATGCACACTTGCAGCAGCAAATGCAGACACACTATGCATAGGTT
ATCATGCAAATAACTCAACTGACACTGTTGATACCATATTAGAAAAGAATGTTACAGTAACACACTCTGT
TAACCTTTTAGAAGACAGACACAATGGGAAGCTATGTAACCTAAGGGGGATAGCCCCACTGCATTTGGGT
AAATGTAACATTGCCGGATGGCTCCTGGGAAACCCAGAGTGCGAATTACTATTTGCAATAAACTCATGGT
CTTACATTGTGGAAACATCAAACTCAGACAATGGGACATGTTACCCAGGAGATTTCACCAATTATGAAGA
ACTAAGAGAACAATTGAGCTCAGTGTCATCATTTGAAAGATTCGAGATATTCCCCAAAGCAAACTCTTGG
CCCAACCATGAAACAAACAGAGGTGTAACGGCAGCATGCCCTTATGCTGGAGCAAACAGCTTCTACAGGA
ATTTGATATGGCTAGTAAAGAAGGGAAACTCATATCCAAAACTCAGCAAATCCTATGTTAATAATAAGAA
GAAAGAAGTCCTTGTGCTATGGGGCATCCACCATCCACCCACCAATACTGATCAACAAAGTCTCTACCAG
AATGCAGATGCCTATGTTTTTGTGGGATCATCAAAGTATAACAGGAAATTCAAACCAGAAATAGCAGAGA
GACCCAAGGTGAGGGGTCAAGCAGGAAGAATGAACTATTACTGGACATTAATAGAGCCTGGAGACACAAT
AACATTTGAAGCAACTGGAAATCTAGTGGCACCAAGATATGCTTTTGCAATGAATAGAGGTCCTGGATCT
GGTATCATGACATCGGATGTACCAGTCCATGATTGTAATGCAACCTGTCAAACACCCAAGGGTGCCATAA
ACACCAGCCTCCCATTTCAGAATATACATCCAATCTCTATTGGAGAATGTCCAAAATATGTCAAAAGCAC
AAGACTAAGAATGGCTACAGGATTAAGAAATATACCTTCTATTCAATCTAGAGGTCTATTTGGAGCCATT
GCTGGTTTTATTGAGGGAGGATGGACAGGGATGATAGATGGGTGGTACGGCTATCATCACCAGAATGAAC
AAGGATCAGGATATGCAGCGGACCAAAAGAGCACACAGAATGCCATCGATAGGATAACTAACAAGGTAAA
CTCTGTTATTGAAAAAATGAACATACAATTCACAGCAGTGGGTAAAGAATTCAACCACTTGGAAAAAAGA
ATAGAGAACTTGAACAAAAAGGTTGATGATGGCTTTTTGGATGTTTGGACATACAATGCCGAACTGTTAG
TTCTATTAGAAAATGAAAGAACTTTGGACTTCCATGACTCAAATGTAAAAACCCTATATGAACAAGTAAA
GACTCAGCTAAGGAACAATGCCAAAGAGATTGGGAATGGCTGCTTTGAATTCTATCACAAATGTGATGAC
ACATGCATGGAGAGCATCAAAAATGGGACTTACGATTATCCTAAATACTCAGAAGAGTCAAAACTAAACA
GAGAGGAAATAGATGGAGTAAAACTGGAGTCAACAAGGCTTTACCAGATTTTGGCGATCTATTCAACTGC
CGCCAGTTCACTGGTACTGTTGGTCTCCCTGGGGGCAATCGGTTTCTGGATGTGCTCCAATGGGTCTTTG
CAGTGCAGAATATGTATTTAA
>cds:BAH02080 A/swine/Chachoengsao/NIAH587/2005 2005// HA
ATGGAAGCAATACTATTAGTCTTGCTATGCACACTTGCAGCAGCAAATGCAGACACACTATGCATAGGTT
ATCATGCAAATAACTCAACTGACACTGTTGATACCATATTAGAAAAGAATGTTACAGTAACACACTCTGT
TAACCTTTTAGAAGACAGACACAATGGGAAGCTATGTAACCTAAGGGGGATAGCCCCACTGCATTTGGGT
AAATGTAACATTGCCGGATGGCTCCTGGGAAACCCAGAGTGCGAATTACTATTTGCAATAAACTCATGGT
CTTACATTGTGGAAACATCAAACTCAGACAATGGGACATGTTACCCAGGAGATTTCACCAATTATGAAGA
ACTAAGAGAACAATTGAGCTCAGTGTCATCATTTGAAAGATTCGAGATATTCCCCAAAGCAAACTCTTGG
CCCAACCATGAAACAAACAGAGGTGTAACGGCAGCATGCCCTTATGCTGGAGCAAACAGCTTCTACAGGA
ATTTGATATGGCTAGTAAAGAAGGGAAACTCATATCCAAAACTCAGCAAATCCTATGTTAATAATAAGAA
GAAAGAAGTCCTTGTGCTATGGGGCATCCACCATCCACCCACCAATACTGATCAACAAAGTCTCTACCAG
AATGCAGATGCCTATGTTTTTGTGGGATCATCAAAGTATAACAGGAAATTCAAACCAGAAATAGCAGAGA
GACCCAAGGTGAGGGGTCAAGCAGGAAGAATGAACTATTACTGGACATTAATAGAGCCTGGAGACACAAT
AACATTTGAAGCAACTGGAAATCTAGTGGCACCAAGATATGCTTTTGCAATGAATAGAGGTCCTGGATCT
GGTATCATGACATCGGATGTACCAGTCCATGATTGTAATGCAACCTGTCAAACACCCAAGGGTGCCATAA
ACACCAGCCTCCCATTTCAGAATATACATCCAATCTCTATTGGAGAATGTCCAAAATATGTCAAAAGCAC
AAGACTAAGAATGGCTACAGGATTAAGAAATATACCTTCTATTCAATCTAGAGGTCTATTTGGAGCCATT
GCTGGTTTTATTGAGGGAGGATGGACAGGGATGATAGATGGGTGGTACGGCTATCATCACCAGAATGAAC
AAGGATCAGGATATGCAGCGGACCAAAAGAGCACACAGAATGCCATCGATAGGATAACTAACAAGGTAAA
CTCTGTTATTGAAAAAATGAACATACAATTCACAGCAGTGGGTAAAGAATTCAACCACTTGGAAAAAAGA
ATAGAGAACTTGAACAAAAAGGTTGATGATGGCTTTTTGGATGTTTGGACATACAATGCCGAACTGTTAG
TTCTATTAGAAAATGAAAGAACTTTGGACTTCCATGACTCAAATGTAAAAACCCTATATGAACAAGTAAA
GACTCAGCTAAGGAACAATGCCAAAGAGATTGGGAATGGCTGCTTTGAATTCTATCACAAATGTGATGAC
ACATGCATGGAGAGCATCAAAAATGGGACTTACGATTATCCTAAATACTCAGAAGAGTCAAAACTAAACA
GGGAGGAAATAGATGGAGTAAAACTGGAGTCAACAAGGCTTTACCAGATTTTGGCGATCTATTCAACTGC
CGCCAGTTCACTGGTACTGTTGGTCTCCCTGGGGGCAATCGGTTTCTGGATGTGCTCCAATGGGTCTTTG
CAGTGCAGAATATGTATTTAA
>cds:BAH02150 A/swine/Hokkaido/2/1981 1981// HA
ATGAAGGCAATACTATTAGTCTTGCTATGTACATTTGCAGCCACAAATGCAGATACACTATGTATAGGTT
ACCATGCAAATAATTCAACTGACACTGTTGATACAATACTAGAAAAGAATGTAACAGTAACACACTCTGT
TAACCTTCTTGAAGACAAACATAACGGAAAACTATGTAAACTAGGGGGGATAGCACCATTACACCTGGGT
AAATGTAACATTGCCGGATGGCTTTTGGGAAATCCAGAATGTGAATTACTATTCACAGTAAGCTCATGGT
CTTACATTGTGGAAACATCGAATTCAGACAATGGGACATGTTACCCAGGGGATTTCATCAATTATGAAGA
ACTGAGAGAGCAGTTGAGCTCAGTGTCATCATTTGAAAGATTCGAGATATTCCCCAAGACAAGTTCGTGG
CCCGATCATGAAACAAACAGAGGTGTGACGGCAGCATGCCCTTATGCTGGAGCAAACAGCTTCTACAGAA
ATTTAATATGGCTGGTGAAAAAAGGAAACTCATATCCAAAGCTCAGCAAATCCTATGTTAACAATAAGGG
GAAGGAAGTCCTTGTGCTATGGGGCATTCACCATCCACCCACCAGTACTGATCAACAAAGTCTCTACCAG
AATGCAGATGCCTATATTTTTGTAGGGTCATCAAAATATAACAGGAAGTTCAAGCCAGAAATAGCAGAAA
GACCCAAGGTGAGAGGTCAAGCAGGGAGGATGAACTATTATTGGACACTAATAGAACCTGGAGACACAAT
AAAATTCGAAGCAACTGGAAATCTAGTGGTACCAAGATATGCTTTCGCAATGAATAGAGATCCTGGATCA
GGTATTATAACTTCGGATGCACCAGTTCATGATTGTAACACGACATGTCAAACACCCAAAGGTGCCATAA
ATACCAGTCTCCCATTTCAGAATATACATCCAGTCACAATTGGGGAATGTCCAAAATATGTCAAAAGCAC
AAAATTGAGAATGGCTACAGGGCTAAGGAATATCCCATCTATTCAATCTAGAGGTCTGTTTGGGGCCATT
GCTGGTTTTATTGAGGGGGGATGGACAGGAATGATAGATGGATGGTATGGTTATCATCATCAGAATGAAC
AGGGATCAGGATATGCAGCGGACCAAAAAAGCACACAGAATGCCGTTGACGGGATCACCAACAAAGTAAA
TTCTGTTATTAAAAAGATGAACACACAATTCGCAGCAGTGGGCAAAGAATTCAACCACTTGGAAAAAAGA
ATAGAGAATTTAAACAAAAAGGTTGATGATGGTTTTCTGGATGTTTGGACATACAATGCCGAACTGTTGG
TTCTATTGGAAAATGAAAGAACCCTGGATTTTCATGACTCGAATGTAAAGAACCTGTATGAGAAAGTAAG
AAGTCAACTAAGGAACAATGCCAAGGAAATTGGGAATGGCTGCTTTGAATTCTATCACAAATGTGATGAT
ACATGTATGGAGAGCGTTAAAAATGGAACTTATGATTATCCAAGGTACTCAGAAGAATCAAAACTAAACA
GAGAGGAAATAGATGGAGTAAAGTTGGAGTCAACAAGGATTTACCAGATTTTGGCGATCTATTCAACTGC
CGCCAGTTCTTTGGTACTGTTGGTCTCCCTGGGGGCAATCAGTTTCTGGATGTGCTCCAATGGGTCTTTA
CAGTGCAGAATATGTATTTAA
>cds:BAH02160 A/swine/Niigata/1/1977 1977// HA
ATGAAGGCAGTACTATTAGTCTTGCTATGTACATTTGCAGCCACAAATGCAGACACACTATGTATAGGTT
ATCATGCAAATAATTCAACTGACACTGTTGATACAGTACTAGAAAAGAATGTAACAGTAACACACTCTGT
TAACCTTCTTGAAGACATACATAACGGAAAACTATGTAAACTAGGGGGGATAGCCCCGTTGCACCTGGGT
AAATGTAACATTGCCGGATGGCTTTTGGGAAACCCAGAATGTGAATTACTATTCACAGTAAGCTCATGGT
CTTACATTGTGGAAACATCGAACTCAGACAATGGGACATGTTACCCAGGAGATTTCATCAATTATGAAGA
GCTGAGAGAGCAGTTGAGCTCAGTGTCATCATTTGAAAGATTCGAGATATTCCCCAAGACAAGTTCGTGG
CCCAATCATGAAACAAACAGAGGTGTGACGGCAGCATGCCCTTATGCTGGAGCAAACAGCTTCTACAGAA
ATTTAATATGGCTGGTGAAAAAAGGAAATTCATACCCAAAGCTCAGCAAATCCTATGTTAACAATAAAGG
GAAGGAAGTCCTTGTGCTATGGGGCATTCACCATCCACCTACCAGTACTGATCAACAAAGTCTCTACCAG
AATGCAGATGCCTATGTTTTTGTAGGGTCATCAACATATAACAGGAAGTTCAGGCCAGAAATAGCAGCAA
GACCCAAGGTGAGAGGTCAAGCAGGGAGGATGAACTATTACTGGACACTAATAGAACCTGGAGACACAAT
AACATTCGAAGCAACTGGAAATCTAGTGGTACCAAGATATGCTTTCGCAATGAATAGAGGTTCTGGATCT
GGTATTATAATTTCGGATGCACCAGTTCATGATTGTAACACGAAGTGTCAAACACCCAAGGGTGCCATAA
ACACCAGCCTCCCATTTCAGAATATACATCCAGTCACAATTGGAGAATGTCCAAAATATGTCAAAAGCAC
AAAATTGAGAATGGCTACAGGATTAAGGAATATCCCGTCAATTCAATCTAGAGGTCTGTTTGGAGCCATT
GCTGGTTTTATTGAGGGGGGATGGACAGGAATGATAGATGGATGGTATGGTTATCACCATCAGAATGGAC
AGGGATCAGGATATGCAGCGGACCAAAAAAGCACACAAAATGCCATTGACGGGATCACTAACAAAGTAAA
TTCTGTTATTGAAAAGATGAACACACAATTCACAGCAGTGGGTAAAGAATTCAACCACTTAGAAAAAAGA
ATAGAGAATTTAAACAAAAAGGTTGATGATGGTTTTCTGGATGTTTGGACATACAATGCCGAACTGTTGG
TTCTATTGGAAAATGAAAGAACTCTGGATTTCCACGATTCGAATGTAAAGAACCTGTATGAGAAAGTAAG
AAGCCAGCTAAGGAACAATGCCAAGGAAATTGGGAATGGCTGCTTTGAATTCTATCACAAATGTGATGAT
ACATGCATGGAAAGCGTCAAAAATGGGACTTATGATTATCCAAAGTACTCAGAAGAATCAAAACTAAACA
GAGAGGAAATAGATGGAGTAAAGTTGGAGTCAACAAGGATTTACCAGATTTTGGCGATCTATTCAACTGC
CGCCAGTTCATTGGTACTGTTGGTCTCCCTGGGGGCAATCAGTTTCTGGATGTGCTCTAATGGGTCTTTA
CAGTGCAGAATATGTATTTAA
>cds:ACK57687 A/swine/Guangdong/1/2005 2005// HA
ATGAAGGCAATACTAGTAGTCTTGCTATATACATTTGCAGCCGCAAAAGCAGACACACTATGTATAGGTT
ACCATGCAAATAATTCAACTGACACTGTTGACACAGTATTAGAAAAGAATGTAACAGTAACACACTCTGT
TAACCTTTTAGAAGACAGACATAACGGAAAACTATGTAAAGTAAGAGGGGTAGCTCCATTGCATTTGGGT
AAATGTAACATTGCTGGATGGCTCCTGGGAAATCCTGAGTGTGAATTACTATTCACAGCAAGCTCATGGT
CTTACATTGTGGAGACATCTAACTCAGATAATGGGACATGTTACCCAGGAGATTTCATCAATTATGAAGA
GATAAGAGAGCAATTGAGCTCAGTGTCATCATTTGAAAGGTTTGAGATGTTCCCCAAGTCAAGTTCATGG
CCCAATCATGAAACGAACAGAGGTGTGACAGCAGCATGTCCTTATGGTGGAGCAAACAGCTTATACAGAA
ATTTAATATGGCTTGTAAAAAAAGAAAATTCATACCCAAAGATAAGCAAATCCTATATTAACAATAAGGA
GAAGGAGGTCCTCGTGCTATGGGGAATTCACCATCCACCTACCAGTGCTGACCAACAAAGTCTCTACCAG
AAAGCAGATGCCTATGTTTTTGCGGAGTCATCAAAATACAACAAGAAATCCAGGCCAGAAATAGCAGCAA
GACCCAAGGTGAGAGGTCAAACAGGGAGAATGAACTACTACTGGACACTAGTAGAACCTGGAGATACAAT
AACATTCGAAGCAACTGGAAATCTAGTGGTACCAAGATATGCCTTCGCAATGAAAAGAGGTTCTGGATCT
GGTATTATCATTTCAGATACACCAGTCCACGATTGCAACACGACTTGTCAAACACCCAAAGGTGCTATAA
ACACCAGCCTTCCATTCCAGAATATACATCCAGTTACAATTGGAGAATGTCCAAAATATGTCAAAAGCAC
AAATTTGAGAATGGCTACAGGATTAAGAAATATCCCGTCTATTCAATCTAGAGGCCTGTTTGGAGCTATT
GCTGGCTTTATTGAAGGGGGATGGACAGGAATGATAGATGGATGGTACGGCTATCACCATCAAAATGAGC
AAGGATCAGGATATGCAGCCGACCGAAAGAGCACACAGAATGCCATTGACGGGATCACTAACAAAGTGAA
TTCTGTTATTGAAAAGATGAACACACAATTCACAGCAGTGGGTAAAGAATTCAACCATCTGGAAAAAAGA
ATAGAGAATTTAAACAAAAAAGTTGATGATGGTCTTCTGGATGTTTGGACTTATAATGCCGAACTGTTGG
TTCTATTAGGAAATGAAAGAACTTTGGATTACCATGATTCAAATGTGAAGAACCTATATGAGAAAGTAAG
AAGCCAGCTAAAAAACAATGCCAAGGAAATTGGAAATGGCTGCTTTGAATTTTACCACAAATGTGATGAC
ACGTGTATGGAGAGCGTCAGAAATGGAACTTATGATTATCCAAAATACTCAGAAGAAGCAAAACTAAACA
GAGAGGAGATAGATGGGGTAAAGCTGGAATCAACAAGGATTTACCAAATTTTGGCGATCTACTCAACTGT
CGCCAGTTCATTGGTACTGTTAGTCTCCCTGGGGGCAGTCAGTTTCTGGATGTGCTCCAATGGGTCTTTA
CAGTGCAGAATATATATTTAA
>cds:ACK57697 A/swine/Shandong/692/2008 2008/04/ HA
ATGGAAGCAAAACTGTTTGTATTATTCTGTGCATTCACTGCACTGAAAGCTGACACCATTTGTGTAGGCT
ACCATGCTAACAATTCCACAGACACTGTCGACACAATACTGGAGAAAAATGTGACTGTTACTCATTCAGT
TAATTTACTGGAAAACAGCCATAATGGAAAACTCTGCAGCCTGAATGGGAAGATCCCCTTACAACTGGGG
AACTGCAACGTAGCAGGATGGATCCTTGGCAACCCAAAATGTGACTTGCTGCTCACAGCGAATTCGTGGT
CTTACATAATAGAGACTTCAAATTCAAAAAATGGAGCATGCTACCCCGGAGAATTCGCTGATTATGAAGA
GTTAAAGGAGCAGCTGAGTACAGTTTCTTCATTTGAAAGATTTGAAATTTTCCCAAAGGCAACCTCATGG
CCAAACCATGATACAACCAGAGGTACCACAGTTGCATGCTCCCACTCTGGAGTCAACAGTTTTTATCGGA
ATTTACTATGGATAGTAAAGAAAGGAAACTCCTACCCTAAGCTCAGCAAGTCATACACAAACAATAAGGG
AAAGGAAGTGCTTGTAATTTGGGGAGTGCACCACCCTCCGACCGACAGTGTCCAACAAACCCTCTACCAG
AATAATCATACATATGTTTCAGTTGGATCATCAAAATACTACAAAAGGTTCACACCAGAAATAGTGGCAA
GACCTAAAGTCAGAGGACAAGCAGGCAGAATGAATTATTACTGGACATTGTTAGATCAAGGGGACACCAT
AACTTTTGAAGCCACTGGGAATTTAATAGCACCATGGCACGCATTTGCATTGAAAAAAGGCTCTAGTTCT
GGAATTATGATGTCGGATGCTCAGGTTCACAATTGCACTACAAAGTGCCAAACTCCCCATGGGGCCTTGA
AAAGCAATCTTCCTTTTCAGAATGTACATCCCTTCACTATTGGAGAATGCCCCAAATATGTTAAAAGCAC
CCAACTGAGAATGGCAACAGGATTAAGGAATATCCCCTCTATTCAATCCAGAGGACTTTTCGGGGCAATT
GCCGGATTCATTGAAGGAGGATGGACAGGAATGATAGATGGATGGTATGGATATCACCATCAAAATGAGC
AGGGATCTGGTTACGCAGCAGATCAGAAAAGCACACAAATCGCAATTGATGGGATCAGCAACAAAGTGGA
CTCAGTAATTGAAAAAATGAACATTCAATTTACTTCAGTGGGCAAGGAGTTCAATAGTCTAGAGAAAAGG
ATGGAAAATTTGAATAAGAAGGTTGATGATGGGTTTTTGGATGTATGGACATATAACGCTGAGTTGCTCA
TTTTACTCGAGAATGAAAGGACTCTAGATTTCCATGATCTTAACATAAAAAATTTATATGAAAAGGTCAA
ATCACAACTGAGGAACAATGCCAAGGAAATCGGAAATGGCTGCTTTGAGTTCTATCACAAATGTGATAAT
GAGTGCATGGAAAGCGTAAAGAATGGCACATACAATTATCCCAAATATTCAGAAGAATCCAAGTTGAATA
GGGAGGAAATAGATGGTGTGAAACTAGAATCAATGGGGATTCACCAGATTTTGGCGATCTACTCCACAGT
CGCCAGTTCCCTGGTCTTATTAGTCTCCCTGGGGGCAATCAGCTTCTGGATGTGTTCTAATGGGTCATTG
CAATGCAGAGTATGCATTTAA
>cds:ACK57707 A/swine/Shandong/443/2008 2008/04/ HA
ATGGAAGCAAAACTGTTTGTATTATTCTGTGCATTCACTGCACTGAAAGCTGACACCATTTGTGTAGGCT
ACCATGCTAACAATTCCACAGACACTGTCGACACAATACTGGAGAAAAATGTGACTGTTACTCATTCAGT
TAATTTACTGGAAAACAGCCATAATGGAAAACTCTGCAGCCTGAATGGGAAGATCCCCTTACAACTGGGG
AACTGCAACGTAGCAGGATGGATCCTTGGCAACCCAAAATGTGACTTGCTGCTCACAGCGAATTCGTGGT
CTTACATAATAGAGACTTCAAATTCAAAAAATGGAGCATGCTACCCCGGAGAATTCGCTGATTATGAAGA
GTTAAAGGAGCAGCTGAGTACAGTTTCTTCATTTGAAAGATTTGAAATTTTCCCAAAGGCAACCTCATGG
CCAAACCATGATACAACCAGAGGTACCACAGTTGCATGCTCCCACTCTGGAGTCAACAGTTTTTATCGGA
ATTTACTATGGATAGTAAAGAAAGGAAACCCCTACCCTAAGCTCAGCAAGTCATACACAAACAATAAGGG
AAAGGAAGTGCTTGTAATTTGGGGAGTGCACCACCCTCCGACCGACAGTGTCCAACAAACCCTCTACCAG
AATAATCATACATATGTTTCAGTTGGATCATCAAAATACTACAAAAGGTTCACACCAGAAATAGTGGCAA
GACCTAAAGTCAGAGAACAAGCAGGCAGAATGAATTATTACTGGACATTGTTAGATCAAGGGGACACCAT
AACTTTTGAAGCCACTGGGAATTTAATAGCACCATGGCACGCATTTGCATTGAAAAAAGGCTCTAGTTCT
GGAATTATGATGTCGGATGCTCAGGTTCACAATTGCACTACAAAGTGCCAAACTCCCCATGGGGCCTTGA
AAAGCAATCTTCCTTTTCAGAATGTACATCCCTTCGCTATTGGAGAATGCCCCAAATATGTTAAAAGCAC
CCAACTGAGAATGGCAACAGGATTAAGGAATATCCCCTCTGTTCAATCCAGAGGACTTTTCGGGGCAATT
GCCGGATTCATTGAAGGAGGATGGACAGGAATGATAGATGGATGGTATGGATATCACCATCAAAATGAGC
AGGGATCTGGTTACGCAGCAGATCAGAAAAGCACACAAATCGCAATTGATGGGATCAGCAACAAAGTGAA
CTCAGTAATTGAAAAAATGAACATTCAATTTACTTCAGTGGGCAAGGAGTTCAATAGTCTAGAGAAAAGG
ATGGAAAATTTGAATAAGAAGGTTGATGATGGGTTTTTGGATGTATGGACATATAACGCTGAGTTGCTCA
TTTTACTCGAGAATGAAAGGACTCTAGATTTCCATGATCTTAACATAAAAAATTTATATGAAAAGGTCAA
ATCACAACTGAGGAACAATGCCAAGGAAATCGGAAATGGCTGCTTTGAGTTCTATCACAAATGTGATAAT
GAGTGCATGGAAAGCGTAAAGAATGGCACATACAATTATCCCAAATATTCAGAAGAATCCAAGTTGAATA
GGGAGGAAATAGATGGTGTGAAACTAGAATCAATGGGGATTCACCAGATTTTGGCGATCTACTCCACAGT
CGCCAGTTCCCTGGTCTTATTAGTCTCCCTGGGGGCAATCAGCTTCTGGATGTGTTCTAATGGGTCATTG
CAATGCAGAGTATGCATTTAA
>cds:ACK57717 A/swine/Shandong/1012/2008 2008/05/ HA
ATGGAAGCAAAACTGTTTGTATTATTCTGTGCATTCACTGCACTGAAAGCTGACACCATTTGTGTAGGCT
ACCATGCTAACAATTCCACAGACACTGTCGACACAATACTGGAGAAAAATGTGACTGTTACTCATTCAGT
TAATTTACTGGAAAACAGCCATAATGGAAAACTCTGCAGCCTGAATGGGAAGATCCCCTTACAACTGGGG
AACTGCAACGTAGCAGGATGGATCCTTGGCAACCCAAAATGTGACTTGCTGCTCACAGCGAATTCGTGGT
CTTACATAATAGAGACTTCAAATTCAAAAAATGGAGCATGCTACCCCGGAGAATTCGCTGATTATGAAGA
GTTAAAGGAGCAGCTGAGTACAGTTTCTTCATTTGAAAGATTTGAAATTTTCCCAAAGGCAACCTCATGG
CCAAACCATGATACAACCAGAGGTACCACAGTTGCATGCTCCCACTCTGGAGTCAACAGTTTTTATCGGA
ATTTACTATGGATAGTAAAGAAAGGAAACTCCTACCCTAAGCTCAGCAAGTCATACACAAACAATAAGGG
AAAGGAAGTGCTTGTAATTTGGGGAGTGCACCACCCTCCGACCGACAGTGACCAACAAACCCTCTACCAG
AATAATCATACATATGTTTCAGTTGGATCATCAAAATACTACAAAAGGTTCACACCAGAAATAGTGGCAA
GACCTAAAGTCAGAGGACAAGCAGGCAGAATGAATTATTACTGGACATTGTTAGATCAAGGGGACACCAT
AACTTTTGAAGCCACTGGGAATTTAATAGCACCATGGCACGCATTTGCATTGAAAAAAGGCTCTAGTTCT
GGAATTATGATGTCGGATGCTCAGGTTCACAATAGCACTACAAAGTGCCAAACTCCCCATGGGGCCTTGA
AAAGCAATCTTCCTTTTCAGAATGTACATCCCTTCACTATTGGAGAATGCCCCAAATATGTTAAAAGCAC
CCAACTGAGAATGGCAACAGGATTAAGGAATATCCCCTCTATTCAATCCAGAGGACTTTTCGGGGGAATT
GCCGGATTCATTGAAGGAGGATGGACAGGAATGATAGATGGATGGTATGGATATCACCATCAAAATGAGC
AGGGATCTGGTTACGCAGCAGATCAGAAAAGCACACAAATCGCAATTGATGGGATCAGCAACAAAGTGAA
CTCAGTAATTGAAAAAATGAACATTCAATTTACTTCAGTGGGCAAGGAGTTCAATAGTCTAGAGAAAAGG
ATGGAAAATTTGAATAAGAAGGTTGATGATGGGTTTTTGGATGTATGGACATATAACGCTGAGTTGCTCA
TTTTACTCGAGAATGAAAGGACTCTAGATTTCCATGATCTTAACATAAAAAATTTATATGAAAAGGTCAA
ATCACAACTGAGGAACAATGCCAAGGAAATCGGAAATCGCTGCTTTGAGTTCTATCACAAATGTGATAAT
GAGTGCATGGAAAGCGTAAAGAATGGCACATACAATTATCCCAAATATTCAGAAGAATCCAAGTTGAATA
GGGAGGAAATAGATGGTGTGAAACTAGAATCAATGGGGATTCACCAGATTTTGGCGATCTACTCCACAGT
CGCCAGTTCCCTGGTCTTATTAGTCTCCCTGGGGGCAATCAGCTTCTGGATGTGTTCTAATGGGTCATTG
CAATGCAGAGTATGCATTTAA
>cds:ACK57727 A/swine/Fujian/204/2007 2007/10/ HA
ATGGAAGCAAAACTGTTTGTATTATTCTGTGCATTCACTGCACTGAAAGCTGACACCATTTGTGTAGGCT
ACCATGCTAACAATTCCACAGACACTGTCGACACAATACTGGAGAAAAATGTGACTGTTACTCATTCAGT
TAATTTACTGGAAAACAGCCATAATGGAAAACTCTGCAGCCTGAATGGGAAGATCCCCTTACAACTGGGG
AACTGCAACGTAGCAGGATGGATCCTTGGCAACCCAAAATGTGACTTGCTGCTCACAGCGAATTCGTGGT
CTTACATAATAGAGACTTCAAATTCAAAAAATGGAGCATGCTACCCCGGAGAATTCGCTGATTATGAAGA
GTTAAAGGAGCAGCTGAGTACAGTTTCTTCATTTGAAAGATTTGAAATTTTCCCAAAGGCAACCTCATGG
CCAAACCATGATACAACCAGAGGTACCACAGTTGCATGCTCCCACTCTGGAGTCAACAGTTTTTATCGGA
ATTTACTATGGATAGTAAAGAAAGGAAACTCCTACCCTAAGCTCAGCAAGTCATACACAAACAATAAGGG
AAAGGAAGTGCTTGTAATTTGGGGAGTGCACCACCCTCCGACCGACAGTGACCAACAAACCCTCTACCAG
AATAATCATACATATGTTTCAGTTGGATCATCAAAATACTACAAAAGGTTCACACCAGAAATAGTGGCAA
GACCTAAAGTCAGAGGACAAGCAGGCAGAATGAATTATTACTGGACATTGTTAGATCAAGGGGACACCAT
AACTTTTGAAGCCACTGGGAATTTAATAGCACCATGGCACGCATTTGCATTGAAAAAAGGCTCTAGTTCT
GGAATTATGATGTCGGATGCTCAGGTTCACAATTGCACTACAAAGTGCCAAACTCCCCATGGGGCCTTGA
AAAGCAATCTTCCTTTTCAGAATGTACATCCCTTCACTATTGGAGAATGCCCCAAATATGTTAAAAGCAC
CCAACTGAGAATGGCAACAGGATTAAGGAATATCCCCTCTATTCAATCCAGAGGACTTTTCGGGGCAATT
GCCGGATTCATTGAAGGAGGATGGACAGGAATGATAGATGGATGGTATGGATATCACCATCAAAATGAGC
AGGGATCTGGTTACGCAGCAGATCAGAAAAGCACACAAATCGCAATTGATGGGATCAGCAACAAAGTGGA
CTCAGTAATTGAAAAAATGAACATTCAATTTACTTCAGTGGGCAAGGAGTTCAATAGTCTAGAGAAAAGG
ATGGAAAATTTGAATAAGAAGGTTGATGATGGGTTTTTGGATGTATGGACATATAACGCTGAGTTGCTCA
TTTTACTCGAGAATGAAAGGACTCTAGATTTCCATGATCTTAACATAAAAAATTTATATGAAAAGGTCAA
ATCACAACTGAGGAACAATGCCAAGGAAATCGGAAATGGCTGCTTTGAGTTCTATCACAAATGTGATAAT
GAGTGCATGGAAAGCGTAAAGAATGGCACATACAATTATCCCAAATATTCAGAAGAATCCAAGTTGAATA
GGGAGGAAATAGATGGTGTGAAACTAGAATCAATGGGGATTCACCAGATTTTGGCGATCTACTCCACAGT
CGCCAGTTCCCTGGTCTTATTAGTCTCCCTGGGGGCAATCAGCTTCTGGATGTGTTCTAATGGGTCATTG
CAATGCAGAGTATGCATTTAA
>cds:ACK57737 A/swine/Shandong/187/2008 2008/03/ HA
ATGGAAGCAAAACTGTTTGTATTATTCTGTGCATTCACTGCACTGAAAGTTGACACCATTTGTGTAGGCT
ACCATGCTAACAATTCCACAGACACTGTCGACACAATACTGGAGAAAAATGTGACTGTTACTCATTCAGT
TAATTTACTGGAAAACAGCCATAATGGAAAACTCTGCAGCCTGAATGGGAAGATCCCCTTACAACTGGGG
AACTGCAACGTAGCAGGATGGATCCTTGGCAACCCAAAATGTGACTTGCTGCTCACAGCGAATTCGTGGT
CTTACATAATAGAGACTTCAAATTCAAAAAATGGAGCATGCTACCCCGGAGAATTCGCTGATTATGAAGA
GTTAAAGGAGCAGCTGAGTACAGTTTCTTCATTTGAAAGATTTGAAATTTTCCCAAAGGCAACCTCATGG
CCAAACCATGATACAACCAGAGGTACCACAGTTGCATGCTCCCACTCTGGAGTCAACAGTTTTTATCGGA
ATTTACTATGGATAGTAAAGAAAGGAAACTCCTACCCTAAGCTCAGCAAGTCATACACAAACAATAAGGG
AAAGGAAGTGCTTGTAATTTGGGGAGTGCACCACCCTCCGACCGACAGTGACCAACAAACCCTCTACCAG
AATAATCATACATATGTTTCAGTTGGATCATCAAAATACTACAAAAGGTTCACACCAGAAATAGTGGCAA
GACCTAAAGTCAGAGGACAAGCAGGCAGAATGAATTATTACTGGACATTGTTAGATCAAGGGGACACCAT
AACTTTTGAAGCCACTGGGAATTTAATAGCACCATGGCACGCATTTGCATTGAAAAAAGGCTCTAGTTCT
GGAATTATGATGTCGGATGCTCAGGTTCACAATTGCACTACAAAGTGCCAAACTCCCCATGGGGCCTTGA
AAAGCAATCTTCCTTTTCAGAATGTACATCCCTTCACTATTGGAGAATGCCCCAAATATGTTAAAAGCAC
CCAACTGAGAATGGCAACAGGATTAAGGAATATCCCCTCTATTCAATCCAGAGGACTTTTCGGGGCAATT
GCCGGATTCATTGAAGGAGGATGGACAGGAATGATAGATGGAAGGTATGGATATCACCACCAAAATGAGC
AGGGATCTGGTTATGCAGCAGATCAGAAAAGCACACAAATCGCAATTGATGGGATCAGCAACAAAGTGAA
CTCAGTAATTGAAAAAATGAACATTCAATTTACTTCAGTGGGCAAGGAGTTCAATAGTCTAGAGAAAAGG
ATGGAAAATCTGAATAAGAAGGTTGATGATGGGTTTTTGGATGTATGGACATATAACGCTGAGTTGCTCA
TTTTACTCGAGAATGAAAGGACTCTAGATTTCCATGATCTTAACATAAAAAATTTATATGAAAAGGTCAA
ATCACAGCTGAGGAACAATGCCGAGGAAATCGGAAAAGGCTGCTTTGAGTTCTATCACGAATGTGATAAT
GAGTGCATGGAAAGCGTAAAGAATGGCACATACAATTATCCCAAATATTCAGAAGAATCCGAGTTGAATA
GGGAGGAAATAGATGGTGTGAAACTAGAATCAATGGGGATTCACCAGATTTTGGCGATCTACTCCACAGT
CGCCAGTTCCCTGGTCTTATTAGTCTCCCTGGGGGCAATCAGCTTCTGGATGTGTTCTAATGGGTCATTG
CAATGCCGAGTATGCATTTAA
>cds:ACK57747 A/swine/Shandong/62/2008 2008/01/ HA
ATGGAAGCAAAACTGTTTGTATTATTCTGTGCATTCACTGCACTGAAAGTTGACACCATTTGTGTAGGCT
ACCATGCTAACAATTCCACAGACACTGTCGACACAATACTGGAGAAAAATGTGACTGTTACTCATTCAGT
TAATTTACTGGAAAACAGCCATAATGGAAAACTCTGCAGCCTGAATGGGAAGATCCCCTTACAACTGGGG
AACTGCAACGTAGCAGGATGGATCCTTGGCAACCCAAAATGTGACTTGCTGCTCACAGCGAATTCGTGGT
CTTACATAATAGAGACTTCAATTTCAAAAAATGGAGCATGCTACCCCGGAGAATTCGCTGATTATGAAGA
GTTAAAGGAGCAGCTGAGTACAGTTTCTTCATTTGAAAGATTTGAAATTTTCCCAAAGGCAACCTCATGG
CCAAACCATGATACAACCCGAGGTACCACAGTTGCATGCTCCCACTCTGGAGTCAACAGTTTTTATCGGA
ATTTACTATGGATAGTAAAGAAAGGAAACTCCTACCCTAAGCTCAGCAAGTCATACACAAACAATAAGGG
AAAGGAAGTGCTTGTAATTTGGGGAGTGCACCACCCTCCGACCGACAGTGACCAACAAACCCTCTACCAG
AATAATCATACATATGTTTCAGTCGGATCATCAAAATACTACAAAAGGTTCACACCAGAAATAGTGGCAA
GACCTAAAGTCAGAGGACAAGCAGGCAGAATGAATTATTACTGGACATTGTTAGATCAAGGGGACACCAT
AACTTTTGAAGCCACTGGGAATTTAATAGCACCATGGCACCCATTTGCATTGAAAAAAGGCTCTAGTTCT
GGAATTATGATGTCGGATGCTCAGGTTCACAATTGCACTACAAAGTGCCAAACTCCCCATGGGGCCTTGA
AAAGCAATCTTCCTTTTCAGAATGTACATCCCTTCACTATTGGAGAATGCCCCAAATATGTTAAAAGCAC
CCAACTGAGAATGGCAACAGGATTAAGGAATATCCCCTCTATTCAATCCAGAGGACTTTTCGGGGCAATT
GCCGGATTCATTGAAGGAGGATGGACAGGAATGATAGATGGATGGTATGGATATCACCACCAAAATGAGC
AGGGATCTGGTTATGCAGCAGATCAGAAAAGCACACAAATCGCAATTGATGGGATCAGCAACAAAGTGAA
CTCAGTAATTGAAAAAATGAACATTCAATTTACTTCAGTGGGCAAGGAGTTCAATAGTCTAGAGAAAAGG
ATGGAAAATCTGAATAAGAAGGTTGATGATGGGTTTTTGGATGTATGGACATATAACGCTGAGTTGCTCA
TTTTACTCGAGAATGAAAGGACTCTAGATTTCCATGATCTTAACATAAAAAATTTATATGAAAAGGTCAA
ATCACAGCTGAGGAACAATGCCGAGGAAATCGGAAATGGCTGCTTTGAGTTCTATCACGAATGTGATAAT
GAGTGCATGGAAAGCGTAAAGAATGGCACATACAATTATCCCAAATATTCAGAAGAATCCGAGTTGAATA
GGGAGGAAATAGATGGTGTGAAACTAGAATCAATGGGGATTCACCAGATTTTGGCGATCTACTCCACAGT
CGCCAGTTCCCTGGTCTTATTAGTCTCCCTGGGGGCAATCAGCTTCTGGATGTGTTCTAATGGGTCATTG
CAATGCCGAGTATGCATTTAA
>cds:ACK57757 A/swine/Shandong/128/2008 2008/03/ HA
ATGGAAGCAAAACTGTTTGTATTATTCTGTGCATTCACCGCACTGAAAGCTGACACCATTTGTGTAGGCT
ACCATGCTAACAATTCCACAGACACTGTCGACACAATACTGGAGAAAAATGTGACTGTTACTCATTCAGT
TAATTTACTGGAAAACAGGCATAATGGAAAACTCTGCAGCCTGAATGGGAAGATCCCCTTACAACTGGGG
AACTGCAACGTAGCAGGATGGATCCTTGGCAACCCAAAATGTGACTTGCTGCTCACAGCGAATTCGTGGT
CTTACATAATAGAGACTTCAAATTCAAAAAATGGAGCATGCTACCCCGGAGAATTCGCTGATTATGAAGA
GTTAAAGGAGCAGCTGAGTACAGTTTCTTCATTTGAAAGATTTGAAATTTTCCCAAAGGCAACCTCATGG
CCAAACCATGATACAACCAGAGGTACCACAGTTGCATGCTCCCACTCTGGAGTCAACAGTTTTTATCGGA
ATTTACTATGGATAGTAAAGAAAGGAAACTCCTACCCTAAGCTCAGCAAGTCATACACAAACAATAAGGG
AAAGGAAGTGCTTGTAATTTGGGGAGTGCACCACCCTCCGACCGACAGTGTCCAACAAACCCTCTACCAG
AATAATCATACATATGTTTCAGTTGGATCATCAAAATACTACAAAAGGTTCACACCAGAAATAGTGGCAA
GACCTAAAGTCAGAGGACAAGCAGGCAGAATGAATTATTACTGGACATTGTTAGATCAAGGGGACACCAT
AACTTTTGAAGCCACTGGGAATTTAATAGCACCATGGCACGCATTTGCATTGAAAAAAGGCTCTAGTTCT
GGAATTATGATGTCGGATGCTCAGGTTCACAATTGCACTACAAAGTGCCAAACTCCCCATGGGGCCTTGA
AAAGCAATCTTCCTTTTCAGAATGTACATCCCTTCACTATTGGAGAATGCCCCAAATATGTTAAAAGCAC
CCAACTGAGAATGGCAACAGGATTAAGGAATATCCCCTCTGTTCAATCCAGAGGACTTTTCGGGGCAATT
GCCGGATTCATTGAAGGAGGATGGACAGGAATGATAGATGGATGGTATGGATATCACCACCAAAATGAGC
AGGGATCTGGTTATGCAGCAGATCAGAAAAGCACACAAATCGCAATTGATGGGATCAGCAACAAAGTGAA
CTCAGTAATTGAAAAAATGAACATTCAATTTACTTCAGTGGGCAAGGAGTTCAATAGTCTAGAGAAAAGG
ATGGAAAATCTGAATAAGAAGGTTGATGATGGGTTTTTGGATGTATGGACATATAACGCTGAGTTGCTCA
TTTTACTCGAGAATGAAAGGACTCTAGATTTCCATGATCTTAACATAAAAAATTTATATGAAAAGGTCAA
ATCACAGCTGAGGAACAATGCCGAGGAAATCGGAAATGGCTGCTTTGAGTTCTATCACGAATGTGATAAT
GAGTGCATGGAAAGCGTAAAGAATGGCACATACAATTATCCCAAATATTCAGAAGAATCCGAGTTGAATA
GGGAGGAAATAGATGGTGTGAAACTAGAATCAATGGGGATTCACCAGATTTTGGCGATCTACTCCACAGT
CACCAGTTCCCTGGTCTTATTAGTCTCCCTGGGGGCCATCAGCTTCTGGATGTGTTCTAATGGCTCATTG
CAATGCCGAGTATGCATTTAA
>cds:ACK57767 A/swine/Fujian/58/2008 2008/01/ HA
ATGGAAGCCAAACTGATTGTATTATTCTGTGCATTCACTGCACTGAAAGCTGACACCATTTGTGTAGGCT
ACCATGCTAACAATTCCACAAACACTGTCGACACAATACTGGAGAAAAATGTGACTGTTACTCATTCAGT
TAATTTACTGGAAAACAGCCATAATGGAAAACTCTGCAGCCTGAATGGGAAGATCCCCTTACAACTGGGG
AACTGCAACGTAGCAGGATGGATCCTTGGCAACCCAAAATGTGACTTGCTGCTCACAGCGAATTCGTGGT
CTTACATAATAGAGACTTCAAATTCAAAAAATGGAGCATGCTACCCCGGAGAATTCGCTGATTATGAAGA
GTTAAAGGAGCAGCTGAGTACAGTTTCTTCATTTGAAAGATTTGAAATTTTCCCAAAGGCAACCTCATGG
CCAAACCATGATACAACCAGAGGTACCACAGTTGCATGCTCCCACTCTGGAGTCAACAGTTTTTATCGGA
ATTTACTATGGATAGTAAAGAAAGGAAACTCCTACCCTAAGCTCAGCAAGTCATACACAAACAATAAGGG
AAAGGAAGTGCTTGTAATTTGGGGAGTGCACCACCCTCCGACCGACAGTGTCCAACAAACCCTCTACCAG
AATAATCATACATATGTTTCAGTTGGATCATCAAAATACTACAAAAGGTTCACACCAGAAATAGTGGCAA
GACCTAAAGTCAGAGAACAAGCAGGCAGAATGAATTATTACTGGACATTGTTAGATCAAGGGGACACCAT
AACTTTTGAAGCCACTGGGAATTTAATAGCACCATGGCACGCATTTGCATTGAAAAAAGGCTCTAGTTCT
GGAATTATGATGTCGGATGCTCATGTTCACAATTGCACTACAAAGTGCCAAACTCCCCATGGGGCCTTGA
AAAGCAATCTTCCTTTTCAGAATGTACATCCCTTCACTATTGGAGAATGCCCCAAATATGTTAAAAGCAC
CCAACTGAGAATGGCAACAGGATTAAGGAATATCCCCTCTATTCAATCCAGAGGACTTTTCGGGGCAATT
GCCGGATTCATTGAAGGAGGATGGACAGGAATGATAGATGGATGGTATGGATATCACCATCTAAATGAGC
AGGGATCTGGTTACGCAGCAGATCAGAAAAGCACACAAATCGCAATTGATGGGATCAGCAACAAAGTGAA
CTCAGTAATTGAAAAAATGAACATTCAATTTACTTCAGTGGGCAAGGAGTTCAATAGTATAGAGAAAAGG
ATGGAAAATTTGAATAAGAAGGTTGATGATGGGTTTTTGGATGTATGGACATATAACGCTGAGTTGCTCA
TTTTACTCGAGAATGAAAGGACTGTAGATTTCCATGATCTTAACATAAAAAATTTATATGAAAAGGTCAA
ATCACAACTGAGGAACAATGCCAAGGAAATCGGAAATGGCTGCTTTGAGTTCTATCACAAATGTGATAAT
GAGTGCATGGAAAGCGTAAAGAATGGCACATACAATTATCCCAAATATTCAGAAGAATCCAAGTTGAATA
GGGAGGAAATAGATGGTGTGAAACTAGAATCAATGGGGATTCACCAGATTTTGGCGATCTACTCCACAGT
CGCCAGTTCCCTGGTCTTATTAGTCTCCCTGGGGGCAATCAGCTTCTGGATGTGTTCTAATGGGTCATTG
CAATGCCGAGTATGCATTTAA
>cds:ACK57777 A/swine/Beijing/26/2008 2008/03/ HA
ATGGAAGCAAAACTGTTTGTATTATTCTGTGCATTCACTGCACTGAAAGCTGACACCATTTGTGTAGGCT
ACCATGCTAACAATTCCACAGACACTGTCGACACAATACTGGAGAAAAATGTGACTGTTACTCATTCAGT
TAATTTACTGGAAAACAGCCATAATGGAAAACTCTGCAGCCTGAATGGGAAGATCCCCTTACAACTGGGG
AACTGCAACGTAGCAGGATGGATCCTTGGCAACCCAAAATGTGACTTGCTGCTCACAGCGAATTCGTGGT
CTTACATAATAGAGACTTCAAATTCAAAAAATGGAGCATGCTACCCCGGAGAATTCGCTGATTATGAAGA
GTTAAAGGAGCAGCTGAGTACAGTTTCTTCATTTGAAAGATTTGAAATTTTCCCAAAGGCAACCTCATGG
CCAAACCATGATACAACCAGAGGTACCACAGTTGCATGCTCCCACTCTGGAGTCAACAGTTTTTATCGGA
ATTTACTATGGATAGTAAAGAAAGGAAACTCCTACCCTAAGCTCAGCAAGTCATACACAAACAATAAGGG
AAAGGAAGTGCTTGTAATTTGGGGAGTGCACCACCCTCCGACCGACAGTGACCAACAAACCCTCTACCAG
AATAATCATACATATGTTTCAGTTGGATCATCAAAATACTACAAAAGGTTCACACCAGAAATAGTGGCAA
GACCTAAAGTCAGAGGACAAGCAGGCAGAATGAATTATTACTGGACATTGTTAGATCAAGGGGACACCAT
AACTTTTGAAGCCACTGGGAATTTAATAGCACCATGGCACGCATTTGCATTGAAAAAAGGCTCTAGTTCT
GGAATTATGATGTCGGATGCTCAGGTTCACAATAGCACTACAAAGTGCCAAACTCCCCATGGGGCCTTGA
AAAGCAATCTTCCTTTTCAGAATGTACATCCCTTCACTATTGGAGAATGCCCCAAATATGTTAAAAGCAC
CCAACTGAGAATGGCAACAGGATTAAGGAATATCCCCTCTATTCAATCCAGAGGACTTTTCGGGGCAATT
GCCGGATTCATTGAAGGAGGATGGACAGGAATGATAGATGGATGGTATGGATATCACCATCAAAATGAGC
AGGGATCTGGTTACGCAGCAGATCAGAAAAGCACACAAATCGCAATTGATGGGATCAGCAACAAAGTGAA
CTCAGTAATTGAAAAAATGAACATTCAATTTACTTCAGTGGGCAAGGAGTTCAATAGTCTAGAGAAAAGG
ATGGAAAATTTGAATAAGAAGGTTGATGATGGGTTTTTGGATGTATGGACATATAACGCTGAGTTGCTCA
TTTTACTCGAGAATGAAAGGACTCTAGATTTCCATGATCTTAACATAAAAAATTTATATGAAAAGGTCAA
ATCACAACTGAGGAACAATGCCAAGGAAATCGGAAATGGCTGCTTTGAGTTCTATCACAAATGTGATAAT
GAGTGCATGGAAAGCGTAAAGAATGGCACATACAATTATCCCAAATATTCAGAAGAATCCAAGTTGAATA
GGGAGGAAATAGATGGTGTGAAACTAGAATCAATGGGGATTCACCAGATTTTGGCGATCTACTCCACAGT
CGCCAGTTCCCTGGTCTTATTAGTCTCCCTGGGGGCAATCAGCTTCTGGATGTGTTCTAATGGGTCATTG
CAATGCAGAGTATGCATTTAA
>cds:ACK57787 A/swine/Beijing/21/2008 2008/03/ HA
ATGGAAGCAAAACTGTTTGTATTATTCTGTGCATTCACTGCACTGAAAGCTGACACCATTTGTGTAGGCT
ACCATGCTAACAATTCCACAGACACTGTCGACACAATACTGGAGAAAAATGTGACTGTTACTCATTCAGT
TAATTTACTGGAAAACAGCCATAATGGAAAACTCTGCAGCCTGAATGGGAAGATCCCCTTACAACTGGGG
AACTGCAACGTAGCAGGATGGATCCTTGGCAACCCAAAATGTGACTTGCTGCTCACAGCGAATTCGTGGT
CTTACATAATAGAGACTTCAAATTCAAAAAATGGAGCATGCTACCCCGGAGAATTCGCTGATTATGAAGA
GTTAAAGGAGCAGCTGAGTACAGTTTCTTCATTTGAAAGATTTGAAATTTTCCCAAAGGCAACCTCATGG
CCAAACCATGATACAACCAGAGGTACCACAGTTGCATGCTCCCACTCTGGAGTCAACAGTTTTTATCGGA
ATTTACTATGGATAGTAAAGAAAGGAAACTCCTACCCTAAGCTCAGCAAGTCATACACAAACAATAAGGG
AAAGGAAGTGCTTGTAATTTGGGGAGTGCACCACCCTCCGACCGACAGTGTCCAACAAACCCTCTACCAG
AATAATCATACATATGTTTCAGTTGGATCATCAAAATACTACAAAAGGTTCACACCAGAAATAGTGGCAA
GACCTAAAGTCAGAGGACAAGCAGGCAGAATGAATTATTACTGGACATTGTTAGATCAAGGGGACACCAT
AACTTTTGAAGCCACTGGGAATTTAATAGCACCATGGCACGCATTTGCATTGAAAAAAGGCTCTAGTTCT
GGAATTATGATGTCGGATGCTCAGGTTCACAATTGCACTACAAAGTGCCAAACTCCCCATGGGGCCTTGA
AAAGCAATCTTCCTTTTCAGAATGTACATCCCTTCACTATTGGAGAATGCCCCAAATATGTTAAAAGCAC
CCAACTGAGAATGGCAACAGGATTAAGGAATATCCCCTCTATTCAATCCAGAGGACTTTTCGGGGCAATT
GCCGGATTCATTGAAGGAGGATGGACAGGAATGATAGATGGATGGTATGGATATCACCATCAAAATGAGC
AGGGATCTGGTTACGCAGCAGATCAGAAAAGCACACAAATCGCAATTGATGGGATCAGCAACAAAGTGAA
CTCAGTAATTGAAAAAATGAACATTCAATTTACTTCAGTGGGCAAGGAGTTCAATAGTCTAGAGAAAAGG
ATGGAAAATTTGAATAAGAAGGTTGATGATGGGTTTTTGGATGTATGGACATATAACGCTGAGTTGCTCA
TTTTACTCGAGAATGAAAGGACTCTAGATTTCCATGATCTTAACATAAAAAATTTATATGAAAAGGTCAA
ATCACAACTGAGGAACAATGCCAAGGAAATCGGAAATGGCTGCTTTGAGTTCTATCACAAATGTGATAAT
GAGTGCATGGAAAGCGTAAAGAATGGCACATACAATTATCCCAAATATTCAGAAGAATCCAAGTTGAATA
GGGAGGAAATAGATGGTGTGAAACTAGAATCAATGGGGATTCACCAGATTTTGGCGATCTACTCCACAGT
CGCCAGTTCCCTGGTCTTATTAGTCTCCCTGGGGGCAATCAGCTTCTGGATGTGTTCTAATGGGTCATTG
CAATGCAGAGTATGCATTTAA
>cds:ACK99410 A/swine/Wisconsin/30954/1976 1976// HA
ATGAAGGCAATACTATTAGTCTTGCTATGTACATTTGCAGCCACAAATGCAGACACACTATGTATAGGTT
ACCATGCAAATAATTCAACTGACACTGTTGATACAGTACTAGAAAAGAATGTAACAGTAACACACTCTGT
TAACCTCCTTGAAGACAGACATAACGGAAAACTATGTAAACTAGGGGGGATAGCCCCATTGCACCTGGGT
AAATGTAACATTGCCGGATGGCTTTTGGGAAATCCAGAATGTGAATTACTATTCACAGTAAGCTCATGGT
CTTACATTGTGGAAACATCGAACTCAGACAATGGGACATGTTACCCAGGGGATTTCATCAATTATGAAGA
GCTGAGAGAGCAGTTGAGCTCAGTGTCATCATTTGAAAGATTCGAGATATTCCCCAAGACAAGTTCGTGG
CCCAATCATGAAACAAACAGAGGTGTGACGGCAGCATGCCCTTATGCTGGAGCAAACAGCTTCTACAGAA
ATTTAATATGGCTGGTGAAAAAAGGAAACTCATATCCAAAGCTCAGCAAATCCTATGTTAACAATAAGGG
GAAGGAAGTCCTTGTGCTATGGGGCATTCACCATCCACCTACCAGTACTGATCAACAAAGTCTCTACCAG
AATGCAGATGCCTATGTTTTTGTAGGGTCATCAAAATATAACAGGAAGTTCAAGCCAGAAATAGCAGCAA
GACCCAAGGTGAGAGGTCAAGCAGGGAGGATGAACTATTACTGGACACTAATAGAACCTGGAGACACAAT
AACATTCGAAGCAACTGGAAATCTAGTGGTACCAAGATATGCTTTCGCAATGAATAGAGGTCCTGGATCT
GGTATTATAATTTCGGATGCACCAGTTCATGATTGTAACACGACGTGTCAAACACCCAAGGGTGCCATAA
ACACCAGCCTCCCATTTCAGAATATACATCCAGTCACAATTGGAGAATGTCCAAAATATGTCAAAAGCAC
AAAATTGAGAATGGCTACAGGACTAAGGAATATCCCGTCTATTCAATCTAGAGGTCTGTTTGGAGCCATT
GCTGGTTTTATTGAGGGGGGATGGACAGGAATGATAGATGGATGGTATGGTTATCACCATCAGAATGAAC
AGGGATCAGGATATGCAGCGGACCAAAAAAGCACACAGAATGCCATTGACGGGATCACTAACAAAGTAAA
TTCTGTTATTAAAAAGATGAACACACAATTCACAGCAGTGGGTAAAGAATTCAACCACTTGGAAAAAAGA
ATAGAGAATTTAAACAAAAAGGTTGATGATGGTTTTCTGGATGTTTGGACATACAATGCCGAACTGTTGG
TTCTATTGGAAAATGAAAGAACTCTGGATTTCCACGACTCGAATGTAAAGAACCTGTATGAGAAAGTAAG
AAGCCAACTAAGGAACAATGCCAAGGAAATTGGGAATGGCTGCTTTGAATTCTATCACAAATGTGATGAT
ACATGCATGGAGAGCGTCAAAAATGGGACTTATGATTACCCAAAGTACTCAGAAGAATCAAAACTAAACA
GAGAGGAAATAGATGGAGTAAAGTTGGAGTCAACAAGGATTTACCAGATTTTGGCGATCTATTCAACTGC
CGCCAGTTCATTGGTACTGTTGGTCTCCCTGGGGGCAATCAGTTTCTGGATGTGCTCCAATGGGTCTTTA
CAGTGCAGAATATGTATTTAA
>cds:ACL12074 A/swine/Tennessee/107/1977 1977// HA
ATGAAGGCAATACTATTAGTCCTGCTATGTACATTTGCAGCCACAAATGCAGACACATTATGTATAGGTT
ATCATGCAAATAATTCAACTGACACTGTTGATACAGTACTAGAAAAGAATGTGACAGTAACACACTCCGT
TAACCTTCTTGAAGACAGACATAACGGGAAACTATGTAAACTAGGGGGGATAGCCCCATTGCACCTGGGT
AAATGTAACATTGCCGGATGGATTTTGGGAAACCCAGAATGTGAATTACTATTCACAGTAAGCTCATGGT
CTTACATTGTGGAAACATCGAACTCAGACAATGGGACATGTTACCCAGGAGATTTCATCAATTATGAAGA
GCTGAGAGAGCAGTTGAGCTCAGTGTCATCATTTGAAAGATTCGAAATATTCCCCAAGACAAGTTCGTGG
CCCAATCATGAAACAGACAGAGGTGTGACGGCAGCATGCCCTTATGCTGGAGCAAACAGCTTCTACAGAA
ATTTAATATGGCTGGTGAAAAAAGGAAATTCATACCCAAGGCTCAACAAATCCTATGTTAACAACAAAGG
GAAGGAAGTCCTTGTGCTATGGGGCATTCACCATCCACCTACCAGTAATGATCAACAAAGTCTCTACCAG
AATGCAGATGCCTATGTTTTTGTAGGGTCATCAAAATATAACAGGAAGTTCAAGCCAGAAATAGCAGCAA
GACCCAAGGTGAGGGGTCAAGCAGGGAGGATGAACTATTACTGGACACTAATAGAACCTGGAGACACAAT
AACATTCGAAGCAACTGGAAATCTAGTGGTACCAAGGTATGCTTTCGCAATGAATAGAGGTTCTGGATCT
GGTATTATAATTTCAGATGCACCAGTTCATGATTGTAACACGAAGTGCCAAACGCCCAAGGGTGCCATAA
ACACCAGCCTCCCATTTCAGAATATACATCCAATTACAATTGGGGAATGTCCAAAATATGTCAAAAGCAC
AAAATTGAGAATGGCTACAGGACTAAGGAATATCCCGTCTATTCAATCTAGAGGTCTGTTTGGAGCCATT
GCTGGTTTTATTGAAGGGGGATGGACAGGAATGATAGATGGATGGTATGGTTATCACCATCAGAATGGAC
AGGGATCAGGATATGCAGCGGACCAAAAGAGCACACAAAACGCCATTGACGGGATCACTAACAAAGTAAA
TTCTGTTATTGAAAAGATGAACACACAATTCACAGCAGTGGGTAAAGAATTCAACCACTTGGAAAAAAGA
ATAGAGAATTTAAACAAAAAGGTTGATGATGGTTTTCTGGATGTTTGGACATACAATGCCGAACTATTGG
TTCTATTGGAAAATGAAAGAACTCTGGATTTCCACGACTCGAATGTAAAGAATCTGTATGAGAAAGTAAG
AAATCAGCTAAGGAACAATGCCAAGGAAATTGGGAATGGCTGCTTTGAATTCTATCACAAGTGTGATGAT
ACATGCATGGAGAGCGTCAAAAATGGGACTTATGATTACCCAAAGTACTCAGAAGAATCAAAACTAAATA
GAGAGGAAATAGATGGAGTAAAGTTGGAGTCAACAAGGATTTACCAGATTTTGGCGATCTATTCAACTGC
CGCCAGTTCATTGGTACTGTTGGTCTCCCTGGGGGCAATCAGTTTCTGGATGTGCTCTAATGGGTCTTTA
CAGTGCAGAATATGTATTTAA
>cds:CAP49183 A/swine/Germany/Vi5698/1995 1995// HA
ATGGAAGCAAAACTGTTTGTATTATTCTGTATATTCACTGCGCTGGACGCTGACACCATCTGTGTAGGCT
ACCATGCTAACAATTCCACAGACACTGTCGACACAATACTGGAGAAAAATGTGACTGTGACCCATTCAGT
TAATTTACTAGAAAACAGCCATAATGGAAAACTCTGCAACCTGAACGGAATAGCCCCCTTACAACTGGGG
AAGTGTAACGTGGCGGGATGGATCCTTGGCAACCCAGAATGTGACTTGTTGCTCACAGCGAATTCATGGT
CTTACATAATAGAGACTTCAAACTCAGAAAATGGAACATGCTACCCCGGAGAATTTGCTGACTATGAAGA
ATTAAGGGAGCAGCTGAGTTCAGTCTCTTCATTTGAAAGGTTTGAAATTTTCCCAAAAGCAACCTCATGG
CCAAACCATGAGACAACCAAAGGTGCTACTGCTGCATGCTCTCACTCTGGAGCCCGTAGTTTTTATCGAA
ACTTGCTATGGATAATAAAGAAGGGAAATTCCTATCCTAAGCTCAGCAAATCATACACAAACAACAAAAG
GAAAGAAGTGCTTGTAATCTGGGGAGTGCACCACCCTCCAACTACCAATGACCAACAAAGCCTCTATCAG
AATGCTGATGCATATGTTTCAGTTGGATCATCAAAATACTACCGGAGATTCACACCAGAAATAGCAGCTA
GACCTAAAGTCAATGGACAAGCAGGCAGAATGAATTATTATTGGACACTGTTAGACCAAGGAGACACCAT
AACTTTTGAAGCCACTGGGAACTTAATAGCACCATGGTACGCATTCGCATTGAGTAAGGGCTCTGGTTCC
GGAATCATAATGTCGGATGCACCGGTTCACAATTGTGACACAAAGTGCCAAACCCCTCATGGGGCATTAA
ACAGTAGTCTTCCTTTTCAAAATGTACATCCCATCACTATTGGAGAATGCCCCAAGTATGTTAAAAGCAC
CCAACTGAGAATGGCAACAGGATTAAGAAACGTCCCCTCTATTCAATCCAGAGGACTTTTTGGAGCAATT
GCTGGATTCATTGAGGGAGGATGGACAGGAATGATAGATGGGTGGTATGGGTATCACCACAAAAATGAGC
AGGGATCTGGTTATGCAGCTGATCAGAAAAGCACACAAAATGCAATTGACGGAATCAGCAACAAAGTAAA
CTCAGTAATTGAGAAAATGAACACTCAATTTACTTCAGTAGGCAAGGAGTTCAATGATTTAGAAAAAAGA
[truncated: 2,279,021 more chars]
